# Supplementary material for: Wireless in-body sensing through genetically engineered bacteria
Source: Nat Commun. 2025 Nov 25;16:10432. doi: 10.1038/s41467-025-65416-5 (PMC12647575; doi:10.1038/s41467-025-65416-5)
Supplement: Supplementary file 6 — Source Data [file 41467_2025_65416_MOESM6_ESM.zip]

Archive with 18 entries (18 files):
- fig4-right.xlsx
- fig6-right.xlsx
- fig8-right.xlsx
- fig9-bottomright.xlsx
- fig10-bottomleft.xlsx
- fig10-topleft.xlsx
- fig-s3-left.xlsx
- fig-s3-right.xlsx
- fig-s4-left.xlsx
- fig-s4-right.xlsx
- fig-s5-left.xlsx
- fig-s5-right.xlsx
- fig-s6-b.xlsx
- fig-s6-c.xlsx
- fig-s6-d.xlsx
- fig-s6-e.xlsx
- fig-s6-f.xlsx
- fig-s7.xlsx
