# Supplementary material for: Wireless in-body sensing through genetically engineered bacteria
Source: Nat Commun. 2025 Nov 25;16:10432. doi: 10.1038/s41467-025-65416-5 (PMC12647575; doi:10.1038/s41467-025-65416-5)
Supplement: Supplementary file 6 — Source Data [file 41467_2025_65416_MOESM6_ESM.zip › fig4-right.xlsx]

## Sheet: Sheet1
black pixel counts (%)
	Non-engineered bacteria (BL21)			Engineered bacteria (BL21 ccmAH)
Time (h)	Sample#1 (%)	Sample#2 (%)	Sample#3 (%)	Sample#1 (%)	Sample#2 (%)	Sample#3 (%)
0.05	100	100	100	100	100	100
0.1	100	100	100	100	100	100
0.15	100	100	100	100	100	100
0.2	100	100	100	100	100	100
0.25	100	100	100	100	100	100
0.3	100	100	100	100	100	100
0.35	100	100	100	100	100	100
0.4	100	100	100	100	100	100
0.45	100	100	100	100	100	100
0.5	100	100	100	100	100	100
0.55	100	100	100	100	100	100
0.6	100	100	100	100	100	100
0.65	100	100	100	100	100	100
0.7	100	100	100	100	100	100
0.75	100	100	100	100	100	100
0.8	100	100	100	100	100	100
0.85	100	100	100	100	100	100
0.9	100	100	100	100	100	100
0.95	100	100	100	100	100	100
1	100	100	100	100	100	100
1.05	100	100	100	100	100	100
1.1	100	100	100	100	100	100
1.15	100	100	100	100	100	100
1.2	100	100	100	100	100	100
1.25	100	100	100	100	100	100
1.3	100	100	100	100	100	100
1.35	100	100	100	100	100	100
1.4	100	100	100	100	100	100
1.45	100	100	100	100	100	100
1.5	100	100	100	100	100	100
1.55	100	100	100	100	100	100
1.6	100	100	100	100	100	100
1.65	100	100	100	100	100	100
1.7	100	100	100	100	100	100
1.75	100	100	100	100	100	100
1.8	100	100	100	100	100	100
1.85	100	100	100	100	100	100
1.9	100	100	100	100	100	100
1.95	100	100	100	100	100	100
2	100	100	100	100	100	100
2.05	100	100	100	100	100	100
2.1	100	100	100	100	100	100
2.15	100	100	100	100	100	100
2.2	100	100	100	100	100	100
2.25	100	100	100	100	100	100
2.3	100	100	100	100	100	100
2.35	100	100	100	100	100	100
2.4	100	100	100	100	100	100
2.45	100	100	100	100	100	100
2.5	100	100	100	100	100	100
2.55	100	100	100	100	100	100
2.6	100	100	100	100	100	100
2.65	100	100	100	100	100	100
2.7	100	100	100	100	100	100
2.75	100	100	100	100	100	100
2.8	100	100	100	100	100	100
2.85	100	100	100	100	100	100
2.9	100	100	100	100	100	100
2.95	100	100	100	100	100	100
3	100	100	100	100	100	100
3.05	100	100	100	100	100	100
3.1	100	100	100	100	100	100
3.15	100	100	100	100	100	100
3.2	100	100	100	100	100	100
3.25	100	100	100	100	100	100
3.3	100	100	100	100	100	100
3.35	100	100	100	100	100	100
3.4	100	100	100	100	100	100
3.45	100	100	100	100	100	100
3.5	100	100	100	100	100	100
3.55	100	100	100	100	100	100
3.6	100	100	100	100	100	100
3.65	100	100	100	100	100	100
3.7	100	100	100	100	100	100
3.75	100	100	100	100	100	100
3.8	100	100	100	100	100	100
3.85	100	100	100	100	100	100
3.9	100	100	100	100	100	100
3.95	100	100	100	100	100	100
4	100	100	100	100	100	100
4.05	100	100	100	100	100	100
4.1	100	100	100	100	100	100
4.15	100	100	100	100	100	100
4.2	100	100	100	100	100	100
4.25	100	100	100	100	100	100
4.3	100	100	100	100	100	100
4.35	100	100	100	100	100	100
4.4	100	100	100	100	100	100
4.45	100	100	100	100	100	100
4.5	100	100	100	100	100	100
4.55	100	100	100	100	100	100
4.6	100	100	100	100	100	100
4.65	100	100	100	100	100	100
4.7	100	100	100	100	100	100
4.75	100	100	100	100	100	100
4.8	100	100	100	100	100	100
4.85	100	100	100	100	100	100
4.9	100	100	100	100	100	100
4.95	100	100	100	100	100	100
5	100	100	100	100	100	100
5.05	100	100	100	100	100	100
5.1	100	100	100	100	100	100
5.15	100	100	100	100	100	100
5.2	100	100	100	100	100	100
5.25	100	100	100	100	100	100
5.3	100	100	100	100	100	100
5.35	100	100	100	100	100	100
5.4	100	100	100	100	100	100
5.45	100	100	100	100	100	100
5.5	100	100	100	100	100	100
5.55	100	100	100	100	100	100
5.6	100	100	100	100	100	100
5.65	100	100	100	100	100	100
5.7	100	100	100	100	100	100
5.75	100	100	100	100	100	100
5.8	100	100	100	100	100	100
5.85	100	100	100	100	100	100
5.9	100	100	100	100	100	100
5.95	100	100	100	100	100	100
6	100	100	100	100	100	100
6.05	100	100	100	100	100	100
6.1	100	100	100	100	100	100
6.15	100	100	100	100	100	100
6.2	100	100	100	100	100	100
6.25	100	100	100	100	100	100
6.3	100	100	100	100	100	100
6.35	100	100	100	100	100	100
6.4	100	100	100	100	100	100
6.45	100	100	100	100	100	100
6.5	100	100	100	100	100	100
6.55	100	100	100	100	100	100
6.6	100	100	100	100	100	100
6.65	100	100	100	100	100	100
6.7	100	100	100	100	100	100
6.75	100	100	100	100	100	100
6.8	100	100	100	100	100	100
6.85	100	100	100	100	100	100
6.9	100	100	100	100	100	100
6.95	100	100	100	100	100	100
7	100	100	100	100	100	100
7.05	100	100	100	100	100	100
7.1	100	100	100	100	100	100
7.15	100	100	100	100	100	100
7.2	100	100	100	100	100	100
7.25	100	100	100	100	100	100
7.3	100	100	100	100	100	100
7.35	100	100	100	100	100	100
7.4	100	100	100	100	100	100
7.45	100	100	100	100	100	100
7.5	100	100	100	100	100	100
7.55	100	100	100	100	100	100
7.6	100	100	100	100	100	100
7.65	100	100	100	100	100	100
7.7	100	100	100	100	100	100
7.75	100	100	100	100	100	100
7.8	100	100	100	100	100	100
7.85	100	100	100	100	100	100
7.9	100	100	100	100	100	100
7.95	100	100	100	100	100	100
8	100	100	100	100	100	100
8.05	100	100	100	100	100	99.8596
8.1	100	100	100	100	100	99.7895
8.15	100	100	100	100	100	99.6491
8.2	100	100	100	100	100	99.6491
8.25	100	100	100	100	100	99.5789
8.3	100	100	100	100	100	99.6491
8.35	100	100	100	100	100	99.5088
8.4	100	100	100	100	100	99.3684
8.45	100	100	100	100	100	99.4386
8.5	100	100	100	100	100	99.2982
8.55	100	100	100	100	100	99.0877
8.6	100	100	100	100	100	99.3684
8.65	100	100	100	100	100	99.2281
8.7	100	100	100	100	100	98.9474
8.75	100	100	100	100	100	98.9474
8.8	100	100	100	100	100	98.9474
8.85	100	100	100	100	100	98.807
8.9	100	100	100	100	100	98.7368
8.95	100	100	100	100	100	99.0175
9	100	100	100	100	100	98.7368
9.05	100	100	100	100	100	98.5965
9.1	100	100	100	100	100	98.4561
9.15	100	100	100	100	100	98.5263
9.2	100	100	100	100	100	98.2456
9.25	100	100	100	100	100	98.2456
9.3	100	100	100	100	100	98.2456
9.35	100	100	100	100	100	98.1754
9.4	100	100	100	100	100	98.0351
9.45	100	100	100	100	100	97.8246
9.5	100	100	100	100	100	97.7544
9.55	100	100	100	100	100	97.7544
9.6	100	100	100	100	100	97.5439
9.65	100	100	100	100	100	97.3333
9.7	100	100	100	100	100	97.1228
9.75	100	100	100	100	100	97.1228
9.8	100	100	100	100	100	96.8421
9.85	100	100	100	100	100	96.9825
9.9	100	100	100	100	100	96.4912
9.95	100	100	100	100	100	96.5614
10	100	100	100	100	100	96.4912
10.05	100	100	100	100	100	96.2105
10.1	100	100	100	100	100	96.2105
10.15	100	100	100	100	100	96
10.2	100	100	100	100	100	95.7193
10.25	100	100	100	100	100	95.4386
10.3	100	100	100	100	100	95.3684
10.35	100	100	100	100	100	95.2982
10.4	100	100	100	100	100	95.0175
10.45	100	100	100	100	100	95.0877
10.5	100	100	100	100	100	94.4561
10.55	100	100	100	100	100	94.4561
10.6	100	100	100	100	100	94.1754
10.65	100	100	100	100	100	94.1053
10.7	100	100	100	100	100	94.1053
10.75	100	100	100	100	100	93.8246
10.8	100	100	100	100	100	93.4737
10.85	100	100	100	100	100	93.2632
10.9	100	100	100	100	100	92.9825
10.95	100	100	100	100	100	93.0526
11	100	100	100	100	100	92.6316
11.05	100	100	100	100	100	92.4912
11.1	100	100	100	100	100	92.4912
11.15	100	100	100	100	100	92.1404
11.2	100	100	100	100	100	92
11.25	100	100	100	100	100	91.7895
11.3	100	100	100	100	100	91.7193
11.35	100	100	100	100	100	91.3684
11.4	100	100	100	100	100	91.2281
11.45	100	100	100	100	100	91.1579
11.5	100	100	100	100	100	90.6667
11.55	100	100	100	100	100	90.2456
11.6	100	100	100	100	100	90.3158
11.65	100	100	100	100	100	89.9649
11.7	100	100	100	100	100	89.614
11.75	100	100	100	100	100	89.1228
11.8	100	100	100	100	100	88.8421
11.85	100	100	100	100	100	88.3509
11.9	100	100	100	100	100	88.0702
11.95	100	100	100	100	100	87.5088
12	100	100	100	100	100	87.1579
12.05	100	100	100	100	100	86.9474
12.1	100	100	100	100	100	86.1053
12.15	100	100	100	100	100	85.8246
12.2	100	100	100	100	100	85.3333
12.25	100	100	100	100	100	85.4035
12.3	100	100	100	100	100	85.2632
12.35	100	100	100	100	100	84.9123
12.4	100	100	100	100	100	84.4912
12.45	100	100	100	100	100	84.3509
12.5	100	100	100	100	100	84.0702
12.55	100	100	100	100	100	84
12.6	100	100	100	100	100	83.0877
12.65	100	100	100	100	100	82.9474
12.7	100	100	100	100	100	83.0175
12.75	100	100	100	100	100	82.5965
12.8	100	100	100	100	100	82.4561
12.85	100	100	100	100	100	81.4035
12.9	100	100	100	100	100	81.5439
12.95	100	100	100	100	100	81.4737
13	100	100	100	100	100	81.1228
13.05	100	100	100	100	100	80.4912
13.1	100	100	100	100	100	79.7895
13.15	100	100	99.8596	100	100	79.1579
13.2	100	100	99.7193	100	100	78.4561
13.25	100	100	99.7193	100	100	78.386
13.3	100	100	99.7895	100	100	77.193
13.35	100	100	99.7895	100	100	76.2105
13.4	100	100	99.6491	100	100	75.8596
13.45	100	100	99.7895	100	100	75.2982
13.5	100	100	99.3684	100	100	74.6667
13.55	100	100	99.5088	100	100	74.6667
13.6	100	100	99.4386	100	100	73.9649
13.65	100	100	99.3684	100	100	73.4035
13.7	100	100	99.2982	100	100	72.2807
13.75	100	100	99.5088	100	100	71.5088
13.8	100	100	99.5088	100	100	71.5789
13.85	100	100	99.3684	100	100	71.1579
13.9	100	100	99.3684	100	100	70.3158
13.95	100	100	99.2982	100	100	70.4561
14	100	100	99.2982	100	100	69.6842
14.05	100	100	99.2982	100	100	68.9825
14.1	100	100	99.2281	100	100	68.4912
14.15	100	100	99.2982	100	100	68.3509
14.2	100	100	99.2281	99.9298	100	67.0175
14.25	100	100	99.2281	99.9298	100	66.7368
14.3	100	100	99.2982	99.9298	100	66.1053
14.35	100	100	99.2281	99.9298	100	64.8421
14.4	100	100	99.2281	99.7193	100	65.4035
14.45	100	100	99.1579	99.8596	100	63.4386
14.5	100	100	99.1579	99.7193	100	62.9474
14.55	100	100	99.2281	99.6491	99.8596	62.386
14.6	100	100	99.1579	99.5789	99.8596	61.7544
14.65	100	100	99.1579	99.3684	99.9298	61.2632
14.7	100	100	99.1579	99.2281	99.6491	60.4912
14.75	100	100	99.0877	99.0877	99.5789	60.0702
14.8	100	100	99.1579	98.9474	99.5088	59.5088
14.85	100	100	99.0877	99.0877	99.5088	58.8772
14.9	100	100	99.0175	98.6667	99.5088	58.1754
14.95	100	100	99.0877	98.7368	99.4386	57.4035
15	100	100	99.0877	98.6667	99.5088	56.8421
15.05	100	100	99.0175	98.2456	99.2982	57.0526
15.1	100	100	99.0877	97.5439	99.2281	56.7719
15.15	100	100	99.0877	97.1228	99.0175	55.8596
15.2	100	100	99.0175	96.0702	98.6667	55.8596
15.25	100	100	99.0175	96	98.7368	54.7368
15.3	100	100	99.0175	95.3684	98.7368	54.2456
15.35	100	100	99.0877	95.2281	98.7368	54.0351
15.4	100	100	99.0175	94.5965	98.6667	53.5439
15.45	100	100	98.9474	93.7544	98.5263	52.5614
15.5	100	100	99.0175	92.6316	98.5965	52.3509
15.55	100	100	99.0175	91.8596	98.2456	51.5088
15.6	100	100	99.0175	91.2982	98.2456	50.2456
15.65	100	100	99.0175	91.1579	98.386	50.1754
15.7	100	100	99.0175	90.9474	98.1053	50.1053
15.75	100	100	98.9474	89.614	97.9649	49.6842
15.8	100	100	98.9474	89.4035	97.9649	48.7719
15.85	100	100	98.9474	89.1228	98.1053	47.7895
15.9	100	100	98.807	88.7018	97.6842	47.7895
15.95	100	100	98.8772	88.2807	97.8246	46.807
16	100	100	98.9474	87.0877	97.6842	46.386
16.05	100	100	99.0175	85.614	97.7544	46.0351
16.1	100	100	98.8772	84.5614	97.614	45.8246
16.15	100	100	98.9474	84.7018	97.7544	45.2632
16.2	100	100	98.9474	83.6491	97.4737	45.193
16.25	100	100	99.0175	81.8947	97.614	44.5614
16.3	100	100	99.0175	82.7368	97.5439	43.5789
16.35	100	100	98.8772	81.3333	97.3333	42.9474
16.4	100	100	98.807	81.6842	97.614	43.4386
16.45	100	100	98.8772	80.4912	97.614	41.6842
16.5	100	100	98.9474	80.4211	97.5439	41.6842
16.55	100	100	98.8772	80.1404	97.5439	40.9123
16.6	100	100	98.8772	79.4386	97.5439	39.4386
16.65	100	100	99.0175	78.5263	97.4035	38.5965
16.7	100	100	98.9474	79.0877	97.193	38.4561
16.75	100	100	98.9474	78.5965	97.1228	37.7544
16.8	100	100	98.9474	78.1754	96.7018	37.0526
16.85	100	100	98.8772	78.1754	96.4211	37.1228
16.9	100	100	98.9474	77.4737	96.8421	36.6316
16.95	100	100	98.8772	77.4737	96.4211	35.9298
17	100	100	98.9474	76.7719	96.3509	35.0175
17.05	100	100	98.8772	76.5614	96.2105	34.5965
17.1	100	100	98.9474	76.4211	95.8596	34.5263
17.15	100	100	98.8772	76.3509	96.4912	33.9649
17.2	100	100	98.807	76.2807	95.8596	33.4737
17.25	100	100	98.8772	75.0877	96	33.193
17.3	100	100	98.8772	75.4386	95.5088	32.7719
17.35	100	100	98.9474	75.1579	95.9298	32.1404
17.4	100	100	98.807	75.4386	95.7895	31.6491
17.45	100	100	98.8772	74.9474	95.7895	31.0877
17.5	100	100	98.807	74.4561	95.4386	30.807
17.55	100	100	98.6667	74.386	95.3684	31.0175
17.6	100	100	98.807	73.9649	95.6491	30.5263
17.65	100	100	98.807	74.1754	95.3684	30.1053
17.7	100	100	98.807	72.9123	94.5965	30.1053
17.75	100	100	98.807	73.1228	94.807	29.8246
17.8	100	100	98.807	73.0526	94.807	29.6842
17.85	100	100	98.807	72.8421	94.5965	29.6842
17.9	100	100	98.807	72.2807	94.8772	29.0526
17.95	100	100	98.7368	72.5614	94.5965	28.6316
18	100	100	98.7368	71.6491	94.0351	29.3333
18.05	100	100	98.807	71.6491	94.2456	29.0526
18.1	100	100	98.807	71.7193	94.0351	28.4912
18.15	100	100	98.7368	71.2281	93.8246	28.2105
18.2	100	100	98.7368	70.6667	93.4737	28
18.25	100	100	98.7368	71.5088	93.5439	28
18.3	100	100	98.8772	70.807	93.5439	27.4386
18.35	100	100	98.6667	70.8772	93.6842	27.5088
18.4	100	100	98.7368	70.386	93.4035	27.1579
18.45	100	100	98.6667	70.1754	92.9825	27.0175
18.5	100	100	98.5965	69.9649	93.4737	26.807
18.55	100	100	98.6667	70.0351	92.9123	26.6667
18.6	100	100	98.7368	69.6842	92.8421	26.5263
18.65	100	100	98.7368	69.4737	93.1228	25.8246
18.7	100	100	98.807	69.8246	92.9123	25.9649
18.75	100	100	98.6667	68.8421	92.4211	25.6842
18.8	100	100	98.6667	69.7544	92.8421	25.1228
18.85	100	100	98.7368	68.8421	91.9298	25.0526
18.9	100	100	98.5965	68.8421	92.0702	25.1228
18.95	100	100	98.7368	68.7719	92.1404	24.6316
19	100	100	98.7368	68.6316	91.7193	24.7719
19.05	100	100	98.6667	68.8421	91.6491	24.7719
19.1	100	100	98.5965	68.3509	91.7895	24.5614
19.15	100	100	98.5965	68.5614	91.7193	24.2807
19.2	100	100	98.6667	68	91.3684	24.2807
19.25	100	100	98.5965	68.3509	91.0175	24.1404
19.3	100	100	98.5263	67.9298	91.3684	23.7193
19.35	100	100	98.6667	67.6491	91.2281	23.7895
19.4	100	100	98.5965	67.8596	91.2982	23.3684
19.45	100	100	98.5965	67.5088	91.0175	23.2982
19.5	100	100	98.5965	67.7193	90.3158	22.807
19.55	100	100	98.6667	67.6491	90.4561	22.5965
19.6	100	100	98.6667	67.2281	90.8772	22.386
19.65	100	100	98.5965	67.2281	89.7544	22.0351
19.7	100	100	98.6667	67.0175	90.2456	21.8947
19.75	100	100	98.6667	67.3684	89.7544	21.4737
19.8	100	100	98.5965	67.2281	89.9649	21.2632
19.85	100	100	98.5263	66.5263	89.8947	21.1228
19.9	100	100	98.5965	66.4561	89.0526	20.6316
19.95	100	100	98.5965	66.2456	89.8947	20.7018
20	100	100	98.5965	66.386	89.8246	20.2807
20.05	100	100	98.5263	67.0175	89.193	20.0702
20.1	100	100	98.5263	66.2456	89.2632	19.7895
20.15	100	100	98.5263	66.1053	89.193	19.2281
20.2	100	100	98.5263	66.2456	89.2632	19.2281
20.25	100	100	98.5263	65.6842	88.2105	18.9474
20.3	100	100	98.5965	65.8947	88.8421	18.8772
20.35	100	100	98.5263	65.8246	88.9825	18.4561
20.4	100	100	98.5263	65.4035	88.2807	18.5263
20.45	100	100	98.4561	65.8947	88.3509	18.386
20.5	100	100	98.4561	65.7544	88.2105	17.8246
20.55	100	100	98.5965	65.8947	88.0702	17.9649
20.6	100	100	98.5263	65.7544	88.2807	17.8246
20.65	100	100	98.4561	65.7544	88.2105	17.4737
20.7	100	100	98.386	65.614	88.0702	16.9123
20.75	100	100	98.4561	65.8246	88.4211	16.9825
20.8	100	100	98.4561	65.614	88.0702	16.8421
20.85	100	100	98.4561	65.4035	88	16.3509
20.9	100	100	98.386	65.193	88	16.2105
20.95	100	100	98.4561	64.9825	87.2982	16.0702
21	100	100	98.386	64.9123	87.2982	15.5088
21.05	100	100	98.4561	65.4035	87.4386	15.2281
21.1	100	100	98.386	65.0526	87.5789	14.5965
21.15	100	100	98.4561	64.7018	87.5088	14.386
21.2	100	100	98.4561	64.9123	87.2281	14.1053
21.25	100	100	98.386	65.193	87.1579	13.5439
21.3	100	100	98.2456	65.0526	87.1579	13.0526
21.35	100	100	98.386	64.4211	87.5088	12.4211
21.4	100	100	98.3158	64.5614	87.2281	12.3509
21.45	100	100	98.3158	64.5614	87.2281	12
21.5	100	100	98.3158	64.5614	87.0877	12
21.55	100	100	98.3158	64.6316	86.807	11.9298
21.6	100	100	98.3158	64.7018	87.0877	11.8596
21.65	100	100	98.4561	64.7719	86.6667	11.3684
21.7	100	100	98.3158	63.8596	86.6667	11.1579
21.75	100	100	98.386	64.1404	86.9474	11.2982
21.8	100	100	98.3158	64.4912	87.1579	11.0877
21.85	100	100	98.3158	64.4912	86.9474	11.0175
21.9	100	100	98.3158	64.0702	86.807	10.8772
21.95	100	100	98.4561	63.7193	86.6667	10.6667
22	100	100	98.3158	64.2105	87.0175	10.386
22.05	100	100	98.386	64.0702	86.8772	10.0351
22.1	100	100	98.4561	64.2807	86.807	10.4561
22.15	100	100	98.4561	64.2105	86.7368	9.75439
22.2	100	100	98.5263	63.7193	86.6667	9.54386
22.25	100	100	98.5263	63.7895	86.807	9.61404
22.3	100	100	98.4561	63.5789	86.386	9.54386
22.35	100	100	98.386	63.4386	86.3158	9.54386
22.4	100	100	98.386	63.4386	86.1053	9.26316
22.45	100	100	98.3158	63.5088	86.4561	8.70175
22.5	100	100	98.5263	63.5088	86.6667	8.84211
22.55	100	100	98.3158	63.4386	86.386	8.77193
22.6	100	100	98.4561	63.0175	86.7368	8.42105
22.65	100	100	98.386	63.7193	86.5263	8.49123
22.7	100	100	98.4561	63.1579	86.6667	8.42105
22.75	100	100	98.5263	62.9474	86.5965	8.2807
22.8	100	100	98.4561	63.3684	86.7368	8.21053
22.85	100	100	98.4561	63.2982	87.0175	8.49123
22.9	100	100	98.386	63.0877	86.8772	8.35088
22.95	100	100	98.4561	63.2982	86.6667	8.42105
23	100	100	98.386	62.9474	86.807	8.21053
23.05	100	100	98.5263	63.5789	86.7368	8.07018
23.1	100	100	98.5263	63.0175	86.5263	8.07018
23.15	100	100	98.5263	63.2281	86.5263	7.78947
23.2	100	100	98.386	63.0175	86.4561	7.85965
23.25	100	100	98.386	62.9474	86.7368	7.36842
23.3	100	100	98.5263	62.807	86.386	7.57895
23.35	100	100	98.4561	62.9474	86.5965	7.29825
23.4	100	99.9298	98.3158	63.0877	86.386	7.29825
23.45	100	100	98.386	62.9474	86.807	7.29825
23.5	100	100	98.3158	62.8772	86.386	6.87719
23.55	100	100	98.386	63.0175	86.5965	7.08772
23.6	100	100	98.386	62.8772	86.6667	6.94737
23.65	100	100	98.386	63.1579	86.9474	6.80702
23.7	100	100	98.386	62.5263	86.4561	6.87719
23.75	100	100	98.4561	62.807	86.1053	6.87719
23.8	100	100	98.4561	62.7368	86.2456	6.59649
23.85	100	100	98.4561	62.8772	86.8772	6.66667
23.9	100	99.9298	98.3158	62.807	86.386	6.45614
23.95	100	100	98.5263	62.6667	86.9474	6.24561
24	100	100	98.3158	62.386	86.6667	6.24561
