# Supplementary material for: Wireless in-body sensing through genetically engineered bacteria
Source: Nat Commun. 2025 Nov 25;16:10432. doi: 10.1038/s41467-025-65416-5 (PMC12647575; doi:10.1038/s41467-025-65416-5)
Supplement: Supplementary file 6 — Source Data [file 41467_2025_65416_MOESM6_ESM.zip › fig6-right.xlsx]

## Sheet: Sheet1
Frequency (GHz)	|S11| (dB) - Initial	|S11| (dB) - Degraded
1	-0.113728	-0.249073
1.001	-0.113799	-0.249037
1.002	-0.113878	-0.249002
1.003	-0.113967	-0.248969
1.004	-0.114064	-0.248937
1.005	-0.114171	-0.248905
1.006	-0.114287	-0.248875
1.007	-0.114414	-0.248846
1.008	-0.114551	-0.248819
1.009	-0.114699	-0.248792
1.01	-0.114858	-0.248766
1.011	-0.115028	-0.248742
1.012	-0.11521	-0.248718
1.013	-0.115405	-0.248696
1.014	-0.115612	-0.248675
1.015	-0.115833	-0.248655
1.016	-0.116067	-0.248636
1.017	-0.116315	-0.248618
1.018	-0.116578	-0.248602
1.019	-0.116856	-0.248586
1.02	-0.11715	-0.248572
1.021	-0.11746	-0.248558
1.022	-0.117786	-0.248546
1.023	-0.11813	-0.248535
1.024	-0.118493	-0.248525
1.025	-0.118873	-0.248516
1.026	-0.119274	-0.248508
1.027	-0.119694	-0.248502
1.028	-0.120135	-0.248496
1.029	-0.120598	-0.248492
1.03	-0.121083	-0.248489
1.031	-0.121591	-0.248486
1.032	-0.122123	-0.248485
1.033	-0.122681	-0.248485
1.034	-0.123264	-0.248486
1.035	-0.123875	-0.248489
1.036	-0.124513	-0.248492
1.037	-0.125181	-0.248497
1.038	-0.125879	-0.248502
1.039	-0.126608	-0.248509
1.04	-0.12737	-0.248517
1.041	-0.128166	-0.248526
1.042	-0.128997	-0.248536
1.043	-0.129865	-0.248547
1.044	-0.130771	-0.248559
1.045	-0.131716	-0.248573
1.046	-0.132704	-0.248587
1.047	-0.133734	-0.248603
1.048	-0.134809	-0.24862
1.049	-0.135931	-0.248638
1.05	-0.137101	-0.248657
1.051	-0.138323	-0.248677
1.052	-0.139597	-0.248698
1.053	-0.140926	-0.24872
1.054	-0.142313	-0.248744
1.055	-0.143759	-0.248768
1.056	-0.145269	-0.248794
1.057	-0.146843	-0.248821
1.058	-0.148486	-0.248849
1.059	-0.150201	-0.248878
1.06	-0.151989	-0.248908
1.061	-0.153856	-0.248939
1.062	-0.155803	-0.248972
1.063	-0.157836	-0.249005
1.064	-0.159958	-0.24904
1.065	-0.162173	-0.249076
1.066	-0.164485	-0.249112
1.067	-0.1669	-0.249151
1.068	-0.169421	-0.24919
1.069	-0.172055	-0.24923
1.07	-0.174806	-0.249271
1.071	-0.17768	-0.249314
1.072	-0.180684	-0.249357
1.073	-0.183823	-0.249402
1.074	-0.187105	-0.249448
1.075	-0.190536	-0.249495
1.076	-0.194125	-0.249543
1.077	-0.197879	-0.249593
1.078	-0.201806	-0.249643
1.079	-0.205917	-0.249695
1.08	-0.21022	-0.249747
1.081	-0.214727	-0.249801
1.082	-0.219446	-0.249856
1.083	-0.224391	-0.249912
1.084	-0.229574	-0.24997
1.085	-0.235008	-0.250028
1.086	-0.240706	-0.250087
1.087	-0.246683	-0.250148
1.088	-0.252956	-0.25021
1.089	-0.259542	-0.250273
1.09	-0.266458	-0.250337
1.091	-0.273725	-0.250402
1.092	-0.281361	-0.250469
1.093	-0.289391	-0.250536
1.094	-0.297838	-0.250605
1.095	-0.306727	-0.250675
1.096	-0.316085	-0.250746
1.097	-0.325943	-0.250818
1.098	-0.336331	-0.250891
1.099	-0.347284	-0.250965
1.1	-0.358837	-0.251041
1.101	-0.371031	-0.251118
1.102	-0.383908	-0.251196
1.103	-0.397514	-0.251275
1.104	-0.411898	-0.251355
1.105	-0.427113	-0.251436
1.106	-0.443218	-0.251519
1.107	-0.460276	-0.251603
1.108	-0.478353	-0.251687
1.109	-0.497524	-0.251774
1.11	-0.517868	-0.251861
1.111	-0.539473	-0.251949
1.112	-0.562434	-0.252039
1.113	-0.586853	-0.252129
1.114	-0.612843	-0.252221
1.115	-0.640527	-0.252314
1.116	-0.670038	-0.252409
1.117	-0.701524	-0.252504
1.118	-0.735146	-0.252601
1.119	-0.771078	-0.252699
1.12	-0.809516	-0.252798
1.121	-0.85067	-0.252898
1.122	-0.894775	-0.252999
1.123	-0.942089	-0.253102
1.124	-0.992895	-0.253206
1.125	-1.04751	-0.253311
1.126	-1.10627	-0.253417
1.127	-1.16957	-0.253524
1.128	-1.23783	-0.253633
1.129	-1.31151	-0.253743
1.13	-1.39115	-0.253854
1.131	-1.47733	-0.253966
1.132	-1.57068	-0.254079
1.133	-1.67194	-0.254194
1.134	-1.7819	-0.25431
1.135	-1.90146	-0.254427
1.136	-2.03164	-0.254545
1.137	-2.17355	-0.254664
1.138	-2.32845	-0.254785
1.139	-2.49777	-0.254907
1.14	-2.68311	-0.25503
1.141	-2.88625	-0.255154
1.142	-3.10923	-0.25528
1.143	-3.35436	-0.255407
1.144	-3.62424	-0.255535
1.145	-3.92187	-0.255664
1.146	-4.25065	-0.255795
1.147	-4.61451	-0.255927
1.148	-5.01802	-0.25606
1.149	-5.46651	-0.256194
1.15	-5.96626	-0.256329
1.151	-6.5248	-0.256466
1.152	-7.15127	-0.256604
1.153	-7.85694	-0.256744
1.154	-8.65603	-0.256884
1.155	-9.56691	-0.257026
1.156	-10.6139	-0.257169
1.157	-11.8304	-0.257313
1.158	-13.2631	-0.257459
1.159	-14.9794	-0.257606
1.16	-17.074	-0.257754
1.161	-19.6507	-0.257903
1.162	-22.5946	-0.258054
1.163	-24.4377	-0.258206
1.164	-22.9696	-0.258359
1.165	-20.1332	-0.258514
1.166	-17.6074	-0.25867
1.167	-15.5673	-0.258827
1.168	-13.9123	-0.258986
1.169	-12.5444	-0.259145
1.17	-11.393	-0.259306
1.171	-10.4093	-0.259469
1.172	-9.5585	-0.259632
1.173	-8.81535	-0.259797
1.174	-8.16092	-0.259964
1.175	-7.58067	-0.260131
1.176	-7.06322	-0.2603
1.177	-6.59947	-0.260471
1.178	-6.18204	-0.260642
1.179	-5.80485	-0.260815
1.18	-5.46285	-0.260989
1.181	-5.15177	-0.261165
1.182	-4.86801	-0.261342
1.183	-4.60849	-0.26152
1.184	-4.37054	-0.2617
1.185	-4.15187	-0.261881
1.186	-3.95048	-0.262063
1.187	-3.76463	-0.262247
1.188	-3.59277	-0.262432
1.189	-3.43357	-0.262618
1.19	-3.28583	-0.262806
1.191	-3.14849	-0.262995
1.192	-3.02062	-0.263186
1.193	-2.90137	-0.263378
1.194	-2.78999	-0.263571
1.195	-2.68583	-0.263766
1.196	-2.58827	-0.263962
1.197	-2.49677	-0.264159
1.198	-2.41085	-0.264358
1.199	-2.33007	-0.264559
1.2	-2.25402	-0.26476
1.201	-2.18236	-0.264963
1.202	-2.11474	-0.265168
1.203	-2.05087	-0.265374
1.204	-1.99048	-0.265581
1.205	-1.93332	-0.26579
1.206	-1.87917	-0.266
1.207	-1.82781	-0.266212
1.208	-1.77907	-0.266425
1.209	-1.73276	-0.266639
1.21	-1.68872	-0.266855
1.211	-1.64681	-0.267073
1.212	-1.60689	-0.267291
1.213	-1.56884	-0.267512
1.214	-1.53254	-0.267733
1.215	-1.49788	-0.267957
1.216	-1.46477	-0.268181
1.217	-1.43312	-0.268408
1.218	-1.40283	-0.268635
1.219	-1.37384	-0.268864
1.22	-1.34607	-0.269095
1.221	-1.31944	-0.269327
1.222	-1.29391	-0.269561
1.223	-1.2694	-0.269796
1.224	-1.24586	-0.270032
1.225	-1.22325	-0.270271
1.226	-1.20151	-0.27051
1.227	-1.1806	-0.270751
1.228	-1.16047	-0.270994
1.229	-1.14109	-0.271238
1.23	-1.12242	-0.271484
1.231	-1.10443	-0.271731
1.232	-1.08708	-0.27198
1.233	-1.07034	-0.272231
1.234	-1.05418	-0.272483
1.235	-1.03859	-0.272736
1.236	-1.02352	-0.272991
1.237	-1.00896	-0.273248
1.238	-0.994878	-0.273506
1.239	-0.981262	-0.273766
1.24	-0.968089	-0.274027
1.241	-0.955339	-0.27429
1.242	-0.942994	-0.274555
1.243	-0.931037	-0.274821
1.244	-0.919451	-0.275089
1.245	-0.908222	-0.275358
1.246	-0.897334	-0.275629
1.247	-0.886775	-0.275901
1.248	-0.87653	-0.276176
1.249	-0.866587	-0.276452
1.25	-0.856935	-0.276729
1.251	-0.847562	-0.277008
1.252	-0.838457	-0.277289
1.253	-0.829611	-0.277571
1.254	-0.821013	-0.277856
1.255	-0.812655	-0.278141
1.256	-0.804528	-0.278429
1.257	-0.796623	-0.278718
1.258	-0.788932	-0.279009
1.259	-0.781448	-0.279301
1.26	-0.774163	-0.279596
1.261	-0.76707	-0.279891
1.262	-0.760164	-0.280189
1.263	-0.753436	-0.280488
1.264	-0.746882	-0.280789
1.265	-0.740496	-0.281092
1.266	-0.734271	-0.281397
1.267	-0.728203	-0.281703
1.268	-0.722286	-0.282011
1.269	-0.716516	-0.282321
1.27	-0.710888	-0.282632
1.271	-0.705397	-0.282946
1.272	-0.70004	-0.283261
1.273	-0.694811	-0.283577
1.274	-0.689707	-0.283896
1.275	-0.684725	-0.284216
1.276	-0.679859	-0.284539
1.277	-0.675108	-0.284863
1.278	-0.670468	-0.285188
1.279	-0.665934	-0.285516
1.28	-0.661505	-0.285846
1.281	-0.657177	-0.286177
1.282	-0.652948	-0.28651
1.283	-0.648814	-0.286845
1.284	-0.644772	-0.287182
1.285	-0.640821	-0.28752
1.286	-0.636957	-0.287861
1.287	-0.633179	-0.288203
1.288	-0.629484	-0.288548
1.289	-0.625869	-0.288894
1.29	-0.622333	-0.289242
1.291	-0.618874	-0.289592
1.292	-0.615489	-0.289944
1.293	-0.612177	-0.290298
1.294	-0.608935	-0.290654
1.295	-0.605762	-0.291011
1.296	-0.602656	-0.291371
1.297	-0.599615	-0.291733
1.298	-0.596639	-0.292096
1.299	-0.593724	-0.292462
1.3	-0.590871	-0.292829
1.301	-0.588076	-0.293199
1.302	-0.585339	-0.29357
1.303	-0.582659	-0.293944
1.304	-0.580033	-0.294319
1.305	-0.577461	-0.294697
1.306	-0.574942	-0.295076
1.307	-0.572474	-0.295458
1.308	-0.570056	-0.295841
1.309	-0.567687	-0.296227
1.31	-0.565366	-0.296615
1.311	-0.563092	-0.297005
1.312	-0.560863	-0.297396
1.313	-0.558679	-0.29779
1.314	-0.556539	-0.298186
1.315	-0.554441	-0.298584
1.316	-0.552386	-0.298985
1.317	-0.550371	-0.299387
1.318	-0.548397	-0.299791
1.319	-0.546461	-0.300198
1.32	-0.544564	-0.300607
1.321	-0.542705	-0.301018
1.322	-0.540883	-0.301431
1.323	-0.539096	-0.301846
1.324	-0.537345	-0.302264
1.325	-0.535629	-0.302683
1.326	-0.533947	-0.303105
1.327	-0.532298	-0.303529
1.328	-0.530682	-0.303955
1.329	-0.529098	-0.304384
1.33	-0.527545	-0.304815
1.331	-0.526023	-0.305248
1.332	-0.524531	-0.305683
1.333	-0.523069	-0.30612
1.334	-0.521636	-0.30656
1.335	-0.520232	-0.307002
1.336	-0.518855	-0.307447
1.337	-0.517507	-0.307893
1.338	-0.516185	-0.308342
1.339	-0.51489	-0.308794
1.34	-0.513621	-0.309248
1.341	-0.512377	-0.309704
1.342	-0.511159	-0.310162
1.343	-0.509965	-0.310623
1.344	-0.508796	-0.311086
1.345	-0.507651	-0.311552
1.346	-0.506529	-0.31202
1.347	-0.505431	-0.31249
1.348	-0.504355	-0.312963
1.349	-0.503302	-0.313438
1.35	-0.50227	-0.313916
1.351	-0.501261	-0.314396
1.352	-0.500272	-0.314879
1.353	-0.499305	-0.315364
1.354	-0.498358	-0.315852
1.355	-0.497431	-0.316342
1.356	-0.496525	-0.316835
1.357	-0.495638	-0.31733
1.358	-0.494771	-0.317828
1.359	-0.493923	-0.318328
1.36	-0.493093	-0.318831
1.361	-0.492282	-0.319336
1.362	-0.49149	-0.319845
1.363	-0.490715	-0.320355
1.364	-0.489959	-0.320869
1.365	-0.489219	-0.321385
1.366	-0.488498	-0.321903
1.367	-0.487793	-0.322424
1.368	-0.487104	-0.322948
1.369	-0.486433	-0.323475
1.37	-0.485778	-0.324004
1.371	-0.485139	-0.324536
1.372	-0.484515	-0.325071
1.373	-0.483908	-0.325609
1.374	-0.483316	-0.326149
1.375	-0.482739	-0.326692
1.376	-0.482178	-0.327238
1.377	-0.481631	-0.327786
1.378	-0.481099	-0.328338
1.379	-0.480582	-0.328892
1.38	-0.480079	-0.329449
1.381	-0.47959	-0.330009
1.382	-0.479115	-0.330572
1.383	-0.478654	-0.331137
1.384	-0.478207	-0.331706
1.385	-0.477774	-0.332277
1.386	-0.477353	-0.332851
1.387	-0.476946	-0.333429
1.388	-0.476552	-0.334009
1.389	-0.476171	-0.334592
1.39	-0.475803	-0.335178
1.391	-0.475448	-0.335767
1.392	-0.475105	-0.33636
1.393	-0.474774	-0.336955
1.394	-0.474456	-0.337553
1.395	-0.474149	-0.338154
1.396	-0.473855	-0.338759
1.397	-0.473573	-0.339366
1.398	-0.473302	-0.339977
1.399	-0.473044	-0.34059
1.4	-0.472796	-0.341207
1.401	-0.47256	-0.341827
1.402	-0.472336	-0.34245
1.403	-0.472123	-0.343077
1.404	-0.471921	-0.343706
1.405	-0.471729	-0.344339
1.406	-0.471549	-0.344975
1.407	-0.47138	-0.345614
1.408	-0.471221	-0.346257
1.409	-0.471073	-0.346902
1.41	-0.470936	-0.347551
1.411	-0.470809	-0.348204
1.412	-0.470692	-0.34886
1.413	-0.470586	-0.349519
1.414	-0.47049	-0.350181
1.415	-0.470404	-0.350847
1.416	-0.470328	-0.351516
1.417	-0.470262	-0.352189
1.418	-0.470206	-0.352865
1.419	-0.47016	-0.353545
1.42	-0.470123	-0.354228
1.421	-0.470097	-0.354915
1.422	-0.47008	-0.355605
1.423	-0.470072	-0.356299
1.424	-0.470074	-0.356996
1.425	-0.470085	-0.357697
1.426	-0.470106	-0.358401
1.427	-0.470136	-0.359109
1.428	-0.470175	-0.359821
1.429	-0.470224	-0.360536
1.43	-0.470281	-0.361255
1.431	-0.470348	-0.361978
1.432	-0.470424	-0.362705
1.433	-0.470508	-0.363435
1.434	-0.470602	-0.364169
1.435	-0.470704	-0.364907
1.436	-0.470816	-0.365648
1.437	-0.470936	-0.366394
1.438	-0.471065	-0.367143
1.439	-0.471202	-0.367896
1.44	-0.471348	-0.368653
1.441	-0.471503	-0.369414
1.442	-0.471666	-0.370179
1.443	-0.471838	-0.370948
1.444	-0.472018	-0.371721
1.445	-0.472207	-0.372497
1.446	-0.472404	-0.373278
1.447	-0.47261	-0.374063
1.448	-0.472824	-0.374852
1.449	-0.473046	-0.375645
1.45	-0.473276	-0.376443
1.451	-0.473515	-0.377244
1.452	-0.473762	-0.378049
1.453	-0.474017	-0.378859
1.454	-0.47428	-0.379673
1.455	-0.474552	-0.380491
1.456	-0.474831	-0.381314
1.457	-0.475119	-0.38214
1.458	-0.475414	-0.382971
1.459	-0.475718	-0.383807
1.46	-0.476029	-0.384647
1.461	-0.476349	-0.385491
1.462	-0.476677	-0.386339
1.463	-0.477012	-0.387192
1.464	-0.477355	-0.38805
1.465	-0.477707	-0.388912
1.466	-0.478066	-0.389778
1.467	-0.478433	-0.39065
1.468	-0.478808	-0.391525
1.469	-0.479191	-0.392405
1.47	-0.479581	-0.39329
1.471	-0.47998	-0.39418
1.472	-0.480386	-0.395074
1.473	-0.4808	-0.395973
1.474	-0.481221	-0.396877
1.475	-0.481651	-0.397785
1.476	-0.482088	-0.398699
1.477	-0.482533	-0.399617
1.478	-0.482986	-0.40054
1.479	-0.483446	-0.401468
1.48	-0.483914	-0.4024
1.481	-0.48439	-0.403338
1.482	-0.484874	-0.404281
1.483	-0.485365	-0.405229
1.484	-0.485864	-0.406181
1.485	-0.48637	-0.407139
1.486	-0.486885	-0.408102
1.487	-0.487407	-0.40907
1.488	-0.487936	-0.410044
1.489	-0.488474	-0.411022
1.49	-0.489019	-0.412006
1.491	-0.489571	-0.412995
1.492	-0.490132	-0.413989
1.493	-0.4907	-0.414989
1.494	-0.491276	-0.415994
1.495	-0.491859	-0.417004
1.496	-0.49245	-0.41802
1.497	-0.493049	-0.419041
1.498	-0.493655	-0.420068
1.499	-0.494269	-0.4211
1.5	-0.494891	-0.422138
1.501	-0.495521	-0.423181
1.502	-0.496158	-0.424231
1.503	-0.496803	-0.425285
1.504	-0.497456	-0.426346
1.505	-0.498117	-0.427412
1.506	-0.498785	-0.428484
1.507	-0.499461	-0.429562
1.508	-0.500145	-0.430646
1.509	-0.500836	-0.431736
1.51	-0.501536	-0.432831
1.511	-0.502243	-0.433933
1.512	-0.502958	-0.43504
1.513	-0.503681	-0.436154
1.514	-0.504411	-0.437274
1.515	-0.50515	-0.4384
1.516	-0.505896	-0.439532
1.517	-0.506651	-0.44067
1.518	-0.507413	-0.441814
1.519	-0.508183	-0.442965
1.52	-0.508961	-0.444122
1.521	-0.509747	-0.445286
1.522	-0.510541	-0.446456
1.523	-0.511343	-0.447632
1.524	-0.512153	-0.448815
1.525	-0.512971	-0.450005
1.526	-0.513798	-0.451201
1.527	-0.514632	-0.452403
1.528	-0.515474	-0.453613
1.529	-0.516325	-0.454829
1.53	-0.517183	-0.456052
1.531	-0.51805	-0.457281
1.532	-0.518925	-0.458518
1.533	-0.519808	-0.459761
1.534	-0.520699	-0.461012
1.535	-0.521599	-0.462269
1.536	-0.522507	-0.463534
1.537	-0.523423	-0.464805
1.538	-0.524348	-0.466084
1.539	-0.525281	-0.46737
1.54	-0.526222	-0.468663
1.541	-0.527172	-0.469964
1.542	-0.52813	-0.471271
1.543	-0.529097	-0.472587
1.544	-0.530072	-0.473909
1.545	-0.531056	-0.475239
1.546	-0.532049	-0.476577
1.547	-0.53305	-0.477922
1.548	-0.534059	-0.479275
1.549	-0.535078	-0.480636
1.55	-0.536105	-0.482004
1.551	-0.537141	-0.483381
1.552	-0.538185	-0.484765
1.553	-0.539239	-0.486157
1.554	-0.540301	-0.487557
1.555	-0.541372	-0.488965
1.556	-0.542452	-0.490381
1.557	-0.543542	-0.491805
1.558	-0.54464	-0.493238
1.559	-0.545747	-0.494678
1.56	-0.546863	-0.496127
1.561	-0.547989	-0.497585
1.562	-0.549123	-0.499051
1.563	-0.550267	-0.500525
1.564	-0.55142	-0.502008
1.565	-0.552582	-0.5035
1.566	-0.553754	-0.505
1.567	-0.554935	-0.506509
1.568	-0.556126	-0.508027
1.569	-0.557326	-0.509554
1.57	-0.558535	-0.511089
1.571	-0.559754	-0.512634
1.572	-0.560983	-0.514188
1.573	-0.562221	-0.515751
1.574	-0.56347	-0.517323
1.575	-0.564727	-0.518904
1.576	-0.565995	-0.520495
1.577	-0.567273	-0.522095
1.578	-0.56856	-0.523704
1.579	-0.569858	-0.525323
1.58	-0.571165	-0.526952
1.581	-0.572483	-0.52859
1.582	-0.57381	-0.530239
1.583	-0.575148	-0.531897
1.584	-0.576496	-0.533564
1.585	-0.577855	-0.535242
1.586	-0.579223	-0.53693
1.587	-0.580602	-0.538628
1.588	-0.581992	-0.540337
1.589	-0.583392	-0.542055
1.59	-0.584803	-0.543784
1.591	-0.586224	-0.545523
1.592	-0.587656	-0.547273
1.593	-0.589099	-0.549034
1.594	-0.590553	-0.550805
1.595	-0.592018	-0.552587
1.596	-0.593493	-0.554379
1.597	-0.59498	-0.556183
1.598	-0.596477	-0.557997
1.599	-0.597986	-0.559823
1.6	-0.599506	-0.56166
1.601	-0.601038	-0.563508
1.602	-0.60258	-0.565368
1.603	-0.604135	-0.567238
1.604	-0.6057	-0.569121
1.605	-0.607277	-0.571015
1.606	-0.608866	-0.572921
1.607	-0.610467	-0.574838
1.608	-0.612079	-0.576768
1.609	-0.613703	-0.578709
1.61	-0.61534	-0.580662
1.611	-0.616988	-0.582628
1.612	-0.618648	-0.584606
1.613	-0.620321	-0.586596
1.614	-0.622005	-0.588599
1.615	-0.623702	-0.590614
1.616	-0.625412	-0.592642
1.617	-0.627134	-0.594682
1.618	-0.628868	-0.596736
1.619	-0.630616	-0.598802
1.62	-0.632376	-0.600882
1.621	-0.634148	-0.602974
1.622	-0.635934	-0.60508
1.623	-0.637733	-0.607199
1.624	-0.639545	-0.609332
1.625	-0.64137	-0.611478
1.626	-0.643208	-0.613638
1.627	-0.645059	-0.615812
1.628	-0.646925	-0.618
1.629	-0.648803	-0.620202
1.63	-0.650695	-0.622418
1.631	-0.652601	-0.624648
1.632	-0.654521	-0.626893
1.633	-0.656455	-0.629152
1.634	-0.658403	-0.631425
1.635	-0.660365	-0.633714
1.636	-0.662341	-0.636017
1.637	-0.664332	-0.638335
1.638	-0.666336	-0.640669
1.639	-0.668356	-0.643017
1.64	-0.67039	-0.645381
1.641	-0.672439	-0.647761
1.642	-0.674503	-0.650156
1.643	-0.676581	-0.652567
1.644	-0.678675	-0.654993
1.645	-0.680784	-0.657436
1.646	-0.682908	-0.659895
1.647	-0.685048	-0.66237
1.648	-0.687203	-0.664862
1.649	-0.689374	-0.66737
1.65	-0.691561	-0.669895
1.651	-0.693763	-0.672436
1.652	-0.695982	-0.674995
1.653	-0.698217	-0.677571
1.654	-0.700468	-0.680164
1.655	-0.702735	-0.682774
1.656	-0.705019	-0.685402
1.657	-0.707319	-0.688048
1.658	-0.709636	-0.690712
1.659	-0.71197	-0.693394
1.66	-0.714321	-0.696094
1.661	-0.716689	-0.698812
1.662	-0.719075	-0.701549
1.663	-0.721478	-0.704304
1.664	-0.723898	-0.707078
1.665	-0.726336	-0.709872
1.666	-0.728792	-0.712684
1.667	-0.731266	-0.715516
1.668	-0.733758	-0.718367
1.669	-0.736268	-0.721238
1.67	-0.738797	-0.724129
1.671	-0.741344	-0.72704
1.672	-0.74391	-0.729971
1.673	-0.746495	-0.732922
1.674	-0.749099	-0.735894
1.675	-0.751722	-0.738887
1.676	-0.754364	-0.741901
1.677	-0.757026	-0.744936
1.678	-0.759707	-0.747992
1.679	-0.762409	-0.75107
1.68	-0.76513	-0.754169
1.681	-0.767871	-0.757291
1.682	-0.770632	-0.760434
1.683	-0.773414	-0.7636
1.684	-0.776217	-0.766788
1.685	-0.779041	-0.769999
1.686	-0.781885	-0.773233
1.687	-0.784751	-0.77649
1.688	-0.787637	-0.779771
1.689	-0.790546	-0.783075
1.69	-0.793476	-0.786403
1.691	-0.796428	-0.789755
1.692	-0.799402	-0.793131
1.693	-0.802398	-0.796531
1.694	-0.805417	-0.799957
1.695	-0.808459	-0.803407
1.696	-0.811523	-0.806882
1.697	-0.81461	-0.810383
1.698	-0.817721	-0.81391
1.699	-0.820854	-0.817462
1.7	-0.824012	-0.82104
1.701	-0.827193	-0.824645
1.702	-0.830399	-0.828277
1.703	-0.833629	-0.831935
1.704	-0.836883	-0.835621
1.705	-0.840162	-0.839334
1.706	-0.843465	-0.843074
1.707	-0.846794	-0.846843
1.708	-0.850149	-0.85064
1.709	-0.853529	-0.854465
1.71	-0.856934	-0.858319
1.711	-0.860366	-0.862202
1.712	-0.863824	-0.866115
1.713	-0.867309	-0.870057
1.714	-0.87082	-0.874029
1.715	-0.874358	-0.878031
1.716	-0.877924	-0.882064
1.717	-0.881517	-0.886127
1.718	-0.885137	-0.890222
1.719	-0.888786	-0.894348
1.72	-0.892463	-0.898506
1.721	-0.896169	-0.902696
1.722	-0.899903	-0.906919
1.723	-0.903666	-0.911174
1.724	-0.907459	-0.915462
1.725	-0.911281	-0.919784
1.726	-0.915133	-0.924139
1.727	-0.919015	-0.928528
1.728	-0.922928	-0.932952
1.729	-0.926871	-0.937411
1.73	-0.930846	-0.941905
1.731	-0.934851	-0.946434
1.732	-0.938888	-0.950999
1.733	-0.942957	-0.955601
1.734	-0.947059	-0.960239
1.735	-0.951192	-0.964914
1.736	-0.955359	-0.969626
1.737	-0.959559	-0.974376
1.738	-0.963792	-0.979165
1.739	-0.968058	-0.983992
1.74	-0.972359	-0.988858
1.741	-0.976695	-0.993764
1.742	-0.981065	-0.998709
1.743	-0.98547	-1.00369
1.744	-0.98991	-1.00872
1.745	-0.994387	-1.01379
1.746	-0.998899	-1.0189
1.747	-1.00345	-1.02405
1.748	-1.00803	-1.02924
1.749	-1.01266	-1.03448
1.75	-1.01732	-1.03976
1.751	-1.02202	-1.04508
1.752	-1.02675	-1.05045
1.753	-1.03153	-1.05586
1.754	-1.03634	-1.06132
1.755	-1.0412	-1.06683
1.756	-1.04609	-1.07238
1.757	-1.05102	-1.07798
1.758	-1.056	-1.08362
1.759	-1.06101	-1.08932
1.76	-1.06607	-1.09506
1.761	-1.07117	-1.10085
1.762	-1.07631	-1.10669
1.763	-1.0815	-1.11258
1.764	-1.08672	-1.11852
1.765	-1.09199	-1.12452
1.766	-1.09731	-1.13056
1.767	-1.10267	-1.13666
1.768	-1.10807	-1.14281
1.769	-1.11352	-1.14902
1.77	-1.11902	-1.15528
1.771	-1.12456	-1.16159
1.772	-1.13015	-1.16796
1.773	-1.13579	-1.17439
1.774	-1.14147	-1.18087
1.775	-1.1472	-1.18741
1.776	-1.15299	-1.19401
1.777	-1.15882	-1.20067
1.778	-1.1647	-1.20739
1.779	-1.17063	-1.21417
1.78	-1.17661	-1.22102
1.781	-1.18265	-1.22792
1.782	-1.18873	-1.23489
1.783	-1.19487	-1.24192
1.784	-1.20106	-1.24901
1.785	-1.20731	-1.25617
1.786	-1.21361	-1.2634
1.787	-1.21996	-1.27069
1.788	-1.22637	-1.27806
1.789	-1.23284	-1.28549
1.79	-1.23936	-1.29299
1.791	-1.24594	-1.30056
1.792	-1.25258	-1.3082
1.793	-1.25927	-1.31592
1.794	-1.26603	-1.3237
1.795	-1.27285	-1.33157
1.796	-1.27972	-1.3395
1.797	-1.28666	-1.34752
1.798	-1.29366	-1.35561
1.799	-1.30072	-1.36378
1.8	-1.30785	-1.37203
1.801	-1.31503	-1.38036
1.802	-1.32229	-1.38877
1.803	-1.32961	-1.39727
1.804	-1.33699	-1.40585
1.805	-1.34444	-1.41451
1.806	-1.35196	-1.42327
1.807	-1.35955	-1.4321
1.808	-1.36721	-1.44103
1.809	-1.37493	-1.45005
1.81	-1.38273	-1.45916
1.811	-1.3906	-1.46836
1.812	-1.39854	-1.47766
1.813	-1.40655	-1.48705
1.814	-1.41464	-1.49654
1.815	-1.42281	-1.50613
1.816	-1.43104	-1.51582
1.817	-1.43936	-1.52561
1.818	-1.44775	-1.53551
1.819	-1.45622	-1.54551
1.82	-1.46477	-1.55561
1.821	-1.4734	-1.56583
1.822	-1.48211	-1.57615
1.823	-1.4909	-1.58659
1.824	-1.49978	-1.59714
1.825	-1.50874	-1.6078
1.826	-1.51778	-1.61859
1.827	-1.52692	-1.62949
1.828	-1.53613	-1.64051
1.829	-1.54544	-1.65166
1.83	-1.55483	-1.66294
1.831	-1.56432	-1.67434
1.832	-1.57389	-1.68587
1.833	-1.58356	-1.69754
1.834	-1.59332	-1.70934
1.835	-1.60317	-1.72128
1.836	-1.61313	-1.73336
1.837	-1.62317	-1.74558
1.838	-1.63332	-1.75795
1.839	-1.64356	-1.77047
1.84	-1.65391	-1.78314
1.841	-1.66435	-1.79597
1.842	-1.6749	-1.80895
1.843	-1.68555	-1.82209
1.844	-1.69631	-1.8354
1.845	-1.70717	-1.84888
1.846	-1.71814	-1.86253
1.847	-1.72922	-1.87636
1.848	-1.74041	-1.89036
1.849	-1.75172	-1.90455
1.85	-1.76313	-1.91893
1.851	-1.77466	-1.9335
1.852	-1.78631	-1.94827
1.853	-1.79807	-1.96324
1.854	-1.80995	-1.97842
1.855	-1.82196	-1.99381
1.856	-1.83408	-2.00942
1.857	-1.84633	-2.02526
1.858	-1.8587	-2.04132
1.859	-1.8712	-2.05762
1.86	-1.88382	-2.07417
1.861	-1.89658	-2.09097
1.862	-1.90947	-2.10803
1.863	-1.92249	-2.12535
1.864	-1.93565	-2.14295
1.865	-1.94894	-2.16083
1.866	-1.96237	-2.179
1.867	-1.97594	-2.19748
1.868	-1.98965	-2.21628
1.869	-2.0035	-2.23539
1.87	-2.0175	-2.25485
1.871	-2.03165	-2.27465
1.872	-2.04595	-2.29482
1.873	-2.06039	-2.31537
1.874	-2.07499	-2.33631
1.875	-2.08975	-2.35766
1.876	-2.10466	-2.37944
1.877	-2.11973	-2.40167
1.878	-2.13496	-2.42437
1.879	-2.15036	-2.44756
1.88	-2.16592	-2.47127
1.881	-2.18164	-2.49552
1.882	-2.19754	-2.52034
1.883	-2.21361	-2.54576
1.884	-2.22985	-2.57182
1.885	-2.24627	-2.59856
1.886	-2.26287	-2.62601
1.887	-2.27965	-2.65423
1.888	-2.29662	-2.68326
1.889	-2.31377	-2.71315
1.89	-2.3311	-2.74398
1.891	-2.34863	-2.7758
1.892	-2.36635	-2.8087
1.893	-2.38427	-2.84275
1.894	-2.40239	-2.87805
1.895	-2.42071	-2.91472
1.896	-2.43923	-2.95287
1.897	-2.45796	-2.99264
1.898	-2.4769	-3.03419
1.899	-2.49605	-3.07769
1.9	-2.51542	-3.12335
1.901	-2.53501	-3.17141
1.902	-2.55481	-3.22215
1.903	-2.57484	-3.27587
1.904	-2.5951	-3.33297
1.905	-2.61559	-3.39386
1.906	-2.63632	-3.45909
1.907	-2.65728	-3.52926
1.908	-2.67848	-3.60512
1.909	-2.69992	-3.68757
1.91	-2.72161	-3.7777
1.911	-2.74355	-3.87683
1.912	-2.76575	-3.98662
1.913	-2.7882	-4.1091
1.914	-2.81091	-4.24685
1.915	-2.83389	-4.40311
1.916	-2.85713	-4.58199
1.917	-2.88065	-4.78878
1.918	-2.90444	-5.03029
1.919	-2.92851	-5.31523
1.92	-2.95286	-5.65477
1.921	-2.97751	-6.06274
1.922	-3.00244	-6.55525
1.923	-3.02767	-7.14799
1.924	-3.0532	-7.84735
1.925	-3.07903	-8.62693
1.926	-3.10517	-9.37854
1.927	-3.13162	-9.85842
1.928	-3.15839	-9.76564
1.929	-3.18548	-9.04316
1.93	-3.2129	-7.9773
1.931	-3.24064	-6.89644
1.932	-3.26872	-5.97303
1.933	-3.29715	-5.24952
1.934	-3.32591	-4.70802
1.935	-3.35503	-4.31285
1.936	-3.3845	-4.02888
1.937	-3.41433	-3.8272
1.938	-3.44452	-3.68586
1.939	-3.47508	-3.58873
1.94	-3.50602	-3.52414
1.941	-3.53734	-3.48369
1.942	-3.56905	-3.46131
1.943	-3.60115	-3.4526
1.944	-3.63364	-3.45434
1.945	-3.66654	-3.46414
1.946	-3.69984	-3.48024
1.947	-3.73356	-3.50131
1.948	-3.7677	-3.52635
1.949	-3.80227	-3.55459
1.95	-3.83727	-3.58544
1.951	-3.8727	-3.61845
1.952	-3.90858	-3.65326
1.953	-3.94492	-3.68959
1.954	-3.98171	-3.72724
1.955	-4.01896	-3.76602
1.956	-4.05669	-3.8058
1.957	-4.09489	-3.84648
1.958	-4.13358	-3.88797
1.959	-4.17275	-3.9302
1.96	-4.21243	-3.97312
1.961	-4.25261	-4.01668
1.962	-4.2933	-4.06086
1.963	-4.33452	-4.10564
1.964	-4.37626	-4.15098
1.965	-4.41853	-4.19688
1.966	-4.46135	-4.24333
1.967	-4.50472	-4.29032
1.968	-4.54864	-4.33784
1.969	-4.59313	-4.3859
1.97	-4.6382	-4.4345
1.971	-4.68384	-4.48363
1.972	-4.73008	-4.5333
1.973	-4.77691	-4.58352
1.974	-4.82434	-4.63429
1.975	-4.8724	-4.68561
1.976	-4.92107	-4.7375
1.977	-4.97038	-4.78996
1.978	-5.02032	-4.84299
1.979	-5.07092	-4.89661
1.98	-5.12217	-4.95082
1.981	-5.17408	-5.00563
1.982	-5.22668	-5.06106
1.983	-5.27995	-5.1171
1.984	-5.33392	-5.17377
1.985	-5.3886	-5.23108
1.986	-5.44398	-5.28904
1.987	-5.50008	-5.34766
1.988	-5.55692	-5.40694
1.989	-5.61449	-5.4669
1.99	-5.67281	-5.52755
1.991	-5.73189	-5.58889
1.992	-5.79173	-5.65093
1.993	-5.85235	-5.71369
1.994	-5.91376	-5.77717
1.995	-5.97596	-5.84139
1.996	-6.03896	-5.90635
1.997	-6.10278	-5.97206
1.998	-6.16742	-6.03853
1.999	-6.23289	-6.10578
2	-6.2992	-6.1738
