# Supplementary material for: Wireless in-body sensing through genetically engineered bacteria
Source: Nat Commun. 2025 Nov 25;16:10432. doi: 10.1038/s41467-025-65416-5 (PMC12647575; doi:10.1038/s41467-025-65416-5)
Supplement: Supplementary file 6 — Source Data [file 41467_2025_65416_MOESM6_ESM.zip › fig8-right.xlsx]

## Sheet: Sheet1
Frequency (GHz)	|S11| (dB) - Simulation	|S21| (dB) - Simulation	|S22| (dB) - Simulation	|S11| (dB) - Measurement	|S21| (dB) - Measurement	|S22| (dB) - Measurement
0.5	-0.530678	-53.2959	-0.233257	-1.03034	-43.3656	-0.279016
0.501	-0.537489	-53.2653	-0.23733	-0.938625	-42.752	-0.284196
0.502	-0.544322	-53.2344	-0.241467	-0.869318	-42.2738	-0.289685
0.503	-0.551176	-53.2032	-0.245666	-0.815794	-41.9197	-0.295504
0.504	-0.558053	-53.1717	-0.249928	-0.77483	-41.6241	-0.299438
0.505	-0.564953	-53.1399	-0.254252	-0.744641	-41.375	-0.304543
0.506	-0.571874	-53.1078	-0.258638	-0.721677	-41.1605	-0.309532
0.507	-0.578818	-53.0755	-0.263087	-0.704203	-40.972	-0.313542
0.508	-0.585786	-53.0428	-0.267597	-0.691125	-40.8261	-0.318078
0.509	-0.592776	-53.0098	-0.272168	-0.682481	-40.7072	-0.321877
0.51	-0.59979	-52.9765	-0.276801	-0.67719	-40.613	-0.325707
0.511	-0.606827	-52.9429	-0.281495	-0.672797	-40.5471	-0.329499
0.512	-0.613889	-52.909	-0.286251	-0.670798	-40.5067	-0.33324
0.513	-0.620976	-52.8748	-0.291067	-0.670166	-40.5044	-0.337089
0.514	-0.628088	-52.8402	-0.295944	-0.669515	-40.5462	-0.340355
0.515	-0.635226	-52.8053	-0.300882	-0.669608	-40.623	-0.34328
0.516	-0.64239	-52.7701	-0.30588	-0.67024	-40.7068	-0.346536
0.517	-0.649581	-52.7345	-0.31094	-0.670575	-40.8321	-0.348569
0.518	-0.656799	-52.6986	-0.31606	-0.671459	-40.9825	-0.350035
0.519	-0.664046	-52.6624	-0.321241	-0.672959	-41.1729	-0.351067
0.52	-0.671321	-52.6258	-0.326482	-0.673856	-41.3922	-0.351706
0.521	-0.678627	-52.5889	-0.331784	-0.674663	-41.6646	-0.352475
0.522	-0.685962	-52.5516	-0.337148	-0.676426	-41.9487	-0.352685
0.523	-0.69333	-52.514	-0.342572	-0.678736	-42.2292	-0.352244
0.524	-0.700729	-52.476	-0.348057	-0.681481	-42.5155	-0.351778
0.525	-0.708162	-52.4377	-0.353603	-0.685624	-42.8175	-0.351381
0.526	-0.715629	-52.399	-0.359211	-0.690798	-43.0881	-0.349339
0.527	-0.723131	-52.3599	-0.36488	-0.699021	-43.3175	-0.34777
0.528	-0.73067	-52.3204	-0.370611	-0.709721	-43.4812	-0.345821
0.529	-0.738245	-52.2806	-0.376404	-0.725873	-43.5356	-0.344065
0.53	-0.745859	-52.2404	-0.38226	-0.747013	-43.3709	-0.341272
0.531	-0.753513	-52.1998	-0.388178	-0.778868	-42.9296	-0.339726
0.532	-0.761208	-52.1589	-0.394159	-0.819991	-42.1156	-0.338014
0.533	-0.768945	-52.1175	-0.400203	-0.85989	-41.0384	-0.338894
0.534	-0.776725	-52.0758	-0.40631	-0.846512	-40.2661	-0.339477
0.535	-0.784551	-52.0337	-0.412482	-0.753845	-40.5683	-0.339157
0.536	-0.792422	-51.9911	-0.418718	-0.663464	-41.7416	-0.336216
0.537	-0.800341	-51.9482	-0.425018	-0.615207	-43.1412	-0.334688
0.538	-0.808309	-51.9049	-0.431384	-0.593221	-44.4142	-0.330239
0.539	-0.816328	-51.8612	-0.437816	-0.584337	-45.5645	-0.32867
0.54	-0.824399	-51.817	-0.444314	-0.582329	-46.5779	-0.326647
0.541	-0.832523	-51.7725	-0.450879	-0.581429	-47.4862	-0.325114
0.542	-0.840704	-51.7275	-0.457511	-0.583946	-48.3709	-0.324881
0.543	-0.848941	-51.6821	-0.464212	-0.58534	-49.2614	-0.323887
0.544	-0.857237	-51.6363	-0.470981	-0.588047	-50.1019	-0.324811
0.545	-0.865595	-51.5901	-0.477819	-0.59148	-50.9647	-0.323738
0.546	-0.874014	-51.5435	-0.484728	-0.594832	-51.913	-0.323762
0.547	-0.882498	-51.4964	-0.491707	-0.59794	-53.0313	-0.323037
0.548	-0.891049	-51.4489	-0.498758	-0.601314	-54.2033	-0.322442
0.549	-0.899667	-51.401	-0.505881	-0.605198	-55.6412	-0.323874
0.55	-0.908356	-51.3526	-0.513077	-0.609289	-57.1447	-0.323255
0.551	-0.917118	-51.3038	-0.520347	-0.612456	-58.9278	-0.324391
0.552	-0.925954	-51.2546	-0.527692	-0.616271	-60.7332	-0.325129
0.553	-0.934867	-51.2049	-0.535113	-0.621235	-62.3422	-0.325613
0.554	-0.943858	-51.1548	-0.542611	-0.62492	-62.9666	-0.328586
0.555	-0.952931	-51.1043	-0.550186	-0.62998	-62.4014	-0.328958
0.556	-0.962087	-51.0533	-0.55784	-0.634922	-60.7902	-0.33107
0.557	-0.971329	-51.0018	-0.565573	-0.639623	-59.1352	-0.331734
0.558	-0.980659	-50.9499	-0.573388	-0.644627	-57.6147	-0.333552
0.559	-0.99008	-50.8976	-0.581284	-0.64917	-56.1634	-0.335672
0.56	-0.999593	-50.8448	-0.589264	-0.654136	-54.8511	-0.337538
0.561	-1.0092	-50.7915	-0.597328	-0.65946	-53.7126	-0.339259
0.562	-1.01891	-50.7378	-0.605477	-0.665535	-52.7092	-0.341258
0.563	-1.02872	-50.6837	-0.613712	-0.671182	-51.7699	-0.34369
0.564	-1.03863	-50.6291	-0.622036	-0.675572	-50.9048	-0.346405
0.565	-1.04865	-50.574	-0.630449	-0.680779	-50.067	-0.348604
0.566	-1.05878	-50.5185	-0.638952	-0.685939	-49.3788	-0.349955
0.567	-1.06902	-50.4625	-0.647547	-0.691142	-48.8244	-0.352341
0.568	-1.07937	-50.406	-0.656236	-0.69588	-48.2853	-0.354729
0.569	-1.08984	-50.3491	-0.665019	-0.700781	-47.8001	-0.357758
0.57	-1.10043	-50.2918	-0.673899	-0.706194	-47.3658	-0.359477
0.571	-1.11115	-50.234	-0.682876	-0.713648	-46.9696	-0.362421
0.572	-1.12199	-50.1757	-0.691952	-0.718614	-46.5567	-0.365306
0.573	-1.13296	-50.1169	-0.701129	-0.725924	-46.1965	-0.368775
0.574	-1.14407	-50.0577	-0.710408	-0.733221	-45.839	-0.371904
0.575	-1.15531	-49.9981	-0.719791	-0.740376	-45.442	-0.374107
0.576	-1.16669	-49.938	-0.72928	-0.747587	-45.0777	-0.377646
0.577	-1.17821	-49.8774	-0.738876	-0.755238	-44.7034	-0.380771
0.578	-1.18988	-49.8164	-0.748581	-0.762784	-44.3582	-0.384423
0.579	-1.2017	-49.7549	-0.758396	-0.770999	-44.0156	-0.388562
0.58	-1.21367	-49.693	-0.768324	-0.778482	-43.6749	-0.392301
0.581	-1.2258	-49.6306	-0.778366	-0.785604	-43.3544	-0.394999
0.582	-1.23808	-49.5678	-0.788524	-0.792944	-43.0707	-0.398163
0.583	-1.25054	-49.5045	-0.798799	-0.800657	-42.7841	-0.401729
0.584	-1.26315	-49.4408	-0.809195	-0.807252	-42.498	-0.406363
0.585	-1.27594	-49.3767	-0.819711	-0.814494	-42.2171	-0.410024
0.586	-1.2889	-49.3121	-0.830352	-0.820059	-41.9687	-0.413627
0.587	-1.30205	-49.247	-0.841117	-0.826063	-41.7382	-0.417444
0.588	-1.31537	-49.1815	-0.85201	-0.832398	-41.5242	-0.422546
0.589	-1.32888	-49.1156	-0.863032	-0.838618	-41.3366	-0.425881
0.59	-1.34257	-49.0493	-0.874185	-0.844897	-41.1357	-0.431035
0.591	-1.35647	-48.9825	-0.885472	-0.850556	-40.9653	-0.435769
0.592	-1.37056	-48.9153	-0.896893	-0.857025	-40.8	-0.439698
0.593	-1.38485	-48.8477	-0.908452	-0.864055	-40.6482	-0.444433
0.594	-1.39934	-48.7797	-0.92015	-0.869179	-40.5156	-0.449325
0.595	-1.41405	-48.7113	-0.93199	-0.875024	-40.3922	-0.454447
0.596	-1.42897	-48.6425	-0.943973	-0.882234	-40.2523	-0.460113
0.597	-1.4441	-48.5732	-0.956101	-0.886513	-40.0987	-0.465128
0.598	-1.45946	-48.5036	-0.968377	-0.893522	-39.9267	-0.471656
0.599	-1.47505	-48.4336	-0.980802	-0.899832	-39.7717	-0.476689
0.6	-1.49086	-48.3631	-0.993379	-0.904617	-39.6125	-0.482909
0.601	-1.50691	-48.2923	-1.00611	-0.910978	-39.4603	-0.489716
0.602	-1.5232	-48.2212	-1.019	-0.91813	-39.3195	-0.496799
0.603	-1.53973	-48.1496	-1.03204	-0.925343	-39.202	-0.502822
0.604	-1.55651	-48.0777	-1.04524	-0.931889	-39.0771	-0.510288
0.605	-1.57354	-48.0055	-1.05861	-0.940217	-38.9679	-0.516946
0.606	-1.59082	-47.9328	-1.07214	-0.947627	-38.8442	-0.52461
0.607	-1.60837	-47.8599	-1.08583	-0.955627	-38.7236	-0.531666
0.608	-1.62618	-47.7866	-1.0997	-0.964164	-38.6117	-0.53829
0.609	-1.64426	-47.713	-1.11373	-0.972949	-38.5147	-0.545204
0.61	-1.66262	-47.639	-1.12794	-0.981999	-38.4144	-0.551633
0.611	-1.68125	-47.5647	-1.14231	-0.991206	-38.3389	-0.557538
0.612	-1.70017	-47.4902	-1.15687	-1.00164	-38.2643	-0.565117
0.613	-1.71937	-47.4153	-1.1716	-1.01177	-38.2221	-0.571554
0.614	-1.73887	-47.3401	-1.18651	-1.02149	-38.1701	-0.577934
0.615	-1.75866	-47.2647	-1.2016	-1.03074	-38.1213	-0.584101
0.616	-1.77875	-47.189	-1.21688	-1.0415	-38.0718	-0.591646
0.617	-1.79915	-47.113	-1.23234	-1.05166	-38.0357	-0.597955
0.618	-1.81985	-47.0367	-1.24798	-1.06173	-38.0044	-0.605242
0.619	-1.84088	-46.9603	-1.26382	-1.07188	-37.9798	-0.611719
0.62	-1.86221	-46.8835	-1.27984	-1.08137	-37.9612	-0.619203
0.621	-1.88388	-46.8066	-1.29605	-1.09219	-37.9498	-0.626004
0.622	-1.90587	-46.7294	-1.31246	-1.10217	-37.9399	-0.633035
0.623	-1.92819	-46.6521	-1.32906	-1.11305	-37.9338	-0.640877
0.624	-1.95085	-46.5745	-1.34585	-1.12384	-37.9278	-0.649318
0.625	-1.97385	-46.4968	-1.36284	-1.13476	-37.9232	-0.657046
0.626	-1.99719	-46.4189	-1.38003	-1.14598	-37.9187	-0.664937
0.627	-2.02088	-46.3408	-1.39742	-1.15748	-37.9342	-0.674386
0.628	-2.04493	-46.2626	-1.415	-1.16882	-37.9792	-0.682978
0.629	-2.06934	-46.1843	-1.43278	-1.17885	-38.0253	-0.691773
0.63	-2.0941	-46.1058	-1.45077	-1.19025	-38.0981	-0.701535
0.631	-2.11924	-46.0272	-1.46896	-1.20034	-38.1949	-0.709784
0.632	-2.14474	-45.9485	-1.48735	-1.21095	-38.2854	-0.718339
0.633	-2.17062	-45.8698	-1.50594	-1.2216	-38.393	-0.727569
0.634	-2.19688	-45.7909	-1.52473	-1.23266	-38.5052	-0.736202
0.635	-2.22353	-45.712	-1.54373	-1.24228	-38.6583	-0.745649
0.636	-2.25056	-45.6331	-1.56293	-1.25284	-38.7996	-0.754311
0.637	-2.27798	-45.5541	-1.58233	-1.2634	-38.9555	-0.764611
0.638	-2.30579	-45.4751	-1.60194	-1.27381	-39.1226	-0.773229
0.639	-2.334	-45.3961	-1.62175	-1.28281	-39.2926	-0.783532
0.64	-2.36262	-45.3172	-1.64176	-1.29073	-39.4909	-0.79335
0.641	-2.39164	-45.2382	-1.66198	-1.2988	-39.71	-0.802851
0.642	-2.42107	-45.1593	-1.6824	-1.30856	-39.9465	-0.811824
0.643	-2.45092	-45.0805	-1.70302	-1.31705	-40.2347	-0.821338
0.644	-2.48118	-45.0017	-1.72383	-1.32641	-40.547	-0.830845
0.645	-2.51186	-44.923	-1.74485	-1.33513	-40.9029	-0.840151
0.646	-2.54296	-44.8444	-1.76607	-1.3455	-41.2883	-0.847946
0.647	-2.57449	-44.7659	-1.78748	-1.35607	-41.7225	-0.857491
0.648	-2.60645	-44.6876	-1.80909	-1.3664	-42.1799	-0.866792
0.649	-2.63884	-44.6094	-1.83089	-1.37689	-42.7144	-0.876012
0.65	-2.67167	-44.5314	-1.85288	-1.38778	-43.3132	-0.884372
0.651	-2.70494	-44.4536	-1.87507	-1.39916	-43.9464	-0.892749
0.652	-2.73864	-44.3759	-1.89744	-1.41048	-44.6637	-0.90143
0.653	-2.77279	-44.2985	-1.91999	-1.42146	-45.4504	-0.910688
0.654	-2.80739	-44.2213	-1.94274	-1.43335	-46.3214	-0.918676
0.655	-2.84243	-44.1444	-1.96566	-1.44339	-47.2522	-0.926379
0.656	-2.87793	-44.0677	-1.98876	-1.45578	-48.2442	-0.933332
0.657	-2.91388	-43.9914	-2.01204	-1.46667	-49.2426	-0.940749
0.658	-2.95028	-43.9153	-2.03549	-1.4774	-50.3809	-0.946194
0.659	-2.98713	-43.8395	-2.05911	-1.48972	-51.5784	-0.953719
0.66	-3.02445	-43.7641	-2.0829	-1.50262	-52.6494	-0.960155
0.661	-3.06223	-43.689	-2.10685	-1.51531	-53.5987	-0.966183
0.662	-3.10046	-43.6143	-2.13096	-1.52918	-54.0018	-0.972038
0.663	-3.13916	-43.5399	-2.15522	-1.54197	-53.9031	-0.978102
0.664	-3.17833	-43.466	-2.17964	-1.55541	-53.2308	-0.984477
0.665	-3.21796	-43.3925	-2.20421	-1.56944	-52.2167	-0.990009
0.666	-3.25805	-43.3194	-2.22892	-1.58415	-51.0708	-0.99577
0.667	-3.29861	-43.2468	-2.25378	-1.59869	-49.887	-1.00112
0.668	-3.33964	-43.1746	-2.27877	-1.6133	-48.7633	-1.00712
0.669	-3.38113	-43.103	-2.30389	-1.62839	-47.6906	-1.01239
0.67	-3.4231	-43.0318	-2.32914	-1.64214	-46.7288	-1.01799
0.671	-3.46553	-42.9611	-2.35451	-1.65771	-45.8403	-1.02328
0.672	-3.50843	-42.891	-2.37999	-1.67189	-45.0347	-1.0274
0.673	-3.55179	-42.8214	-2.4056	-1.68692	-44.2981	-1.03105
0.674	-3.59563	-42.7524	-2.43131	-1.70191	-43.6071	-1.03591
0.675	-3.63993	-42.6839	-2.45712	-1.71739	-42.9989	-1.03929
0.676	-3.6847	-42.6161	-2.48303	-1.7336	-42.4626	-1.0406
0.677	-3.72993	-42.5488	-2.50903	-1.7485	-41.9783	-1.0446
0.678	-3.77563	-42.4822	-2.53512	-1.76567	-41.5472	-1.04632
0.679	-3.82179	-42.4162	-2.5613	-1.7815	-41.1565	-1.0484
0.68	-3.86842	-42.3508	-2.58754	-1.79847	-40.7878	-1.05025
0.681	-3.9155	-42.2861	-2.61386	-1.81521	-40.4544	-1.05287
0.682	-3.96305	-42.2221	-2.64025	-1.83244	-40.1519	-1.05399
0.683	-4.01105	-42.1588	-2.66669	-1.8496	-39.8507	-1.05708
0.684	-4.05951	-42.0961	-2.69319	-1.86719	-39.5516	-1.05993
0.685	-4.10842	-42.0342	-2.71973	-1.8833	-39.2475	-1.06302
0.686	-4.15778	-41.973	-2.74632	-1.89973	-38.9617	-1.06646
0.687	-4.2076	-41.9125	-2.77295	-1.91709	-38.6975	-1.07089
0.688	-4.25785	-41.8527	-2.7996	-1.93276	-38.4307	-1.07565
0.689	-4.30855	-41.7938	-2.82629	-1.94999	-38.1822	-1.08039
0.69	-4.35969	-41.7355	-2.85299	-1.96607	-37.9447	-1.08574
0.691	-4.41127	-41.678	-2.8797	-1.98232	-37.7286	-1.09106
0.692	-4.46328	-41.6213	-2.90642	-1.99905	-37.5246	-1.09658
0.693	-4.51572	-41.5654	-2.93314	-2.01523	-37.3297	-1.10293
0.694	-4.56859	-41.5103	-2.95986	-2.03108	-37.1473	-1.11029
0.695	-4.62188	-41.456	-2.98657	-2.04575	-36.9833	-1.11857
0.696	-4.67559	-41.4025	-3.01326	-2.06139	-36.8135	-1.12768
0.697	-4.72971	-41.3497	-3.03994	-2.07537	-36.6521	-1.13667
0.698	-4.78425	-41.2978	-3.06658	-2.08922	-36.5084	-1.14589
0.699	-4.83919	-41.2467	-3.0932	-2.10241	-36.3833	-1.15587
0.7	-4.89453	-41.1965	-3.11977	-2.11528	-36.2811	-1.16618
0.701	-4.95027	-41.147	-3.1463	-2.12941	-36.1984	-1.1762
0.702	-5.00639	-41.0984	-3.17279	-2.14257	-36.1299	-1.18859
0.703	-5.06291	-41.0506	-3.19922	-2.15657	-36.0868	-1.20029
0.704	-5.1198	-41.0036	-3.22559	-2.16892	-36.0386	-1.21278
0.705	-5.17707	-40.9575	-3.25189	-2.18342	-36.0003	-1.22518
0.706	-5.23471	-40.9122	-3.27813	-2.19746	-35.9609	-1.23867
0.707	-5.29271	-40.8677	-3.3043	-2.2125	-35.9206	-1.25253
0.708	-5.35107	-40.824	-3.33038	-2.22805	-35.8859	-1.26655
0.709	-5.40978	-40.7812	-3.35638	-2.24426	-35.8585	-1.28016
0.71	-5.46884	-40.7392	-3.38229	-2.26095	-35.8426	-1.29522
0.711	-5.52824	-40.698	-3.40811	-2.27769	-35.8397	-1.31032
0.712	-5.58797	-40.6577	-3.43383	-2.29628	-35.8285	-1.32678
0.713	-5.64802	-40.6181	-3.45945	-2.31477	-35.8203	-1.34348
0.714	-5.70839	-40.5794	-3.48496	-2.33453	-35.8151	-1.36085
0.715	-5.76908	-40.5415	-3.51037	-2.3543	-35.81	-1.37761
0.716	-5.83006	-40.5043	-3.53566	-2.3742	-35.7936	-1.3947
0.717	-5.89135	-40.468	-3.56083	-2.39412	-35.7804	-1.4127
0.718	-5.95292	-40.4325	-3.58588	-2.41691	-35.7767	-1.43141
0.719	-6.01478	-40.3977	-3.61081	-2.4389	-35.7623	-1.44913
0.72	-6.07691	-40.3638	-3.63561	-2.46096	-35.7556	-1.46867
0.721	-6.1393	-40.3306	-3.66028	-2.48301	-35.7796	-1.48831
0.722	-6.20196	-40.2981	-3.68481	-2.50745	-35.7945	-1.50835
0.723	-6.26486	-40.2665	-3.70921	-2.53129	-35.8225	-1.52888
0.724	-6.32801	-40.2355	-3.73346	-2.55719	-35.8621	-1.54879
0.725	-6.39138	-40.2053	-3.75758	-2.58156	-35.8909	-1.57044
0.726	-6.45498	-40.1759	-3.78154	-2.6082	-35.9345	-1.59155
0.727	-6.5188	-40.1472	-3.80536	-2.63539	-35.9869	-1.61184
0.728	-6.58282	-40.1191	-3.82903	-2.66178	-36.0391	-1.63473
0.729	-6.64705	-40.0918	-3.85255	-2.6902	-36.1038	-1.65601
0.73	-6.71145	-40.0652	-3.87591	-2.71861	-36.1707	-1.67806
0.731	-6.77604	-40.0393	-3.89912	-2.74852	-36.2218	-1.70134
0.732	-6.8408	-40.014	-3.92217	-2.77829	-36.2729	-1.72503
0.733	-6.90571	-39.9894	-3.94506	-2.80881	-36.3053	-1.7482
0.734	-6.97078	-39.9655	-3.96779	-2.8397	-36.3264	-1.77215
0.735	-7.03599	-39.9422	-3.99036	-2.87043	-36.3458	-1.7955
0.736	-7.10132	-39.9196	-4.01276	-2.90307	-36.356	-1.81983
0.737	-7.16678	-39.8975	-4.035	-2.93537	-36.3515	-1.84426
0.738	-7.23235	-39.8761	-4.05708	-2.96829	-36.3638	-1.86846
0.739	-7.29802	-39.8553	-4.07899	-3.00098	-36.3596	-1.89356
0.74	-7.36377	-39.8351	-4.10073	-3.03497	-36.362	-1.91901
0.741	-7.42961	-39.8154	-4.1223	-3.06878	-36.3649	-1.94369
0.742	-7.49551	-39.7964	-4.14371	-3.10334	-36.3735	-1.96853
0.743	-7.56147	-39.7778	-4.16495	-3.1385	-36.3886	-1.99525
0.744	-7.62747	-39.7599	-4.18602	-3.17276	-36.4062	-2.02104
0.745	-7.69351	-39.7424	-4.20692	-3.20924	-36.4241	-2.04646
0.746	-7.75958	-39.7255	-4.22766	-3.24503	-36.4517	-2.07196
0.747	-7.82566	-39.7091	-4.24822	-3.28213	-36.4653	-2.09693
0.748	-7.89174	-39.6933	-4.26862	-3.32027	-36.4989	-2.12184
0.749	-7.95781	-39.6779	-4.28885	-3.35846	-36.5318	-2.14509
0.75	-8.02386	-39.663	-4.30891	-3.39741	-36.5531	-2.16988
0.751	-8.08987	-39.6485	-4.32881	-3.43645	-36.5845	-2.19418
0.752	-8.15584	-39.6346	-4.34854	-3.47508	-36.6218	-2.21878
0.753	-8.22176	-39.621	-4.3681	-3.51513	-36.6505	-2.24372
0.754	-8.2876	-39.608	-4.3875	-3.55391	-36.6838	-2.26921
0.755	-8.35337	-39.5953	-4.40674	-3.59246	-36.7118	-2.29419
0.756	-8.41904	-39.5831	-4.42581	-3.6306	-36.7439	-2.32058
0.757	-8.48461	-39.5713	-4.44472	-3.66976	-36.7468	-2.34787
0.758	-8.55006	-39.5599	-4.46347	-3.70891	-36.7464	-2.37498
0.759	-8.61539	-39.5488	-4.48206	-3.74771	-36.7288	-2.40307
0.76	-8.68057	-39.5382	-4.50049	-3.7859	-36.6828	-2.43218
0.761	-8.7456	-39.5279	-4.51876	-3.8228	-36.6031	-2.46183
0.762	-8.81046	-39.518	-4.53687	-3.85919	-36.5076	-2.49333
0.763	-8.87514	-39.5085	-4.55484	-3.89434	-36.3851	-2.52414
0.764	-8.93964	-39.4993	-4.57264	-3.92935	-36.2682	-2.55558
0.765	-9.00393	-39.4905	-4.5903	-3.9647	-36.1474	-2.58664
0.766	-9.068	-39.4819	-4.6078	-3.99968	-36.04	-2.61933
0.767	-9.13184	-39.4737	-4.62516	-4.03592	-35.9393	-2.65196
0.768	-9.19545	-39.4659	-4.64237	-4.07239	-35.8387	-2.68429
0.769	-9.2588	-39.4583	-4.65944	-4.10896	-35.7308	-2.71696
0.77	-9.32188	-39.451	-4.67636	-4.14589	-35.618	-2.74983
0.771	-9.38468	-39.444	-4.69313	-4.1836	-35.4952	-2.78389
0.772	-9.44719	-39.4373	-4.70977	-4.22107	-35.3592	-2.81692
0.773	-9.50939	-39.4309	-4.72627	-4.25899	-35.2273	-2.85044
0.774	-9.57128	-39.4247	-4.74263	-4.29786	-35.0953	-2.88374
0.775	-9.63284	-39.4188	-4.75886	-4.33549	-34.9797	-2.91689
0.776	-9.69405	-39.4132	-4.77496	-4.37526	-34.8714	-2.95024
0.777	-9.75491	-39.4078	-4.79092	-4.41425	-34.7734	-2.98391
0.778	-9.81541	-39.4026	-4.80675	-4.45441	-34.7034	-3.01755
0.779	-9.87552	-39.3977	-4.82246	-4.49494	-34.6526	-3.05203
0.78	-9.93524	-39.393	-4.83804	-4.53686	-34.6064	-3.08586
0.781	-9.99455	-39.3886	-4.8535	-4.57949	-34.566	-3.11977
0.782	-10.0534	-39.3843	-4.86884	-4.62185	-34.5316	-3.15191
0.783	-10.1119	-39.3803	-4.88406	-4.66605	-34.5118	-3.18264
0.784	-10.1699	-39.3765	-4.89916	-4.71065	-34.5013	-3.21361
0.785	-10.2275	-39.3729	-4.91414	-4.75475	-34.5127	-3.24476
0.786	-10.2846	-39.3694	-4.92902	-4.79986	-34.5324	-3.27591
0.787	-10.3413	-39.3662	-4.94378	-4.84478	-34.5477	-3.3061
0.788	-10.3974	-39.3632	-4.95843	-4.89138	-34.5544	-3.33806
0.789	-10.4531	-39.3604	-4.97297	-4.93682	-34.5265	-3.36874
0.79	-10.5082	-39.3577	-4.98741	-4.98239	-34.5001	-3.3999
0.791	-10.5628	-39.3552	-5.00175	-5.02923	-34.4343	-3.43037
0.792	-10.6169	-39.3529	-5.01598	-5.07753	-34.3748	-3.46169
0.793	-10.6704	-39.3507	-5.03012	-5.12685	-34.3178	-3.49116
0.794	-10.7234	-39.3487	-5.04416	-5.17756	-34.2506	-3.52319
0.795	-10.7758	-39.3469	-5.0581	-5.22913	-34.1579	-3.5517
0.796	-10.8277	-39.3452	-5.07195	-5.28125	-34.1072	-3.58257
0.797	-10.879	-39.3437	-5.08571	-5.33747	-34.0631	-3.61207
0.798	-10.9296	-39.3424	-5.09938	-5.39222	-34.0166	-3.64245
0.799	-10.9797	-39.3411	-5.11297	-5.45034	-34.0061	-3.67216
0.8	-11.0292	-39.3401	-5.12647	-5.5069	-33.8701	-3.70114
0.801	-11.078	-39.3391	-5.13988	-5.56389	-33.8308	-3.7304
0.802	-11.1263	-39.3383	-5.15322	-5.62191	-33.7122	-3.76043
0.803	-11.1739	-39.3377	-5.16647	-5.68041	-33.7453	-3.7897
0.804	-11.2208	-39.3372	-5.17965	-5.74119	-33.6125	-3.82088
0.805	-11.2671	-39.3368	-5.19275	-5.80039	-33.6309	-3.85168
0.806	-11.3127	-39.3365	-5.20578	-5.86326	-33.5686	-3.88432
0.807	-11.3577	-39.3364	-5.21874	-5.92691	-33.565	-3.91671
0.808	-11.402	-39.3364	-5.23163	-5.99333	-33.5496	-3.94978
0.809	-11.4456	-39.3365	-5.24445	-6.06	-33.5613	-3.98387
0.81	-11.4886	-39.3367	-5.2572	-6.12615	-33.5777	-4.0201
0.811	-11.5308	-39.337	-5.26989	-6.1957	-33.5969	-4.0564
0.812	-11.5724	-39.3375	-5.28252	-6.26652	-33.6357	-4.09398
0.813	-11.6133	-39.3381	-5.29509	-6.33524	-33.6721	-4.1322
0.814	-11.6534	-39.3388	-5.3076	-6.40702	-33.7024	-4.17246
0.815	-11.6929	-39.3396	-5.32005	-6.47865	-33.7927	-4.21227
0.816	-11.7317	-39.3405	-5.33245	-6.55171	-33.7953	-4.25355
0.817	-11.7697	-39.3415	-5.34479	-6.62532	-33.8424	-4.29626
0.818	-11.807	-39.3427	-5.35708	-6.70248	-33.8589	-4.33923
0.819	-11.8436	-39.3439	-5.36933	-6.77766	-33.8515	-4.38164
0.82	-11.8795	-39.3452	-5.38152	-6.856	-33.848	-4.42515
0.821	-11.9147	-39.3467	-5.39367	-6.93509	-33.8111	-4.46995
0.822	-11.9492	-39.3482	-5.40577	-7.01545	-33.7763	-4.51414
0.823	-11.9829	-39.3499	-5.41783	-7.09705	-33.7271	-4.55888
0.824	-12.0159	-39.3517	-5.42985	-7.17943	-33.6764	-4.60437
0.825	-12.0482	-39.3535	-5.44183	-7.26355	-33.6186	-4.64927
0.826	-12.0798	-39.3555	-5.45377	-7.34704	-33.5585	-4.69493
0.827	-12.1106	-39.3575	-5.46567	-7.43078	-33.502	-4.74179
0.828	-12.1408	-39.3597	-5.47754	-7.5147	-33.4445	-4.78842
0.829	-12.1702	-39.3619	-5.48937	-7.59824	-33.3782	-4.83547
0.83	-12.1989	-39.3643	-5.50118	-7.68137	-33.3069	-4.88298
0.831	-12.2269	-39.3667	-5.51295	-7.76437	-33.2343	-4.93222
0.832	-12.2541	-39.3693	-5.52469	-7.84801	-33.154	-4.98178
0.833	-12.2807	-39.3719	-5.53641	-7.93166	-33.0744	-5.03124
0.834	-12.3066	-39.3746	-5.54809	-8.01694	-33.0045	-5.08243
0.835	-12.3317	-39.3775	-5.55976	-8.10325	-32.9264	-5.13499
0.836	-12.3562	-39.3804	-5.5714	-8.19175	-32.8635	-5.18821
0.837	-12.38	-39.3834	-5.58302	-8.2819	-32.8083	-5.24269
0.838	-12.4031	-39.3865	-5.59461	-8.37169	-32.7717	-5.29932
0.839	-12.4255	-39.3897	-5.60619	-8.46337	-32.7575	-5.35644
0.84	-12.4473	-39.393	-5.61775	-8.55599	-32.7479	-5.41564
0.841	-12.4683	-39.3964	-5.6293	-8.6481	-32.7549	-5.47577
0.842	-12.4887	-39.3999	-5.64083	-8.74239	-32.7639	-5.53681
0.843	-12.5085	-39.4034	-5.65234	-8.83605	-32.7693	-5.59886
0.844	-12.5276	-39.4071	-5.66385	-8.92999	-32.7656	-5.66194
0.845	-12.5461	-39.4109	-5.67534	-9.0257	-32.775	-5.72451
0.846	-12.5639	-39.4147	-5.68682	-9.12003	-32.7772	-5.78982
0.847	-12.5811	-39.4186	-5.6983	-9.21573	-32.7873	-5.85355
0.848	-12.5976	-39.4227	-5.70976	-9.31088	-32.8076	-5.91776
0.849	-12.6136	-39.4268	-5.72122	-9.40736	-32.8319	-5.98255
0.85	-12.629	-39.431	-5.73268	-9.50454	-32.8583	-6.04811
0.851	-12.6437	-39.4353	-5.74413	-9.60142	-32.8932	-6.11246
0.852	-12.6579	-39.4397	-5.75557	-9.70061	-32.9325	-6.17714
0.853	-12.6715	-39.4442	-5.76702	-9.80024	-32.9641	-6.24168
0.854	-12.6845	-39.4487	-5.77847	-9.90129	-33	-6.30572
0.855	-12.697	-39.4534	-5.78992	-10.0027	-33.0348	-6.36976
0.856	-12.7089	-39.4581	-5.80137	-10.1032	-33.0539	-6.43436
0.857	-12.7202	-39.463	-5.81282	-10.2068	-33.0722	-6.49805
0.858	-12.7311	-39.4679	-5.82427	-10.3101	-33.0761	-6.56175
0.859	-12.7414	-39.4729	-5.83574	-10.4149	-33.0769	-6.62485
0.86	-12.7511	-39.478	-5.84721	-10.5196	-33.0747	-6.68738
0.861	-12.7604	-39.4832	-5.85868	-10.6257	-33.0614	-6.74764
0.862	-12.7692	-39.4885	-5.87017	-10.7319	-33.0466	-6.80943
0.863	-12.7775	-39.4939	-5.88166	-10.8384	-33.0378	-6.86942
0.864	-12.7853	-39.4994	-5.89316	-10.9477	-33.0318	-6.93044
0.865	-12.7927	-39.5049	-5.90468	-11.0556	-33.0228	-6.99128
0.866	-12.7996	-39.5105	-5.91621	-11.1661	-33.0075	-7.05312
0.867	-12.806	-39.5163	-5.92775	-11.2774	-32.9841	-7.11414
0.868	-12.8121	-39.5221	-5.93931	-11.3893	-32.9581	-7.17571
0.869	-12.8177	-39.528	-5.95088	-11.5029	-32.9258	-7.23722
0.87	-12.8228	-39.534	-5.96247	-11.6176	-32.8819	-7.2981
0.871	-12.8276	-39.5401	-5.97408	-11.7366	-32.8496	-7.36107
0.872	-12.832	-39.5462	-5.98571	-11.8534	-32.8126	-7.42253
0.873	-12.836	-39.5525	-5.99735	-11.9753	-32.7769	-7.48387
0.874	-12.8396	-39.5588	-6.00902	-12.0981	-32.7492	-7.54673
0.875	-12.8428	-39.5653	-6.0207	-12.2208	-32.7189	-7.60845
0.876	-12.8457	-39.5718	-6.03241	-12.3465	-32.6753	-7.66994
0.877	-12.8483	-39.5784	-6.04414	-12.4735	-32.6386	-7.7339
0.878	-12.8505	-39.585	-6.0559	-12.6029	-32.6012	-7.7955
0.879	-12.8523	-39.5918	-6.06768	-12.7323	-32.564	-7.85649
0.88	-12.8539	-39.5987	-6.07949	-12.8644	-32.5389	-7.91857
0.881	-12.8552	-39.6056	-6.09132	-12.9985	-32.5191	-7.97997
0.882	-12.8561	-39.6126	-6.10318	-13.1357	-32.5027	-8.03959
0.883	-12.8568	-39.6197	-6.11507	-13.2746	-32.4877	-8.09831
0.884	-12.8572	-39.6269	-6.12699	-13.417	-32.4758	-8.1566
0.885	-12.8573	-39.6342	-6.13894	-13.5599	-32.4565	-8.2134
0.886	-12.8572	-39.6415	-6.15092	-13.7044	-32.4469	-8.26876
0.887	-12.8568	-39.6489	-6.16293	-13.8511	-32.4364	-8.32525
0.888	-12.8562	-39.6564	-6.17498	-13.9983	-32.4431	-8.38118
0.889	-12.8553	-39.664	-6.18705	-14.1501	-32.4397	-8.43662
0.89	-12.8542	-39.6717	-6.19917	-14.3011	-32.4496	-8.48978
0.891	-12.8529	-39.6794	-6.21131	-14.4519	-32.4457	-8.54405
0.892	-12.8514	-39.6872	-6.22349	-14.6069	-32.4417	-8.59842
0.893	-12.8497	-39.6951	-6.23571	-14.7621	-32.4331	-8.65285
0.894	-12.8478	-39.7031	-6.24797	-14.9171	-32.4196	-8.70565
0.895	-12.8458	-39.7112	-6.26026	-15.0766	-32.4164	-8.75834
0.896	-12.8435	-39.7193	-6.2726	-15.2379	-32.422	-8.8118
0.897	-12.8411	-39.7275	-6.28497	-15.3976	-32.4304	-8.8645
0.898	-12.8386	-39.7357	-6.29738	-15.5653	-32.4482	-8.91594
0.899	-12.8359	-39.7441	-6.30984	-15.7345	-32.4675	-8.96648
0.9	-12.833	-39.7525	-6.32233	-15.903	-32.4888	-9.01537
0.901	-12.8301	-39.761	-6.33487	-16.074	-32.5156	-9.06389
0.902	-12.827	-39.7695	-6.34745	-16.2486	-32.5415	-9.10982
0.903	-12.8238	-39.7781	-6.36008	-16.4226	-32.5722	-9.15632
0.904	-12.8205	-39.7868	-6.37275	-16.6043	-32.6058	-9.20173
0.905	-12.817	-39.7956	-6.38546	-16.7833	-32.6522	-9.24583
0.906	-12.8135	-39.8044	-6.39822	-16.9645	-32.7011	-9.29049
0.907	-12.8099	-39.8132	-6.41103	-17.1485	-32.7567	-9.33361
0.908	-12.8062	-39.8222	-6.42389	-17.3332	-32.813	-9.37536
0.909	-12.8025	-39.8312	-6.43679	-17.521	-32.8756	-9.41576
0.91	-12.7987	-39.8402	-6.44975	-17.7127	-32.9217	-9.45694
0.911	-12.7948	-39.8493	-6.46275	-17.9075	-32.9715	-9.49762
0.912	-12.7909	-39.8585	-6.4758	-18.1077	-33.0155	-9.53838
0.913	-12.7869	-39.8677	-6.48891	-18.313	-33.0536	-9.57799
0.914	-12.7829	-39.877	-6.50206	-18.5138	-33.0875	-9.61958
0.915	-12.7788	-39.8864	-6.51527	-18.7231	-33.1244	-9.66033
0.916	-12.7747	-39.8957	-6.52853	-18.9345	-33.1543	-9.70222
0.917	-12.7706	-39.9052	-6.54184	-19.1549	-33.1891	-9.74329
0.918	-12.7665	-39.9146	-6.55521	-19.3772	-33.2409	-9.78504
0.919	-12.7624	-39.9242	-6.56864	-19.602	-33.2913	-9.82676
0.92	-12.7582	-39.9337	-6.58211	-19.8315	-33.3472	-9.86818
0.921	-12.7541	-39.9434	-6.59565	-20.0655	-33.4017	-9.91003
0.922	-12.75	-39.953	-6.60924	-20.3037	-33.4537	-9.95353
0.923	-12.7459	-39.9627	-6.62289	-20.5433	-33.5029	-9.99621
0.924	-12.7417	-39.9725	-6.6366	-20.7848	-33.5322	-10.0407
0.925	-12.7377	-39.9822	-6.65036	-21.0337	-33.5868	-10.0837
0.926	-12.7336	-39.992	-6.66419	-21.2878	-33.6036	-10.1274
0.927	-12.7296	-40.0019	-6.67807	-21.5534	-33.6175	-10.171
0.928	-12.7256	-40.0117	-6.69201	-21.8135	-33.6565	-10.2129
0.929	-12.7216	-40.0216	-6.70602	-22.084	-33.6638	-10.2617
0.93	-12.7177	-40.0315	-6.72009	-22.3522	-33.6955	-10.3041
0.931	-12.7139	-40.0415	-6.73422	-22.6348	-33.7184	-10.3495
0.932	-12.7101	-40.0515	-6.74841	-22.9071	-33.73	-10.3943
0.933	-12.7063	-40.0615	-6.76266	-23.1795	-33.7799	-10.4418
0.934	-12.7026	-40.0715	-6.77698	-23.4646	-33.775	-10.4786
0.935	-12.699	-40.0815	-6.79137	-23.7471	-33.8125	-10.5193
0.936	-12.6954	-40.0915	-6.80582	-24.0374	-33.8261	-10.5612
0.937	-12.6919	-40.1016	-6.82033	-24.3248	-33.843	-10.6052
0.938	-12.6885	-40.1116	-6.83491	-24.6135	-33.8657	-10.6465
0.939	-12.6852	-40.1217	-6.84956	-24.9037	-33.8834	-10.6901
0.94	-12.6819	-40.1317	-6.86428	-25.1944	-33.9042	-10.7336
0.941	-12.6788	-40.1418	-6.87906	-25.4757	-33.9309	-10.7774
0.942	-12.6757	-40.1519	-6.89391	-25.7488	-33.9579	-10.8222
0.943	-12.6727	-40.1619	-6.90883	-26.0231	-33.9857	-10.866
0.944	-12.6698	-40.172	-6.92382	-26.2902	-34.0083	-10.9102
0.945	-12.667	-40.182	-6.93888	-26.5499	-34.0297	-10.9529
0.946	-12.6643	-40.192	-6.95401	-26.8051	-34.0345	-10.9929
0.947	-12.6617	-40.202	-6.96922	-27.0325	-34.0572	-11.0371
0.948	-12.6592	-40.212	-6.98449	-27.2493	-34.0799	-11.0783
0.949	-12.6568	-40.222	-6.99984	-27.4566	-34.1057	-11.1189
0.95	-12.6545	-40.2319	-7.01525	-27.6228	-34.1111	-11.1596
0.951	-12.6523	-40.2419	-7.03075	-27.7999	-34.1007	-11.2004
0.952	-12.6502	-40.2518	-7.04631	-27.9411	-34.1205	-11.238
0.953	-12.6483	-40.2616	-7.06195	-28.0514	-34.1192	-11.2769
0.954	-12.6464	-40.2714	-7.07767	-28.1464	-34.0996	-11.3127
0.955	-12.6447	-40.2812	-7.09346	-28.1868	-34.1004	-11.3497
0.956	-12.6431	-40.2909	-7.10932	-28.2308	-34.0683	-11.3846
0.957	-12.6416	-40.3006	-7.12527	-28.225	-34.0331	-11.4222
0.958	-12.6402	-40.3103	-7.14128	-28.221	-33.9773	-11.4608
0.959	-12.6389	-40.3198	-7.15738	-28.174	-33.9095	-11.502
0.96	-12.6378	-40.3294	-7.17355	-28.0992	-33.8703	-11.5439
0.961	-12.6368	-40.3388	-7.18981	-28.0069	-33.8221	-11.5855
0.962	-12.6359	-40.3482	-7.20614	-27.8803	-33.7925	-11.6294
0.963	-12.6352	-40.3575	-7.22255	-27.7377	-33.7765	-11.6707
0.964	-12.6345	-40.3668	-7.23904	-27.5953	-33.7514	-11.7112
0.965	-12.634	-40.376	-7.25561	-27.4347	-33.7308	-11.7551
0.966	-12.6336	-40.3851	-7.27226	-27.2741	-33.7058	-11.7958
0.967	-12.6334	-40.3941	-7.28899	-27.1133	-33.6765	-11.8343
0.968	-12.6332	-40.403	-7.3058	-26.9429	-33.6503	-11.8741
0.969	-12.6332	-40.4118	-7.3227	-26.7673	-33.6127	-11.9142
0.97	-12.6333	-40.4205	-7.33967	-26.5855	-33.5731	-11.9515
0.971	-12.6335	-40.4292	-7.35673	-26.4064	-33.5337	-11.9892
0.972	-12.6339	-40.4377	-7.37388	-26.2194	-33.4929	-12.0273
0.973	-12.6344	-40.4461	-7.3911	-26.0264	-33.4478	-12.0618
0.974	-12.635	-40.4544	-7.40842	-25.8403	-33.4206	-12.0987
0.975	-12.6357	-40.4626	-7.42581	-25.6494	-33.4005	-12.1317
0.976	-12.6366	-40.4706	-7.44329	-25.4471	-33.3858	-12.1618
0.977	-12.6376	-40.4786	-7.46086	-25.2462	-33.3604	-12.1936
0.978	-12.6386	-40.4864	-7.47851	-25.0576	-33.3441	-12.2224
0.979	-12.6399	-40.494	-7.49625	-24.865	-33.3256	-12.2512
0.98	-12.6412	-40.5016	-7.51407	-24.6714	-33.3009	-12.2786
0.981	-12.6426	-40.5089	-7.53198	-24.4889	-33.2695	-12.3041
0.982	-12.6442	-40.5162	-7.54998	-24.2982	-33.243	-12.3313
0.983	-12.6459	-40.5232	-7.56807	-24.1168	-33.2209	-12.3548
0.984	-12.6477	-40.5301	-7.58624	-23.9283	-33.1989	-12.3783
0.985	-12.6496	-40.5369	-7.6045	-23.7461	-33.1869	-12.4001
0.986	-12.6516	-40.5435	-7.62286	-23.5648	-33.1789	-12.4191
0.987	-12.6537	-40.5499	-7.6413	-23.3865	-33.1706	-12.4391
0.988	-12.6559	-40.5562	-7.65983	-23.2194	-33.1692	-12.4551
0.989	-12.6582	-40.5622	-7.67845	-23.0467	-33.1687	-12.4714
0.99	-12.6607	-40.5681	-7.69716	-22.889	-33.1679	-12.4885
0.991	-12.6632	-40.5739	-7.71596	-22.7268	-33.1697	-12.5029
0.992	-12.6658	-40.5794	-7.73486	-22.5679	-33.1657	-12.516
0.993	-12.6686	-40.5848	-7.75384	-22.418	-33.17	-12.5301
0.994	-12.6714	-40.5899	-7.77292	-22.2622	-33.1741	-12.5409
0.995	-12.6743	-40.5949	-7.79209	-22.116	-33.1766	-12.5531
0.996	-12.6773	-40.5997	-7.81135	-21.9703	-33.1857	-12.5632
0.997	-12.6804	-40.6044	-7.8307	-21.8318	-33.1864	-12.5732
0.998	-12.6836	-40.6088	-7.85015	-21.6891	-33.1889	-12.5839
0.999	-12.6868	-40.6131	-7.86969	-21.5558	-33.176	-12.5949
1	-12.6902	-40.6172	-7.88932	-21.4227	-33.1643	-12.6068
1.001	-12.6936	-40.6211	-7.90905	-21.2916	-33.1444	-12.6176
1.002	-12.6971	-40.6249	-7.92887	-21.1631	-33.1276	-12.6294
1.003	-12.7007	-40.6286	-7.94879	-21.0377	-33.1056	-12.6418
1.004	-12.7043	-40.6321	-7.9688	-20.9184	-33.0874	-12.6515
1.005	-12.708	-40.6355	-7.98891	-20.7966	-33.065	-12.6611
1.006	-12.7118	-40.6388	-8.00911	-20.6825	-33.0455	-12.673
1.007	-12.7157	-40.6421	-8.02941	-20.5681	-33.0292	-12.684
1.008	-12.7196	-40.6453	-8.0498	-20.4604	-33.0092	-12.6931
1.009	-12.7235	-40.6485	-8.07029	-20.351	-32.9805	-12.7027
1.01	-12.7276	-40.6517	-8.09088	-20.2434	-32.9551	-12.7102
1.011	-12.7316	-40.655	-8.11156	-20.139	-32.9314	-12.7178
1.012	-12.7358	-40.6584	-8.13234	-20.0327	-32.9115	-12.7245
1.013	-12.7399	-40.662	-8.15322	-19.9319	-32.8927	-12.7328
1.014	-12.7442	-40.6659	-8.17419	-19.8339	-32.8805	-12.7386
1.015	-12.7484	-40.67	-8.19527	-19.7339	-32.878	-12.7469
1.016	-12.7528	-40.6746	-8.21644	-19.6349	-32.8763	-12.7529
1.017	-12.7571	-40.6797	-8.23771	-19.5431	-32.8784	-12.759
1.018	-12.7615	-40.6854	-8.25907	-19.4492	-32.8835	-12.7629
1.019	-12.7659	-40.6918	-8.28054	-19.3596	-32.8972	-12.7665
1.02	-12.7704	-40.6992	-8.3021	-19.2718	-32.9124	-12.7699
1.021	-12.7749	-40.7077	-8.32377	-19.1834	-32.9288	-12.7703
1.022	-12.7794	-40.7174	-8.34553	-19.0986	-32.953	-12.7719
1.023	-12.7839	-40.7287	-8.36739	-19.0171	-32.982	-12.7692
1.024	-12.7885	-40.7418	-8.38935	-18.9394	-33.0126	-12.7693
1.025	-12.7931	-40.757	-8.41142	-18.8648	-33.0372	-12.7654
1.026	-12.7977	-40.7745	-8.43358	-18.7882	-33.0612	-12.7657
1.027	-12.8023	-40.7949	-8.45584	-18.7173	-33.082	-12.7611
1.028	-12.8069	-40.8185	-8.4782	-18.6473	-33.1002	-12.7609
1.029	-12.8116	-40.8459	-8.50066	-18.5785	-33.1152	-12.7613
1.03	-12.8163	-40.8775	-8.52322	-18.5089	-33.1351	-12.7588
1.031	-12.8209	-40.914	-8.54589	-18.4468	-33.1519	-12.7584
1.032	-12.8256	-40.9561	-8.56865	-18.3821	-33.1794	-12.758
1.033	-12.8303	-41.0045	-8.59152	-18.3179	-33.2055	-12.7548
1.034	-12.835	-41.0602	-8.61448	-18.2582	-33.2371	-12.7543
1.035	-12.8397	-41.124	-8.63755	-18.1942	-33.2761	-12.7515
1.036	-12.8444	-41.1969	-8.66072	-18.1386	-33.3177	-12.7499
1.037	-12.8491	-41.2801	-8.68399	-18.0802	-33.359	-12.7466
1.038	-12.8538	-41.3747	-8.70736	-18.0266	-33.4021	-12.7463
1.039	-12.8585	-41.4818	-8.73083	-17.9712	-33.4462	-12.7434
1.04	-12.8632	-41.6029	-8.75441	-17.9204	-33.4846	-12.7421
1.041	-12.8679	-41.739	-8.77809	-17.8691	-33.5208	-12.7389
1.042	-12.8725	-41.8916	-8.80186	-17.8211	-33.5512	-12.7383
1.043	-12.8772	-42.0616	-8.82574	-17.7728	-33.586	-12.7375
1.044	-12.8819	-42.2502	-8.84973	-17.7261	-33.6126	-12.7386
1.045	-12.8865	-42.4582	-8.87381	-17.6826	-33.6359	-12.7398
1.046	-12.8912	-42.686	-8.898	-17.638	-33.6678	-12.7413
1.047	-12.8958	-42.9341	-8.92229	-17.5963	-33.696	-12.7426
1.048	-12.9004	-43.202	-8.94668	-17.5515	-33.7279	-12.7435
1.049	-12.905	-43.4892	-8.97117	-17.5069	-33.7636	-12.7464
1.05	-12.9096	-43.7943	-8.99576	-17.4683	-33.7891	-12.7503
1.051	-12.9142	-44.1153	-9.02046	-17.434	-33.8141	-12.7554
1.052	-12.9187	-44.4497	-9.04526	-17.3953	-33.8295	-12.7598
1.053	-12.9233	-44.7942	-9.07016	-17.3594	-33.8403	-12.7644
1.054	-12.9278	-45.1448	-9.09517	-17.3194	-33.85	-12.7691
1.055	-12.9323	-45.497	-9.12028	-17.2855	-33.8637	-12.774
1.056	-12.9368	-45.8456	-9.14549	-17.2507	-33.8742	-12.7814
1.057	-12.9413	-46.1854	-9.1708	-17.2138	-33.8735	-12.7885
1.058	-12.9457	-46.5108	-9.19621	-17.1787	-33.8765	-12.7974
1.059	-12.9502	-46.8167	-9.22173	-17.1461	-33.8686	-12.8077
1.06	-12.9546	-47.0981	-9.24735	-17.1146	-33.86	-12.817
1.061	-12.959	-47.3509	-9.27307	-17.0837	-33.8394	-12.8278
1.062	-12.9634	-47.5721	-9.29889	-17.054	-33.8184	-12.8429
1.063	-12.9677	-47.7598	-9.32481	-17.022	-33.797	-12.8559
1.064	-12.9721	-47.9133	-9.35084	-16.9953	-33.775	-12.8693
1.065	-12.9764	-48.033	-9.37697	-16.9673	-33.7499	-12.8847
1.066	-12.9807	-48.1207	-9.4032	-16.9383	-33.7329	-12.8961
1.067	-12.985	-48.1786	-9.42954	-16.9118	-33.7185	-12.9075
1.068	-12.9893	-48.2097	-9.45597	-16.8861	-33.7004	-12.9171
1.069	-12.9935	-48.2175	-9.48251	-16.8612	-33.683	-12.9264
1.07	-12.9978	-48.2053	-9.50915	-16.8337	-33.6736	-12.9374
1.071	-13.002	-48.1765	-9.53589	-16.809	-33.6551	-12.947
1.072	-13.0062	-48.1341	-9.56273	-16.7847	-33.6453	-12.9582
1.073	-13.0104	-48.0811	-9.58967	-16.7601	-33.6308	-12.9684
1.074	-13.0146	-48.0199	-9.61672	-16.7361	-33.6199	-12.9777
1.075	-13.0187	-47.9528	-9.64386	-16.7155	-33.6104	-12.9871
1.076	-13.0229	-47.8815	-9.67111	-16.6918	-33.6041	-12.9965
1.077	-13.027	-47.8075	-9.69846	-16.6707	-33.5987	-13.0059
1.078	-13.0311	-47.7321	-9.72591	-16.6496	-33.6023	-13.0181
1.079	-13.0352	-47.6564	-9.75346	-16.6307	-33.5989	-13.028
1.08	-13.0393	-47.581	-9.78111	-16.6108	-33.5859	-13.0419
1.081	-13.0434	-47.5067	-9.80886	-16.5937	-33.576	-13.0543
1.082	-13.0475	-47.4339	-9.83671	-16.5763	-33.5634	-13.0698
1.083	-13.0516	-47.363	-9.86466	-16.5544	-33.5475	-13.0853
1.084	-13.0556	-47.2942	-9.89271	-16.5389	-33.5284	-13.0983
1.085	-13.0597	-47.2278	-9.92086	-16.5211	-33.5068	-13.1134
1.086	-13.0637	-47.1638	-9.94911	-16.508	-33.4837	-13.1256
1.087	-13.0678	-47.1023	-9.97747	-16.4919	-33.45	-13.1417
1.088	-13.0718	-47.0434	-10.0059	-16.4793	-33.4158	-13.1555
1.089	-13.0758	-46.9871	-10.0345	-16.4625	-33.376	-13.168
1.09	-13.0798	-46.9333	-10.0631	-16.4457	-33.3369	-13.1814
1.091	-13.0838	-46.882	-10.0919	-16.4328	-33.2982	-13.1924
1.092	-13.0879	-46.8331	-10.1207	-16.4153	-33.2572	-13.2031
1.093	-13.0919	-46.7867	-10.1497	-16.3978	-33.2185	-13.2126
1.094	-13.0959	-46.7425	-10.1787	-16.3842	-33.1846	-13.2236
1.095	-13.0999	-46.7006	-10.2078	-16.3672	-33.1433	-13.2355
1.096	-13.1039	-46.6609	-10.2371	-16.351	-33.0993	-13.2445
1.097	-13.108	-46.6232	-10.2664	-16.3369	-33.0611	-13.2538
1.098	-13.112	-46.5876	-10.2959	-16.3212	-33.0155	-13.2639
1.099	-13.116	-46.5539	-10.3254	-16.3077	-32.9774	-13.2722
1.1	-13.1201	-46.522	-10.355	-16.2914	-32.9426	-13.2835
1.101	-13.1241	-46.4919	-10.3847	-16.2757	-32.9048	-13.2936
1.102	-13.1282	-46.4635	-10.4146	-16.26	-32.874	-13.3025
1.103	-13.1322	-46.4367	-10.4445	-16.2453	-32.8398	-13.3124
1.104	-13.1363	-46.4114	-10.4745	-16.2277	-32.8108	-13.3233
1.105	-13.1404	-46.3877	-10.5046	-16.2106	-32.7885	-13.335
1.106	-13.1445	-46.3654	-10.5348	-16.1959	-32.7619	-13.3444
1.107	-13.1486	-46.3444	-10.5651	-16.1785	-32.7544	-13.3567
1.108	-13.1527	-46.3247	-10.5955	-16.1649	-32.7343	-13.3708
1.109	-13.1568	-46.3063	-10.626	-16.1468	-32.7203	-13.3856
1.11	-13.161	-46.289	-10.6566	-16.1299	-32.7124	-13.4001
1.111	-13.1652	-46.273	-10.6873	-16.1131	-32.6949	-13.4158
1.112	-13.1694	-46.2579	-10.7181	-16.0999	-32.6844	-13.4323
1.113	-13.1736	-46.244	-10.749	-16.0813	-32.6715	-13.4487
1.114	-13.1778	-46.231	-10.7799	-16.0695	-32.6576	-13.4617
1.115	-13.1821	-46.219	-10.811	-16.0555	-32.6436	-13.4749
1.116	-13.1863	-46.2079	-10.8421	-16.0449	-32.6427	-13.487
1.117	-13.1906	-46.1976	-10.8734	-16.0301	-32.6372	-13.4994
1.118	-13.195	-46.1882	-10.9047	-16.0189	-32.6414	-13.5113
1.119	-13.1993	-46.1796	-10.9362	-16.0052	-32.6499	-13.5239
1.12	-13.2037	-46.1718	-10.9677	-15.9962	-32.6559	-13.537
1.121	-13.2081	-46.1647	-10.9993	-15.9852	-32.672	-13.5492
1.122	-13.2125	-46.1583	-11.031	-15.9766	-32.6861	-13.5629
1.123	-13.217	-46.1526	-11.0628	-15.9666	-32.7037	-13.5769
1.124	-13.2215	-46.1476	-11.0947	-15.9594	-32.716	-13.5908
1.125	-13.226	-46.1431	-11.1267	-15.9498	-32.7347	-13.6075
1.126	-13.2306	-46.1393	-11.1588	-15.9418	-32.7439	-13.6274
1.127	-13.2352	-46.136	-11.191	-15.9356	-32.758	-13.6443
1.128	-13.2398	-46.1333	-11.2232	-15.926	-32.7564	-13.665
1.129	-13.2445	-46.1311	-11.2556	-15.9186	-32.7588	-13.6851
1.13	-13.2492	-46.1294	-11.288	-15.9096	-32.7491	-13.7067
1.131	-13.254	-46.1282	-11.3205	-15.9005	-32.735	-13.7296
1.132	-13.2587	-46.1275	-11.3531	-15.892	-32.7134	-13.7518
1.133	-13.2636	-46.1272	-11.3858	-15.8809	-32.6968	-13.7736
1.134	-13.2684	-46.1274	-11.4186	-15.8749	-32.6742	-13.7973
1.135	-13.2733	-46.1279	-11.4515	-15.8632	-32.6478	-13.8198
1.136	-13.2783	-46.1289	-11.4845	-15.8544	-32.6167	-13.8471
1.137	-13.2833	-46.1302	-11.5176	-15.8467	-32.5907	-13.8729
1.138	-13.2883	-46.132	-11.5507	-15.8386	-32.5663	-13.8983
1.139	-13.2934	-46.134	-11.5839	-15.8302	-32.5334	-13.9265
1.14	-13.2986	-46.1365	-11.6173	-15.8226	-32.4932	-13.9516
1.141	-13.3037	-46.1392	-11.6507	-15.8135	-32.4514	-13.98
1.142	-13.309	-46.1423	-11.6842	-15.8046	-32.4028	-14.0083
1.143	-13.3143	-46.1456	-11.7178	-15.7947	-32.352	-14.0353
1.144	-13.3196	-46.1493	-11.7514	-15.7855	-32.3013	-14.0618
1.145	-13.325	-46.1532	-11.7852	-15.7763	-32.2468	-14.0905
1.146	-13.3304	-46.1574	-11.819	-15.7687	-32.1847	-14.1198
1.147	-13.3359	-46.1619	-11.853	-15.76	-32.1191	-14.1467
1.148	-13.3414	-46.1666	-11.887	-15.7516	-32.0499	-14.1751
1.149	-13.347	-46.1716	-11.9211	-15.745	-31.9736	-14.2023
1.15	-13.3527	-46.1768	-11.9553	-15.7346	-31.9011	-14.2269
1.151	-13.3584	-46.1822	-11.9895	-15.7274	-31.8197	-14.2526
1.152	-13.3642	-46.1879	-12.0239	-15.7172	-31.7496	-14.2765
1.153	-13.37	-46.1937	-12.0583	-15.7072	-31.6714	-14.2982
1.154	-13.3759	-46.1998	-12.0929	-15.694	-31.5963	-14.3206
1.155	-13.3819	-46.206	-12.1275	-15.6841	-31.5212	-14.3421
1.156	-13.3879	-46.2125	-12.1622	-15.6742	-31.4513	-14.3612
1.157	-13.3939	-46.2191	-12.1969	-15.6598	-31.3742	-14.3805
1.158	-13.4001	-46.2258	-12.2318	-15.6499	-31.3057	-14.3984
1.159	-13.4063	-46.2328	-12.2667	-15.6385	-31.2347	-14.4158
1.16	-13.4125	-46.2399	-12.3018	-15.6256	-31.1629	-14.4278
1.161	-13.4189	-46.2471	-12.3369	-15.6137	-31.0945	-14.4373
1.162	-13.4252	-46.2545	-12.3721	-15.6018	-31.0322	-14.4477
1.163	-13.4317	-46.2621	-12.4073	-15.5896	-30.9757	-14.4562
1.164	-13.4382	-46.2698	-12.4427	-15.5774	-30.9231	-14.4612
1.165	-13.4448	-46.2776	-12.4781	-15.5672	-30.8757	-14.4629
1.166	-13.4515	-46.2855	-12.5136	-15.5575	-30.8409	-14.4671
1.167	-13.4582	-46.2935	-12.5492	-15.5472	-30.8072	-14.4666
1.168	-13.465	-46.3017	-12.5849	-15.5395	-30.7834	-14.4668
1.169	-13.4719	-46.31	-12.6207	-15.5287	-30.7606	-14.4639
1.17	-13.4789	-46.3184	-12.6565	-15.5181	-30.7418	-14.4602
1.171	-13.4859	-46.3269	-12.6925	-15.5099	-30.7363	-14.4567
1.172	-13.493	-46.3354	-12.7285	-15.4975	-30.7325	-14.4519
1.173	-13.5001	-46.3441	-12.7646	-15.4916	-30.7391	-14.4471
1.174	-13.5074	-46.3529	-12.8007	-15.4845	-30.7423	-14.4425
1.175	-13.5147	-46.3617	-12.837	-15.478	-30.7558	-14.4372
1.176	-13.5221	-46.3706	-12.8733	-15.4723	-30.7679	-14.4298
1.177	-13.5296	-46.3796	-12.9097	-15.4649	-30.7881	-14.4235
1.178	-13.5371	-46.3887	-12.9462	-15.4616	-30.8165	-14.4172
1.179	-13.5448	-46.3979	-12.9828	-15.4573	-30.839	-14.4121
1.18	-13.5525	-46.4071	-13.0194	-15.4537	-30.8744	-14.4058
1.181	-13.5603	-46.4164	-13.0562	-15.4515	-30.9055	-14.4013
1.182	-13.5681	-46.4257	-13.093	-15.4488	-30.9439	-14.3947
1.183	-13.5761	-46.4351	-13.1299	-15.4477	-30.9871	-14.3905
1.184	-13.5841	-46.4445	-13.1668	-15.4471	-31.0239	-14.386
1.185	-13.5922	-46.454	-13.2039	-15.4466	-31.0657	-14.3838
1.186	-13.6004	-46.4636	-13.241	-15.4458	-31.1109	-14.3778
1.187	-13.6087	-46.4731	-13.2782	-15.4461	-31.1553	-14.3724
1.188	-13.6171	-46.4828	-13.3155	-15.4491	-31.2015	-14.3706
1.189	-13.6255	-46.4924	-13.3529	-15.4515	-31.2443	-14.3652
1.19	-13.6341	-46.5021	-13.3904	-15.454	-31.2927	-14.3621
1.191	-13.6427	-46.5119	-13.4279	-15.4583	-31.3364	-14.3591
1.192	-13.6514	-46.5216	-13.4655	-15.4574	-31.3668	-14.3555
1.193	-13.6602	-46.5314	-13.5032	-15.4624	-31.4001	-14.3554
1.194	-13.6691	-46.5412	-13.541	-15.4643	-31.4179	-14.3521
1.195	-13.6781	-46.5511	-13.5788	-15.4671	-31.4365	-14.3516
1.196	-13.6871	-46.5609	-13.6167	-15.4675	-31.4549	-14.3498
1.197	-13.6963	-46.5708	-13.6548	-15.4703	-31.4538	-14.3477
1.198	-13.7055	-46.5807	-13.6929	-15.4735	-31.4533	-14.3459
1.199	-13.7149	-46.5906	-13.731	-15.4754	-31.4577	-14.3447
1.2	-13.7243	-46.6005	-13.7693	-15.4765	-31.4541	-14.3435
1.201	-13.7338	-46.6104	-13.8076	-15.4797	-31.4564	-14.3423
1.202	-13.7434	-46.6204	-13.846	-15.4844	-31.4622	-14.3393
1.203	-13.7532	-46.6303	-13.8845	-15.4874	-31.4578	-14.3375
1.204	-13.763	-46.6402	-13.9231	-15.492	-31.4639	-14.3336
1.205	-13.7729	-46.6502	-13.9618	-15.4959	-31.4673	-14.3321
1.206	-13.7829	-46.6601	-14.0005	-15.5022	-31.4635	-14.3269
1.207	-13.793	-46.67	-14.0393	-15.5052	-31.4618	-14.3233
1.208	-13.8032	-46.6799	-14.0782	-15.5086	-31.4663	-14.3183
1.209	-13.8135	-46.6898	-14.1172	-15.5132	-31.4694	-14.3158
1.21	-13.8239	-46.6997	-14.1563	-15.5182	-31.4721	-14.3119
1.211	-13.8343	-46.7096	-14.1954	-15.524	-31.4809	-14.3099
1.212	-13.8449	-46.7195	-14.2347	-15.5289	-31.4859	-14.3064
1.213	-13.8556	-46.7294	-14.274	-15.5371	-31.4941	-14.3021
1.214	-13.8664	-46.7392	-14.3134	-15.5393	-31.5001	-14.3016
1.215	-13.8773	-46.749	-14.3529	-15.5442	-31.5036	-14.2962
1.216	-13.8883	-46.7588	-14.3924	-15.55	-31.5038	-14.2924
1.217	-13.8994	-46.7686	-14.4321	-15.557	-31.4986	-14.2889
1.218	-13.9106	-46.7783	-14.4718	-15.5632	-31.499	-14.2845
1.219	-13.9219	-46.7881	-14.5116	-15.5678	-31.4942	-14.2782
1.22	-13.9333	-46.7977	-14.5515	-15.5732	-31.4975	-14.2728
1.221	-13.9449	-46.8074	-14.5915	-15.5789	-31.503	-14.2678
1.222	-13.9565	-46.817	-14.6316	-15.5846	-31.5067	-14.261
1.223	-13.9682	-46.8266	-14.6718	-15.5882	-31.5153	-14.2598
1.224	-13.98	-46.8362	-14.712	-15.5921	-31.529	-14.2567
1.225	-13.992	-46.8457	-14.7524	-15.5974	-31.5365	-14.2549
1.226	-14.004	-46.8552	-14.7928	-15.602	-31.548	-14.2534
1.227	-14.0162	-46.8646	-14.8333	-15.6083	-31.5648	-14.253
1.228	-14.0285	-46.874	-14.8739	-15.6136	-31.5847	-14.2504
1.229	-14.0409	-46.8833	-14.9146	-15.6215	-31.6093	-14.2531
1.23	-14.0534	-46.8926	-14.9554	-15.6298	-31.6332	-14.254
1.231	-14.066	-46.9019	-14.9962	-15.638	-31.6599	-14.2534
1.232	-14.0787	-46.911	-15.0372	-15.6486	-31.6892	-14.2558
1.233	-14.0915	-46.9202	-15.0782	-15.6593	-31.7154	-14.2582
1.234	-14.1045	-46.9293	-15.1194	-15.6688	-31.7459	-14.2611
1.235	-14.1175	-46.9383	-15.1606	-15.6792	-31.7863	-14.2648
1.236	-14.1307	-46.9473	-15.202	-15.6879	-31.8229	-14.2687
1.237	-14.144	-46.9562	-15.2434	-15.698	-31.859	-14.2734
1.238	-14.1574	-46.9651	-15.2849	-15.7063	-31.9017	-14.2774
1.239	-14.1709	-46.9738	-15.3265	-15.7177	-31.9417	-14.2826
1.24	-14.1846	-46.9826	-15.3682	-15.7281	-31.9789	-14.2876
1.241	-14.1983	-46.9912	-15.41	-15.7363	-32.0185	-14.2935
1.242	-14.2122	-46.9998	-15.4519	-15.7477	-32.0595	-14.2976
1.243	-14.2262	-47.0084	-15.4939	-15.7544	-32.1055	-14.3035
1.244	-14.2403	-47.0168	-15.536	-15.7647	-32.1435	-14.3088
1.245	-14.2546	-47.0252	-15.5782	-15.7752	-32.192	-14.3143
1.246	-14.2689	-47.0335	-15.6205	-15.7842	-32.2353	-14.3222
1.247	-14.2834	-47.0417	-15.6629	-15.7918	-32.2879	-14.3294
1.248	-14.298	-47.0499	-15.7054	-15.8046	-32.3308	-14.34
1.249	-14.3127	-47.058	-15.748	-15.815	-32.3801	-14.3489
1.25	-14.3276	-47.0659	-15.7907	-15.827	-32.4225	-14.3618
1.251	-14.3426	-47.0739	-15.8335	-15.8386	-32.4683	-14.372
1.252	-14.3577	-47.0817	-15.8764	-15.8496	-32.5111	-14.3831
1.253	-14.3729	-47.0894	-15.9194	-15.8625	-32.5539	-14.3964
1.254	-14.3882	-47.0971	-15.9626	-15.8732	-32.5959	-14.4093
1.255	-14.4037	-47.1046	-16.0058	-15.883	-32.6345	-14.4236
1.256	-14.4193	-47.1121	-16.0491	-15.892	-32.6729	-14.4372
1.257	-14.4351	-47.1195	-16.0926	-15.9022	-32.712	-14.4505
1.258	-14.4509	-47.1267	-16.1361	-15.9105	-32.7461	-14.4627
1.259	-14.4669	-47.1339	-16.1798	-15.9173	-32.7802	-14.477
1.26	-14.4831	-47.141	-16.2236	-15.9264	-32.8142	-14.4886
1.261	-14.4993	-47.148	-16.2675	-15.9323	-32.8434	-14.4987
1.262	-14.5157	-47.1549	-16.3115	-15.9402	-32.8757	-14.51
1.263	-14.5322	-47.1616	-16.3557	-15.9487	-32.9016	-14.5216
1.264	-14.5489	-47.1683	-16.3999	-15.9568	-32.9283	-14.5295
1.265	-14.5657	-47.1749	-16.4443	-15.969	-32.961	-14.5402
1.266	-14.5826	-47.1813	-16.4888	-15.9763	-32.9929	-14.5492
1.267	-14.5997	-47.1877	-16.5334	-15.9872	-33.0279	-14.5581
1.268	-14.6169	-47.1939	-16.5781	-15.9973	-33.0636	-14.5679
1.269	-14.6342	-47.2	-16.623	-16.0064	-33.1027	-14.5781
1.27	-14.6517	-47.206	-16.668	-16.0152	-33.1483	-14.5872
1.271	-14.6693	-47.2119	-16.7131	-16.0221	-33.1912	-14.6015
1.272	-14.6871	-47.2177	-16.7584	-16.0281	-33.2298	-14.6132
1.273	-14.705	-47.2233	-16.8037	-16.0368	-33.2894	-14.6295
1.274	-14.723	-47.2288	-16.8492	-16.0448	-33.3351	-14.6446
1.275	-14.7412	-47.2342	-16.8949	-16.0508	-33.3961	-14.6617
1.276	-14.7595	-47.2395	-16.9406	-16.0578	-33.4444	-14.6816
1.277	-14.778	-47.2446	-16.9865	-16.0646	-33.4953	-14.6993
1.278	-14.7966	-47.2496	-17.0326	-16.0714	-33.5508	-14.7217
1.279	-14.8153	-47.2545	-17.0788	-16.0772	-33.5955	-14.7433
1.28	-14.8342	-47.2593	-17.1251	-16.0851	-33.6367	-14.764
1.281	-14.8533	-47.2639	-17.1716	-16.0913	-33.6727	-14.7845
1.282	-14.8725	-47.2683	-17.2182	-16.0929	-33.6993	-14.8038
1.283	-14.8918	-47.2726	-17.2649	-16.0985	-33.7301	-14.8244
1.284	-14.9113	-47.2768	-17.3118	-16.103	-33.7538	-14.8443
1.285	-14.9309	-47.2809	-17.3589	-16.1089	-33.7723	-14.8647
1.286	-14.9507	-47.2848	-17.4061	-16.1128	-33.7963	-14.8822
1.287	-14.9707	-47.2885	-17.4534	-16.1167	-33.8156	-14.8992
1.288	-14.9908	-47.2921	-17.5009	-16.1215	-33.8301	-14.9199
1.289	-15.011	-47.2956	-17.5486	-16.126	-33.8496	-14.9391
1.29	-15.0314	-47.2989	-17.5964	-16.1308	-33.8629	-14.9574
1.291	-15.052	-47.302	-17.6444	-16.1346	-33.8765	-14.9755
1.292	-15.0727	-47.305	-17.6925	-16.138	-33.8934	-14.9928
1.293	-15.0935	-47.3078	-17.7408	-16.1437	-33.901	-15.0114
1.294	-15.1146	-47.3105	-17.7893	-16.1485	-33.9196	-15.0271
1.295	-15.1358	-47.313	-17.8379	-16.1519	-33.9348	-15.0391
1.296	-15.1571	-47.3153	-17.8868	-16.1574	-33.9604	-15.0571
1.297	-15.1786	-47.3175	-17.9357	-16.1626	-33.9849	-15.0733
1.298	-15.2003	-47.3195	-17.9849	-16.168	-34.0121	-15.0893
1.299	-15.2221	-47.3213	-18.0342	-16.1739	-34.0388	-15.1066
1.3	-15.2441	-47.323	-18.0837	-16.1789	-34.0473	-15.1234
1.301	-15.2662	-47.3245	-18.1334	-16.1857	-34.0641	-15.1407
1.302	-15.2885	-47.3258	-18.1833	-16.1893	-34.0694	-15.1555
1.303	-15.311	-47.3269	-18.2334	-16.1973	-34.0681	-15.1698
1.304	-15.3337	-47.3279	-18.2836	-16.2027	-34.0666	-15.1805
1.305	-15.3565	-47.3286	-18.3341	-16.2073	-34.0671	-15.1868
1.306	-15.3795	-47.3292	-18.3847	-16.2123	-34.0695	-15.1945
1.307	-15.4026	-47.3296	-18.4355	-16.2155	-34.072	-15.2052
1.308	-15.4259	-47.3298	-18.4866	-16.2168	-34.0824	-15.2082
1.309	-15.4494	-47.3299	-18.5378	-16.2184	-34.0996	-15.2177
1.31	-15.4731	-47.3297	-18.5892	-16.2218	-34.1051	-15.225
1.311	-15.4969	-47.3294	-18.6409	-16.2218	-34.1193	-15.2287
1.312	-15.5209	-47.3288	-18.6927	-16.2238	-34.1364	-15.2347
1.313	-15.5451	-47.3281	-18.7448	-16.225	-34.1538	-15.2429
1.314	-15.5695	-47.3271	-18.7971	-16.2268	-34.178	-15.2496
1.315	-15.594	-47.326	-18.8495	-16.2281	-34.1986	-15.2563
1.316	-15.6187	-47.3246	-18.9023	-16.2276	-34.2134	-15.2627
1.317	-15.6436	-47.3231	-18.9552	-16.2286	-34.2304	-15.2686
1.318	-15.6687	-47.3213	-19.0084	-16.2293	-34.2554	-15.272
1.319	-15.6939	-47.3194	-19.0617	-16.2314	-34.2716	-15.2748
1.32	-15.7194	-47.3172	-19.1154	-16.2354	-34.3046	-15.2793
1.321	-15.745	-47.3148	-19.1692	-16.2404	-34.3306	-15.2817
1.322	-15.7708	-47.3123	-19.2233	-16.2415	-34.363	-15.2856
1.323	-15.7968	-47.3095	-19.2777	-16.2452	-34.3983	-15.291
1.324	-15.823	-47.3064	-19.3323	-16.2512	-34.4418	-15.2957
1.325	-15.8493	-47.3032	-19.3871	-16.2529	-34.4835	-15.3029
1.326	-15.8759	-47.2997	-19.4422	-16.2547	-34.5283	-15.3091
1.327	-15.9026	-47.2961	-19.4975	-16.257	-34.5777	-15.3199
1.328	-15.9296	-47.2922	-19.5531	-16.2625	-34.6349	-15.3289
1.329	-15.9567	-47.2881	-19.609	-16.2664	-34.6831	-15.3399
1.33	-15.984	-47.2837	-19.6651	-16.2699	-34.7379	-15.3507
1.331	-16.0115	-47.2791	-19.7215	-16.2746	-34.7846	-15.3616
1.332	-16.0392	-47.2743	-19.7782	-16.278	-34.8344	-15.3717
1.333	-16.0671	-47.2693	-19.8351	-16.2836	-34.8711	-15.3809
1.334	-16.0952	-47.264	-19.8923	-16.2893	-34.9013	-15.3901
1.335	-16.1235	-47.2585	-19.9498	-16.2912	-34.9362	-15.3993
1.336	-16.152	-47.2528	-20.0076	-16.2947	-34.953	-15.4094
1.337	-16.1807	-47.2468	-20.0657	-16.2973	-34.9795	-15.4138
1.338	-16.2097	-47.2406	-20.1241	-16.3018	-35.0006	-15.4219
1.339	-16.2388	-47.2342	-20.1828	-16.3018	-35.024	-15.4282
1.34	-16.2681	-47.2275	-20.2418	-16.3024	-35.0545	-15.4346
1.341	-16.2976	-47.2206	-20.3011	-16.3044	-35.0822	-15.4419
1.342	-16.3273	-47.2134	-20.3607	-16.3067	-35.115	-15.4488
1.343	-16.3572	-47.206	-20.4206	-16.308	-35.1572	-15.4555
1.344	-16.3874	-47.1983	-20.4808	-16.3065	-35.1931	-15.463
1.345	-16.4177	-47.1904	-20.5414	-16.3079	-35.2388	-15.4696
1.346	-16.4483	-47.1823	-20.6023	-16.3088	-35.2898	-15.475
1.347	-16.4791	-47.1739	-20.6635	-16.3086	-35.3419	-15.4809
1.348	-16.5101	-47.1652	-20.7251	-16.3075	-35.3894	-15.4859
1.349	-16.5413	-47.1563	-20.787	-16.3069	-35.4534	-15.4917
1.35	-16.5727	-47.1471	-20.8493	-16.3088	-35.5158	-15.4985
1.351	-16.6044	-47.1377	-20.9119	-16.3083	-35.5755	-15.5072
1.352	-16.6362	-47.1281	-20.9749	-16.3077	-35.6347	-15.5161
1.353	-16.6683	-47.1181	-21.0382	-16.3064	-35.6964	-15.5256
1.354	-16.7006	-47.1079	-21.1019	-16.3061	-35.7547	-15.5345
1.355	-16.7332	-47.0975	-21.166	-16.3075	-35.8146	-15.5435
1.356	-16.7659	-47.0868	-21.2304	-16.3059	-35.872	-15.5551
1.357	-16.7989	-47.0758	-21.2953	-16.306	-35.9372	-15.5652
1.358	-16.8321	-47.0646	-21.3605	-16.3101	-35.9975	-15.577
1.359	-16.8656	-47.0531	-21.4261	-16.3084	-36.0515	-15.588
1.36	-16.8992	-47.0414	-21.4921	-16.3097	-36.1202	-15.6005
1.361	-16.9331	-47.0294	-21.5585	-16.3109	-36.1802	-15.6102
1.362	-16.9673	-47.0171	-21.6253	-16.3108	-36.2363	-15.6237
1.363	-17.0016	-47.0046	-21.6925	-16.308	-36.2957	-15.6351
1.364	-17.0363	-46.9918	-21.7602	-16.3077	-36.3481	-15.6474
1.365	-17.0711	-46.9787	-21.8282	-16.3052	-36.3846	-15.6601
1.366	-17.1062	-46.9654	-21.8967	-16.3025	-36.4179	-15.672
1.367	-17.1415	-46.9518	-21.9657	-16.3003	-36.4552	-15.6859
1.368	-17.1771	-46.938	-22.035	-16.2974	-36.4846	-15.6994
1.369	-17.2129	-46.9239	-22.1049	-16.2937	-36.5099	-15.7118
1.37	-17.2489	-46.9095	-22.1751	-16.2911	-36.5376	-15.7251
1.371	-17.2852	-46.8948	-22.2459	-16.2872	-36.5623	-15.7387
1.372	-17.3218	-46.8799	-22.317	-16.2822	-36.5877	-15.7507
1.373	-17.3586	-46.8647	-22.3887	-16.2774	-36.6133	-15.7662
1.374	-17.3956	-46.8492	-22.4608	-16.2745	-36.6439	-15.7808
1.375	-17.4329	-46.8335	-22.5334	-16.2716	-36.6686	-15.794
1.376	-17.4705	-46.8175	-22.6065	-16.2664	-36.6944	-15.8073
1.377	-17.5083	-46.8012	-22.6801	-16.2653	-36.7295	-15.8232
1.378	-17.5463	-46.7847	-22.7542	-16.2617	-36.7585	-15.8353
1.379	-17.5847	-46.7679	-22.8288	-16.2575	-36.7865	-15.8479
1.38	-17.6232	-46.7508	-22.9039	-16.2549	-36.8175	-15.8616
1.381	-17.6621	-46.7335	-22.9795	-16.2517	-36.8351	-15.8746
1.382	-17.7012	-46.7159	-23.0556	-16.247	-36.8673	-15.8852
1.383	-17.7405	-46.698	-23.1322	-16.2438	-36.9025	-15.8982
1.384	-17.7802	-46.6799	-23.2094	-16.2399	-36.9388	-15.91
1.385	-17.8201	-46.6615	-23.2871	-16.2366	-36.9795	-15.9201
1.386	-17.8602	-46.6429	-23.3654	-16.233	-37.0134	-15.9309
1.387	-17.9007	-46.6239	-23.4442	-16.2297	-37.0604	-15.9395
1.388	-17.9414	-46.6047	-23.5236	-16.2277	-37.095	-15.9524
1.389	-17.9823	-46.5853	-23.6035	-16.2207	-37.1416	-15.9631
1.39	-18.0236	-46.5656	-23.6839	-16.2182	-37.1804	-15.9767
1.391	-18.0651	-46.5456	-23.765	-16.2122	-37.2367	-15.99
1.392	-18.1069	-46.5253	-23.8466	-16.2069	-37.3081	-16.0027
1.393	-18.149	-46.5048	-23.9288	-16.2008	-37.3759	-16.0154
1.394	-18.1913	-46.4841	-24.0115	-16.1985	-37.4583	-16.0294
1.395	-18.234	-46.4631	-24.0949	-16.1908	-37.5403	-16.0367
1.396	-18.2769	-46.4418	-24.1788	-16.1862	-37.6111	-16.0465
1.397	-18.3201	-46.4202	-24.2633	-16.1818	-37.6938	-16.0544
1.398	-18.3636	-46.3985	-24.3484	-16.1757	-37.7694	-16.0623
1.399	-18.4073	-46.3764	-24.4342	-16.1716	-37.8484	-16.0698
1.4	-18.4514	-46.3541	-24.5205	-16.1638	-37.9151	-16.0768
1.401	-18.4957	-46.3316	-24.6074	-16.1618	-37.992	-16.0851
1.402	-18.5404	-46.3088	-24.6949	-16.1541	-38.0699	-16.0937
1.403	-18.5853	-46.2857	-24.783	-16.1495	-38.1535	-16.1028
1.404	-18.6305	-46.2624	-24.8717	-16.1448	-38.2397	-16.1121
1.405	-18.676	-46.2389	-24.9611	-16.14	-38.3321	-16.1183
1.406	-18.7218	-46.2151	-25.051	-16.1368	-38.3928	-16.1286
1.407	-18.7679	-46.191	-25.1415	-16.1333	-38.4684	-16.1357
1.408	-18.8143	-46.1667	-25.2327	-16.1278	-38.5393	-16.1429
1.409	-18.861	-46.1422	-25.3244	-16.1222	-38.5921	-16.1527
1.41	-18.908	-46.1174	-25.4167	-16.1109	-38.6395	-16.1623
1.411	-18.9553	-46.0924	-25.5097	-16.1051	-38.6633	-16.1698
1.412	-19.0029	-46.0672	-25.6032	-16.0983	-38.6979	-16.179
1.413	-19.0508	-46.0417	-25.6972	-16.0899	-38.7355	-16.1904
1.414	-19.099	-46.016	-25.7919	-16.0827	-38.7846	-16.2015
1.415	-19.1475	-45.9901	-25.8871	-16.0757	-38.8352	-16.2121
1.416	-19.1963	-45.9639	-25.9828	-16.0701	-38.8825	-16.2241
1.417	-19.2454	-45.9375	-26.0791	-16.062	-38.9487	-16.2401
1.418	-19.2949	-45.9109	-26.1759	-16.0547	-38.9924	-16.2551
1.419	-19.3446	-45.8841	-26.2733	-16.0442	-39.0709	-16.2718
1.42	-19.3946	-45.857	-26.3711	-16.0401	-39.1344	-16.2861
1.421	-19.4449	-45.8297	-26.4694	-16.0322	-39.2101	-16.3001
1.422	-19.4956	-45.8022	-26.5681	-16.0215	-39.2773	-16.3151
1.423	-19.5465	-45.7745	-26.6672	-16.0131	-39.3589	-16.3317
1.424	-19.5978	-45.7466	-26.7668	-16.006	-39.4347	-16.3445
1.425	-19.6494	-45.7184	-26.8667	-15.9956	-39.5033	-16.3612
1.426	-19.7012	-45.6901	-26.967	-15.9856	-39.5731	-16.3781
1.427	-19.7534	-45.6615	-27.0676	-15.9751	-39.6316	-16.3894
1.428	-19.8059	-45.6328	-27.1684	-15.9649	-39.6749	-16.4062
1.429	-19.8587	-45.6038	-27.2695	-15.9525	-39.7521	-16.4193
1.43	-19.9118	-45.5747	-27.3707	-15.9406	-39.8234	-16.4326
1.431	-19.9652	-45.5453	-27.4721	-15.9305	-39.88	-16.4438
1.432	-20.0189	-45.5158	-27.5736	-15.921	-39.966	-16.453
1.433	-20.0729	-45.486	-27.6751	-15.9127	-40.0394	-16.4638
1.434	-20.1273	-45.4561	-27.7765	-15.9054	-40.1132	-16.4727
1.435	-20.1819	-45.4259	-27.8779	-15.8973	-40.1848	-16.4778
1.436	-20.2368	-45.3956	-27.9791	-15.8918	-40.2604	-16.4868
1.437	-20.292	-45.3652	-28.08	-15.8851	-40.3419	-16.4909
1.438	-20.3476	-45.3345	-28.1807	-15.8789	-40.4198	-16.4988
1.439	-20.4034	-45.3036	-28.2809	-15.8704	-40.5065	-16.5054
1.44	-20.4595	-45.2726	-28.3806	-15.8648	-40.5871	-16.5123
1.441	-20.5159	-45.2414	-28.4797	-15.8601	-40.6623	-16.5191
1.442	-20.5726	-45.2101	-28.5782	-15.8522	-40.7539	-16.5248
1.443	-20.6296	-45.1785	-28.6758	-15.8453	-40.8258	-16.5308
1.444	-20.6868	-45.1468	-28.7725	-15.8384	-40.8951	-16.5371
1.445	-20.7444	-45.115	-28.8681	-15.8315	-40.9668	-16.5456
1.446	-20.8022	-45.083	-28.9626	-15.8256	-41.0105	-16.5528
1.447	-20.8603	-45.0508	-29.0558	-15.8186	-41.0525	-16.5616
1.448	-20.9187	-45.0185	-29.1475	-15.812	-41.0907	-16.5659
1.449	-20.9773	-44.986	-29.2376	-15.8056	-41.0943	-16.57
1.45	-21.0362	-44.9534	-29.326	-15.7999	-41.0955	-16.5787
1.451	-21.0954	-44.9206	-29.4124	-15.793	-41.0893	-16.5828
1.452	-21.1548	-44.8877	-29.4969	-15.787	-41.0686	-16.5844
1.453	-21.2144	-44.8547	-29.579	-15.7793	-41.0524	-16.5848
1.454	-21.2743	-44.8215	-29.6588	-15.7741	-41.0165	-16.5846
1.455	-21.3344	-44.7881	-29.736	-15.7658	-41.0072	-16.5833
1.456	-21.3948	-44.7547	-29.8104	-15.7609	-40.9979	-16.5794
1.457	-21.4554	-44.7211	-29.8818	-15.7512	-41.0086	-16.5732
1.458	-21.5162	-44.6874	-29.9502	-15.7443	-41.02	-16.5715
1.459	-21.5772	-44.6536	-30.0152	-15.7384	-41.0413	-16.5638
1.46	-21.6383	-44.6197	-30.0768	-15.7296	-41.0625	-16.5628
1.461	-21.6997	-44.5856	-30.1347	-15.7218	-41.0875	-16.5581
1.462	-21.7613	-44.5514	-30.1887	-15.7114	-41.1182	-16.5572
1.463	-21.823	-44.5171	-30.2387	-15.7022	-41.1515	-16.5559
1.464	-21.8849	-44.4828	-30.2846	-15.6947	-41.1614	-16.5546
1.465	-21.9469	-44.4483	-30.3262	-15.6853	-41.1665	-16.5577
1.466	-22.009	-44.4137	-30.3632	-15.679	-41.1896	-16.558
1.467	-22.0713	-44.379	-30.3957	-15.67	-41.2066	-16.5583
1.468	-22.1337	-44.3442	-30.4235	-15.6657	-41.2454	-16.558
1.469	-22.1962	-44.3093	-30.4464	-15.6562	-41.285	-16.5545
1.47	-22.2588	-44.2743	-30.4644	-15.652	-41.2997	-16.5494
1.471	-22.3214	-44.2392	-30.4773	-15.6419	-41.3342	-16.5471
1.472	-22.3841	-44.2041	-30.4852	-15.634	-41.3595	-16.5442
1.473	-22.4468	-44.1689	-30.488	-15.6241	-41.3864	-16.543
1.474	-22.5096	-44.1336	-30.4857	-15.6164	-41.3963	-16.5367
1.475	-22.5723	-44.0982	-30.4782	-15.6074	-41.4187	-16.531
1.476	-22.635	-44.0627	-30.4656	-15.5982	-41.4228	-16.5288
1.477	-22.6977	-44.0272	-30.4479	-15.5894	-41.4561	-16.5248
1.478	-22.7603	-43.9916	-30.4251	-15.5837	-41.4695	-16.5201
1.479	-22.8229	-43.956	-30.3973	-15.575	-41.4904	-16.517
1.48	-22.8853	-43.9202	-30.3645	-15.569	-41.5017	-16.5149
1.481	-22.9476	-43.8845	-30.327	-15.559	-41.5132	-16.514
1.482	-23.0098	-43.8486	-30.2847	-15.5524	-41.517	-16.5129
1.483	-23.0718	-43.8127	-30.2379	-15.5418	-41.5349	-16.5114
1.484	-23.1336	-43.7768	-30.1866	-15.5353	-41.5619	-16.5089
1.485	-23.1952	-43.7408	-30.1309	-15.5308	-41.5673	-16.5091
1.486	-23.2565	-43.7048	-30.0711	-15.5211	-41.6043	-16.5075
1.487	-23.3175	-43.6687	-30.0074	-15.5142	-41.6411	-16.5028
1.488	-23.3782	-43.6326	-29.9398	-15.5088	-41.6528	-16.4977
1.489	-23.4386	-43.5965	-29.8685	-15.5024	-41.6847	-16.4932
1.49	-23.4985	-43.5603	-29.7938	-15.495	-41.6851	-16.486
1.491	-23.5581	-43.5241	-29.7158	-15.4851	-41.6703	-16.4778
1.492	-23.6172	-43.4879	-29.6347	-15.4722	-41.6519	-16.4708
1.493	-23.6759	-43.4516	-29.5507	-15.4598	-41.6397	-16.4674
1.494	-23.734	-43.4153	-29.4639	-15.4513	-41.6185	-16.4632
1.495	-23.7916	-43.379	-29.3745	-15.4367	-41.613	-16.4574
1.496	-23.8486	-43.3427	-29.2828	-15.4268	-41.6161	-16.4536
1.497	-23.9049	-43.3064	-29.1889	-15.416	-41.6121	-16.4504
1.498	-23.9606	-43.2701	-29.0929	-15.402	-41.619	-16.4515
1.499	-24.0155	-43.2337	-28.995	-15.3881	-41.6227	-16.4498
1.5	-24.0697	-43.1974	-28.8955	-15.3768	-41.6268	-16.4507
1.501	-24.1231	-43.161	-28.7943	-15.3633	-41.6249	-16.4527
1.502	-24.1757	-43.1247	-28.6917	-15.3531	-41.6458	-16.4533
1.503	-24.2274	-43.0883	-28.5879	-15.3452	-41.6625	-16.4556
1.504	-24.2781	-43.052	-28.4829	-15.3373	-41.6662	-16.4572
1.505	-24.3279	-43.0156	-28.3769	-15.3273	-41.6963	-16.4588
1.506	-24.3767	-42.9793	-28.27	-15.3149	-41.7036	-16.461
1.507	-24.4243	-42.943	-28.1623	-15.3037	-41.744	-16.4637
1.508	-24.4709	-42.9066	-28.0539	-15.292	-41.7614	-16.4682
1.509	-24.5163	-42.8704	-27.945	-15.2799	-41.8066	-16.4685
1.51	-24.5605	-42.8341	-27.8356	-15.2678	-41.8251	-16.4719
1.511	-24.6035	-42.7978	-27.7259	-15.2527	-41.9031	-16.4836
1.512	-24.6451	-42.7616	-27.6158	-15.2389	-41.9714	-16.4893
1.513	-24.6854	-42.7254	-27.5056	-15.2249	-42.0198	-16.494
1.514	-24.7243	-42.6892	-27.3952	-15.2086	-42.0706	-16.495
1.515	-24.7617	-42.6531	-27.2847	-15.1928	-42.1276	-16.4954
1.516	-24.7977	-42.617	-27.1743	-15.1784	-42.1372	-16.4974
1.517	-24.8322	-42.5809	-27.0639	-15.1645	-42.1593	-16.4954
1.518	-24.865	-42.5449	-26.9537	-15.1476	-42.1473	-16.4964
1.519	-24.8963	-42.5089	-26.8436	-15.1345	-42.1647	-16.4977
1.52	-24.9259	-42.473	-26.7337	-15.121	-42.2072	-16.5003
1.521	-24.9538	-42.4371	-26.6241	-15.1059	-42.2193	-16.5016
1.522	-24.98	-42.4012	-26.5148	-15.0934	-42.2597	-16.5025
1.523	-25.0044	-42.3654	-26.4059	-15.0799	-42.2954	-16.5023
1.524	-25.027	-42.3297	-26.2973	-15.0675	-42.319	-16.5013
1.525	-25.0477	-42.294	-26.1892	-15.0558	-42.3709	-16.4982
1.526	-25.0666	-42.2584	-26.0815	-15.0447	-42.3965	-16.4972
1.527	-25.0836	-42.2228	-25.9743	-15.031	-42.4332	-16.4937
1.528	-25.0987	-42.1873	-25.8675	-15.0185	-42.4697	-16.4939
1.529	-25.1119	-42.1518	-25.7613	-15.0058	-42.4702	-16.4921
1.53	-25.1231	-42.1164	-25.6557	-14.9911	-42.4981	-16.4913
1.531	-25.1323	-42.0811	-25.5505	-14.981	-42.5113	-16.4897
1.532	-25.1395	-42.0458	-25.446	-14.9679	-42.543	-16.4919
1.533	-25.1447	-42.0106	-25.342	-14.9574	-42.575	-16.4909
1.534	-25.1478	-41.9755	-25.2387	-14.9478	-42.616	-16.4912
1.535	-25.149	-41.9405	-25.1359	-14.9377	-42.6741	-16.4922
1.536	-25.1481	-41.9055	-25.0338	-14.9282	-42.7052	-16.4959
1.537	-25.1452	-41.8706	-24.9323	-14.9193	-42.7427	-16.4973
1.538	-25.1403	-41.8358	-24.8314	-14.9126	-42.795	-16.4981
1.539	-25.1334	-41.8011	-24.7312	-14.9023	-42.8312	-16.5008
1.54	-25.1244	-41.7664	-24.6316	-14.8907	-42.8579	-16.5058
1.541	-25.1135	-41.7319	-24.5327	-14.8815	-42.8658	-16.5076
1.542	-25.1005	-41.6974	-24.4344	-14.8704	-42.8826	-16.5102
1.543	-25.0856	-41.663	-24.3368	-14.8592	-42.8984	-16.5098
1.544	-25.0688	-41.6287	-24.2398	-14.8495	-42.9243	-16.5122
1.545	-25.05	-41.5945	-24.1436	-14.7558	-41.8935	-16.4485
1.546	-25.0293	-41.5604	-24.0479	-14.7444	-41.8932	-16.4555
1.547	-25.0068	-41.5264	-23.953	-14.7325	-41.8948	-16.4598
1.548	-24.9824	-41.4925	-23.8587	-14.7246	-41.8788	-16.4674
1.549	-24.9562	-41.4586	-23.7651	-14.7152	-41.8689	-16.4732
1.55	-24.9282	-41.4249	-23.6721	-14.7064	-41.8399	-16.4871
1.551	-24.8985	-41.3913	-23.5798	-14.696	-41.7934	-16.4847
1.552	-24.867	-41.3578	-23.4881	-14.6883	-41.9522	-16.4976
1.553	-24.8339	-41.3244	-23.3971	-14.6802	-42.2633	-16.5387
1.554	-24.7992	-41.2911	-23.3068	-14.6722	-43.6918	-16.7197
1.555	-24.7629	-41.2579	-23.2171	-14.6624	-43.6318	-16.716
1.556	-24.7251	-41.2248	-23.1281	-14.657	-43.7578	-16.7558
1.557	-24.6857	-41.1918	-23.0397	-14.6498	-44.5922	-16.8855
1.558	-24.6449	-41.1589	-22.9519	-14.6438	-43.6464	-16.7831
1.559	-24.6027	-41.1261	-22.8648	-14.6367	-44.4367	-16.8968
1.56	-24.5591	-41.0935	-22.7783	-14.6304	-45.1696	-16.9811
1.561	-24.5143	-41.0609	-22.6924	-14.624	-45.3581	-17.0011
1.562	-24.4681	-41.0285	-22.6071	-14.6176	-45.3052	-16.999
1.563	-24.4208	-40.9962	-22.5225	-14.6127	-45.0006	-16.96
1.564	-24.3722	-40.964	-22.4385	-14.6076	-44.9273	-16.9421
1.565	-24.3226	-40.9319	-22.3551	-14.6019	-44.6857	-16.9119
1.566	-24.2718	-40.9	-22.2723	-14.5955	-44.8531	-16.9287
1.567	-24.22	-40.8681	-22.1901	-14.5914	-45.293	-16.9805
1.568	-24.1673	-40.8364	-22.1085	-14.5865	-45.2447	-16.9735
1.569	-24.1136	-40.8048	-22.0274	-14.5811	-45.1926	-16.9716
1.57	-24.059	-40.7734	-21.947	-14.5767	-45.3297	-16.988
1.571	-24.0035	-40.742	-21.8671	-14.5721	-45.0536	-16.9529
1.572	-23.9473	-40.7108	-21.7878	-14.5664	-44.1659	-16.8461
1.573	-23.8902	-40.6797	-21.7091	-14.5621	-45.0241	-16.9467
1.574	-23.8325	-40.6488	-21.631	-14.5615	-44.6647	-16.8971
1.575	-23.7741	-40.6179	-21.5534	-14.5557	-44.6307	-16.8934
1.576	-23.715	-40.5872	-21.4763	-14.5541	-44.369	-16.862
1.577	-23.6554	-40.5567	-21.3998	-14.5531	-44.9202	-16.9306
1.578	-23.5951	-40.5262	-21.3239	-14.5515	-44.3537	-16.8723
1.579	-23.5344	-40.4959	-21.2485	-14.5502	-44.2672	-16.8627
1.58	-23.4731	-40.4657	-21.1736	-14.5511	-44.4283	-16.8802
1.581	-23.4114	-40.4357	-21.0993	-14.552	-44.7063	-16.9116
1.582	-23.3493	-40.4058	-21.0254	-14.5555	-44.4762	-16.8818
1.583	-23.2868	-40.376	-20.9521	-14.5578	-44.9741	-16.9396
1.584	-23.224	-40.3463	-20.8794	-14.5624	-45.6315	-17.0128
1.585	-23.1608	-40.3168	-20.8071	-14.5624	-45.7313	-17.0268
1.586	-23.0974	-40.2874	-20.7353	-14.5677	-45.553	-17.0148
1.587	-23.0337	-40.2582	-20.664	-14.5706	-45.4144	-17.0077
1.588	-22.9698	-40.2291	-20.5933	-14.5729	-45.3479	-17.0077
1.589	-22.9056	-40.2001	-20.523	-14.5751	-45.3072	-16.9996
1.59	-22.8413	-40.1713	-20.4532	-14.5759	-45.1858	-16.9896
1.591	-22.7768	-40.1426	-20.3838	-14.5764	-45.0309	-16.9672
1.592	-22.7122	-40.114	-20.315	-14.5765	-44.8987	-16.9489
1.593	-22.6475	-40.0856	-20.2466	-14.5745	-44.8028	-16.9357
1.594	-22.5828	-40.0573	-20.1787	-14.5735	-44.7431	-16.9191
1.595	-22.5179	-40.0292	-20.1113	-14.5731	-44.693	-16.8972
1.596	-22.453	-40.0012	-20.0443	-14.5708	-44.6235	-16.8791
1.597	-22.3881	-39.9733	-19.9778	-14.5691	-44.5726	-16.8637
1.598	-22.3233	-39.9456	-19.9117	-14.5671	-44.5043	-16.852
1.599	-22.2584	-39.918	-19.846	-14.5645	-44.439	-16.8357
1.6	-22.1936	-39.8906	-19.7809	-14.562	-44.3956	-16.8126
1.601	-22.1288	-39.8633	-19.7161	-14.5597	-44.3474	-16.7984
1.602	-22.0641	-39.8361	-19.6518	-14.557	-44.2367	-16.7751
1.603	-21.9994	-39.8091	-19.5879	-14.5534	-44.1491	-16.7517
1.604	-21.9349	-39.7822	-19.5244	-14.5522	-44.0007	-16.7263
1.605	-21.8705	-39.7555	-19.4614	-14.5508	-43.8934	-16.7035
1.606	-21.8062	-39.7289	-19.3988	-14.5475	-43.7851	-16.6839
1.607	-21.7421	-39.7024	-19.3365	-14.5457	-43.6553	-16.6688
1.608	-21.6781	-39.6761	-19.2747	-14.5423	-43.5277	-16.6514
1.609	-21.6143	-39.6499	-19.2134	-14.5414	-43.4108	-16.6336
1.61	-21.5506	-39.6239	-19.1524	-14.5397	-43.3016	-16.6183
1.611	-21.4871	-39.598	-19.0918	-14.5373	-43.2193	-16.6016
1.612	-21.4238	-39.5722	-19.0316	-14.5403	-43.1687	-16.5867
1.613	-21.3608	-39.5466	-18.9718	-14.544	-43.0812	-16.5697
1.614	-21.2979	-39.5211	-18.9123	-14.547	-43.0443	-16.5497
1.615	-21.2353	-39.4958	-18.8533	-14.5487	-42.9926	-16.5332
1.616	-21.1728	-39.4706	-18.7947	-14.5526	-42.9246	-16.5123
1.617	-21.1107	-39.4456	-18.7364	-14.5555	-42.8757	-16.4942
1.618	-21.0487	-39.4207	-18.6785	-14.5597	-42.8174	-16.4767
1.619	-20.987	-39.3959	-18.621	-14.5641	-42.7714	-16.461
1.62	-20.9256	-39.3713	-18.5638	-14.5684	-42.7415	-16.4461
1.621	-20.8644	-39.3468	-18.507	-14.5729	-42.6987	-16.4297
1.622	-20.8035	-39.3224	-18.4506	-14.5765	-42.6691	-16.4163
1.623	-20.7428	-39.2982	-18.3945	-14.5796	-42.6582	-16.4005
1.624	-20.6825	-39.2741	-18.3388	-14.5834	-42.6284	-16.3843
1.625	-20.6224	-39.2502	-18.2835	-14.5898	-42.6435	-16.3699
1.626	-20.5626	-39.2264	-18.2284	-14.5934	-42.6512	-16.3547
1.627	-20.503	-39.2028	-18.1738	-14.5994	-42.6675	-16.3432
1.628	-20.4438	-39.1792	-18.1195	-14.6032	-42.6972	-16.3289
1.629	-20.3849	-39.1559	-18.0655	-14.6086	-42.737	-16.3167
1.63	-20.3262	-39.1326	-18.0119	-14.6136	-42.7501	-16.3032
1.631	-20.2679	-39.1095	-17.9586	-14.6172	-42.7771	-16.2906
1.632	-20.2099	-39.0865	-17.9056	-14.6233	-42.8435	-16.2814
1.633	-20.1521	-39.0637	-17.8529	-14.6268	-42.8592	-16.2664
1.634	-20.0947	-39.041	-17.8006	-14.6297	-42.89	-16.2546
1.635	-20.0376	-39.0184	-17.7486	-14.6328	-42.8973	-16.2437
1.636	-19.9808	-38.996	-17.697	-14.6386	-42.8905	-16.2326
1.637	-19.9243	-38.9737	-17.6456	-14.6412	-42.8995	-16.2205
1.638	-19.8681	-38.9515	-17.5946	-14.6425	-42.8841	-16.2122
1.639	-19.8123	-38.9295	-17.5439	-14.6424	-42.887	-16.2073
1.64	-19.7567	-38.9076	-17.4935	-14.645	-42.8891	-16.2024
1.641	-19.7015	-38.8859	-17.4434	-14.6467	-42.8888	-16.1968
1.642	-19.6466	-38.8642	-17.3936	-14.651	-42.8864	-16.1958
1.643	-19.592	-38.8427	-17.3442	-14.653	-42.8947	-16.1954
1.644	-19.5377	-38.8213	-17.295	-14.6534	-42.8864	-16.1927
1.645	-19.4838	-38.8001	-17.2461	-14.6569	-42.8953	-16.1929
1.646	-19.4302	-38.779	-17.1976	-14.6588	-42.8905	-16.1928
1.647	-19.3769	-38.758	-17.1493	-14.6602	-42.8467	-16.1967
1.648	-19.3239	-38.7372	-17.1013	-14.6618	-42.8146	-16.2035
1.649	-19.2712	-38.7164	-17.0536	-14.6625	-42.8078	-16.2074
1.65	-19.2189	-38.6958	-17.0062	-14.6625	-42.7958	-16.2123
1.651	-19.1668	-38.6754	-16.9591	-14.6608	-42.7806	-16.2142
1.652	-19.1151	-38.655	-16.9123	-14.6594	-42.772	-16.2187
1.653	-19.0637	-38.6348	-16.8657	-14.6591	-42.7538	-16.2243
1.654	-19.0127	-38.6147	-16.8195	-14.656	-42.7549	-16.2303
1.655	-18.9619	-38.5947	-16.7735	-14.6525	-42.7304	-16.2373
1.656	-18.9115	-38.5749	-16.7278	-14.6507	-42.733	-16.2426
1.657	-18.8614	-38.5551	-16.6824	-14.6484	-42.7262	-16.2473
1.658	-18.8116	-38.5355	-16.6372	-14.6482	-42.7303	-16.2576
1.659	-18.7621	-38.5161	-16.5923	-14.645	-42.7207	-16.2622
1.66	-18.713	-38.4967	-16.5477	-14.6443	-42.6739	-16.2681
1.661	-18.6642	-38.4775	-16.5034	-14.6424	-42.6533	-16.2728
1.662	-18.6156	-38.4583	-16.4593	-14.6399	-42.6121	-16.2771
1.663	-18.5674	-38.4393	-16.4155	-14.6391	-42.604	-16.2868
1.664	-18.5195	-38.4204	-16.3719	-14.6367	-42.6153	-16.297
1.665	-18.4719	-38.4017	-16.3287	-14.6363	-42.6147	-16.3064
1.666	-18.4247	-38.383	-16.2856	-14.6326	-42.6457	-16.3193
1.667	-18.3777	-38.3645	-16.2429	-14.6332	-42.6797	-16.3262
1.668	-18.331	-38.3461	-16.2003	-14.6303	-42.7127	-16.3372
1.669	-18.2847	-38.3278	-16.1581	-14.6283	-42.7501	-16.3485
1.67	-18.2386	-38.3096	-16.1161	-14.6268	-42.7477	-16.3593
1.671	-18.1929	-38.2915	-16.0743	-14.6263	-42.7436	-16.3677
1.672	-18.1475	-38.2735	-16.0328	-14.6236	-42.7449	-16.3784
1.673	-18.1024	-38.2557	-15.9916	-14.6237	-42.7497	-16.3862
1.674	-18.0575	-38.238	-15.9505	-14.6239	-42.748	-16.3926
1.675	-18.013	-38.2203	-15.9098	-14.6232	-42.7677	-16.3986
1.676	-17.9688	-38.2028	-15.8693	-14.6216	-42.7882	-16.402
1.677	-17.9249	-38.1854	-15.829	-14.6223	-42.7816	-16.4078
1.678	-17.8812	-38.1681	-15.7889	-14.6233	-42.8145	-16.4119
1.679	-17.8379	-38.1509	-15.7491	-14.6229	-42.8273	-16.4116
1.68	-17.7948	-38.1338	-15.7096	-14.6198	-42.833	-16.4203
1.681	-17.7521	-38.1168	-15.6702	-14.6195	-42.8682	-16.4313
1.682	-17.7097	-38.1	-15.6311	-14.6214	-42.9234	-16.4397
1.683	-17.6675	-38.0832	-15.5923	-14.6217	-42.9841	-16.4522
1.684	-17.6256	-38.0665	-15.5536	-14.6222	-43.0085	-16.4627
1.685	-17.584	-38.05	-15.5152	-14.6235	-43.0259	-16.4706
1.686	-17.5427	-38.0335	-15.4771	-14.6267	-43.0432	-16.4746
1.687	-17.5017	-38.0171	-15.4391	-14.6306	-43.0369	-16.4786
1.688	-17.461	-38.0009	-15.4014	-14.6321	-42.9909	-16.4823
1.689	-17.4205	-37.9847	-15.3639	-14.6338	-42.9582	-16.4898
1.69	-17.3804	-37.9687	-15.3266	-14.6369	-42.9212	-16.492
1.691	-17.3405	-37.9527	-15.2896	-14.6402	-42.9387	-16.5003
1.692	-17.3009	-37.9368	-15.2528	-14.6436	-42.9341	-16.5077
1.693	-17.2616	-37.9211	-15.2162	-14.6453	-42.9202	-16.511
1.694	-17.2225	-37.9054	-15.1798	-14.6487	-42.9639	-16.513
1.695	-17.1837	-37.8899	-15.1436	-14.6499	-42.9695	-16.5131
1.696	-17.1452	-37.8744	-15.1076	-14.6531	-42.9242	-16.5021
1.697	-17.107	-37.859	-15.0719	-14.6582	-42.8145	-16.4841
1.698	-17.069	-37.8437	-15.0364	-14.66	-42.7141	-16.4605
1.699	-17.0313	-37.8285	-15.0011	-14.6635	-42.6824	-16.4492
1.7	-16.9939	-37.8134	-14.966	-14.6677	-42.6579	-16.4453
1.701	-16.9567	-37.7984	-14.9311	-14.6709	-42.6204	-16.4381
1.702	-16.9198	-37.7835	-14.8964	-14.6748	-42.6204	-16.4386
1.703	-16.8832	-37.7687	-14.8619	-14.6789	-42.6511	-16.4413
1.704	-16.8468	-37.7539	-14.8277	-14.6811	-42.6696	-16.4465
1.705	-16.8107	-37.7393	-14.7936	-14.6851	-42.7005	-16.4506
1.706	-16.7749	-37.7247	-14.7598	-14.6892	-42.7276	-16.4551
1.707	-16.7393	-37.7103	-14.7261	-14.6953	-42.7403	-16.4561
1.708	-16.7039	-37.6959	-14.6927	-14.699	-42.749	-16.4621
1.709	-16.6689	-37.6816	-14.6594	-14.7059	-42.746	-16.4641
1.71	-16.634	-37.6674	-14.6264	-14.7107	-42.7591	-16.4689
1.711	-16.5995	-37.6533	-14.5935	-14.7123	-42.7429	-16.474
1.712	-16.5651	-37.6392	-14.5609	-14.7211	-42.7381	-16.4767
1.713	-16.5311	-37.6253	-14.5285	-14.7258	-42.752	-16.481
1.714	-16.4972	-37.6114	-14.4962	-14.7294	-42.7851	-16.4843
1.715	-16.4637	-37.5976	-14.4642	-14.7349	-42.7928	-16.4903
1.716	-16.4303	-37.5839	-14.4323	-14.7402	-42.8074	-16.4943
1.717	-16.3972	-37.5703	-14.4007	-14.7475	-42.8099	-16.4964
1.718	-16.3644	-37.5567	-14.3692	-14.7548	-42.7948	-16.4966
1.719	-16.3318	-37.5433	-14.3379	-14.7608	-42.7987	-16.4947
1.72	-16.2994	-37.5299	-14.3068	-14.7654	-42.7914	-16.4935
1.721	-16.2673	-37.5166	-14.2759	-14.7748	-42.7747	-16.4921
1.722	-16.2354	-37.5033	-14.2452	-14.7803	-42.7699	-16.4939
1.723	-16.2038	-37.4902	-14.2147	-14.788	-42.7662	-16.4885
1.724	-16.1724	-37.4771	-14.1844	-14.7922	-42.7688	-16.4847
1.725	-16.1412	-37.4641	-14.1543	-14.7977	-42.7274	-16.478
1.726	-16.1103	-37.4512	-14.1243	-14.8029	-42.6815	-16.4699
1.727	-16.0796	-37.4383	-14.0945	-14.8058	-42.6425	-16.4596
1.728	-16.0491	-37.4256	-14.065	-14.8124	-42.5927	-16.4433
1.729	-16.0188	-37.4129	-14.0356	-14.816	-42.5191	-16.4313
1.73	-15.9888	-37.4002	-14.0063	-14.8203	-42.4741	-16.4235
1.731	-15.959	-37.3877	-13.9773	-14.8218	-42.4755	-16.4148
1.732	-15.9295	-37.3752	-13.9485	-14.8281	-42.578	-16.4129
1.733	-15.9001	-37.3628	-13.9198	-14.8315	-42.6127	-16.4091
1.734	-15.871	-37.3505	-13.8913	-14.8342	-42.6438	-16.405
1.735	-15.8421	-37.3382	-13.863	-14.8397	-42.7186	-16.4089
1.736	-15.8134	-37.326	-13.8348	-14.843	-42.8845	-16.4179
1.737	-15.785	-37.3139	-13.8069	-14.8465	-42.9711	-16.4242
1.738	-15.7568	-37.3018	-13.7791	-14.8514	-42.9476	-16.4296
1.739	-15.7287	-37.2899	-13.7515	-14.8555	-42.9074	-16.4382
1.74	-15.7009	-37.2779	-13.7241	-14.8584	-42.8653	-16.4468
1.741	-15.6733	-37.2661	-13.6968	-14.8614	-42.8171	-16.4539
1.742	-15.646	-37.2543	-13.6698	-14.8637	-42.8099	-16.4666
1.743	-15.6188	-37.2426	-13.6428	-14.8686	-42.8733	-16.4799
1.744	-15.5919	-37.2309	-13.6161	-14.8731	-42.9252	-16.4938
1.745	-15.5651	-37.2194	-13.5896	-14.8751	-42.9688	-16.5004
1.746	-15.5386	-37.2078	-13.5632	-14.8761	-42.9868	-16.504
1.747	-15.5123	-37.1964	-13.537	-14.8787	-43.0216	-16.5089
1.748	-15.4862	-37.185	-13.5109	-14.8816	-43.0564	-16.5168
1.749	-15.4603	-37.1737	-13.485	-14.8843	-43.1169	-16.5259
1.75	-15.4346	-37.1624	-13.4593	-14.8907	-43.1435	-16.5339
1.751	-15.4091	-37.1512	-13.4338	-14.8929	-43.1678	-16.5401
1.752	-15.3838	-37.1401	-13.4084	-14.8993	-43.2047	-16.5481
1.753	-15.3587	-37.129	-13.3832	-14.9036	-43.2196	-16.5566
1.754	-15.3338	-37.118	-13.3581	-14.9109	-43.2373	-16.5694
1.755	-15.3091	-37.1071	-13.3333	-14.9205	-43.2625	-16.5798
1.756	-15.2846	-37.0962	-13.3086	-14.9299	-43.2626	-16.5901
1.757	-15.2603	-37.0853	-13.284	-14.9379	-43.2593	-16.601
1.758	-15.2362	-37.0746	-13.2596	-14.9466	-43.2504	-16.6143
1.759	-15.2123	-37.0639	-13.2354	-14.955	-43.2385	-16.6243
1.76	-15.1886	-37.0532	-13.2113	-14.9629	-43.2507	-16.6386
1.761	-15.1651	-37.0426	-13.1874	-14.9694	-43.2544	-16.6514
1.762	-15.1417	-37.0321	-13.1637	-14.9783	-43.2703	-16.6631
1.763	-15.1186	-37.0217	-13.1401	-14.9848	-43.2601	-16.6772
1.764	-15.0957	-37.0112	-13.1167	-14.9941	-43.2794	-16.6895
1.765	-15.0729	-37.0009	-13.0935	-15.0027	-43.2631	-16.7031
1.766	-15.0503	-36.9906	-13.0704	-15.0129	-43.2666	-16.7165
1.767	-15.0279	-36.9804	-13.0474	-15.0222	-43.2667	-16.731
1.768	-15.0057	-36.9702	-13.0247	-15.0314	-43.2645	-16.7439
1.769	-14.9837	-36.96	-13.002	-15.0409	-43.2701	-16.7564
1.77	-14.9619	-36.95	-12.9796	-15.0515	-43.2744	-16.7735
1.771	-14.9402	-36.94	-12.9573	-15.0612	-43.2945	-16.7883
1.772	-14.9188	-36.93	-12.9351	-15.0687	-43.3207	-16.8033
1.773	-14.8975	-36.9201	-12.9131	-15.0791	-43.3449	-16.8194
1.774	-14.8764	-36.9103	-12.8913	-15.0878	-43.3523	-16.8351
1.775	-14.8554	-36.9005	-12.8696	-15.0942	-43.3587	-16.8482
1.776	-14.8347	-36.8907	-12.8481	-15.1044	-43.3138	-16.8673
1.777	-14.8141	-36.8811	-12.8267	-15.1145	-43.2872	-16.8829
1.778	-14.7937	-36.8714	-12.8055	-15.1225	-43.2686	-16.8966
1.779	-14.7735	-36.8619	-12.7844	-15.1307	-43.2372	-16.9112
1.78	-14.7534	-36.8523	-12.7635	-15.1403	-43.2148	-16.9235
1.781	-14.7335	-36.8429	-12.7427	-15.1469	-43.2069	-16.9338
1.782	-14.7138	-36.8335	-12.7221	-15.1577	-43.1745	-16.943
1.783	-14.6942	-36.8241	-12.7016	-15.1653	-43.1867	-16.9544
1.784	-14.6749	-36.8148	-12.6813	-15.1748	-43.1703	-16.9658
1.785	-14.6556	-36.8055	-12.6611	-15.1831	-43.1819	-16.976
1.786	-14.6366	-36.7963	-12.6411	-15.1944	-43.1857	-16.9865
1.787	-14.6177	-36.7872	-12.6213	-15.2046	-43.1723	-17.0015
1.788	-14.599	-36.7781	-12.6015	-15.215	-43.1401	-17.0114
1.789	-14.5804	-36.769	-12.582	-15.2265	-43.1338	-17.0228
1.79	-14.562	-36.76	-12.5625	-15.2376	-43.0978	-17.0359
1.791	-14.5438	-36.7511	-12.5433	-15.2475	-43.0707	-17.0519
1.792	-14.5257	-36.7422	-12.5241	-15.258	-43.0568	-17.0618
1.793	-14.5078	-36.7334	-12.5052	-15.2646	-43.0559	-17.0797
1.794	-14.4901	-36.7246	-12.4863	-15.273	-43.0176	-17.0928
1.795	-14.4725	-36.7158	-12.4676	-15.2805	-42.9669	-17.1078
1.796	-14.455	-36.7071	-12.4491	-15.2881	-42.9404	-17.1216
1.797	-14.4377	-36.6985	-12.4307	-15.2959	-42.9138	-17.1384
1.798	-14.4206	-36.6899	-12.4125	-15.3061	-42.8577	-17.1571
1.799	-14.4036	-36.6814	-12.3944	-15.3188	-42.815	-17.1674
1.8	-14.3868	-36.6729	-12.3764	-15.3281	-42.7964	-17.1849
1.801	-14.3701	-36.6644	-12.3586	-15.3412	-42.749	-17.2002
1.802	-14.3536	-36.6561	-12.3409	-15.3487	-42.7124	-17.2116
1.803	-14.3372	-36.6477	-12.3234	-15.3596	-42.6667	-17.2265
1.804	-14.321	-36.6394	-12.306	-15.3718	-42.6246	-17.2405
1.805	-14.3049	-36.6312	-12.2887	-15.378	-42.5507	-17.2531
1.806	-14.2889	-36.623	-12.2716	-15.3894	-42.5152	-17.2638
1.807	-14.2731	-36.6149	-12.2547	-15.3995	-42.4723	-17.2719
1.808	-14.2575	-36.6068	-12.2378	-15.4105	-42.4172	-17.283
1.809	-14.2419	-36.5987	-12.2212	-15.4188	-42.3852	-17.2918
1.81	-14.2266	-36.5907	-12.2046	-15.4275	-42.3259	-17.3031
1.811	-14.2113	-36.5828	-12.1882	-15.4357	-42.3031	-17.3104
1.812	-14.1962	-36.5749	-12.172	-15.4469	-42.2675	-17.3218
1.813	-14.1813	-36.567	-12.1558	-15.4549	-42.2112	-17.3336
1.814	-14.1664	-36.5593	-12.1399	-15.4657	-42.1651	-17.3417
1.815	-14.1517	-36.5515	-12.124	-15.4747	-42.1303	-17.3518
1.816	-14.1372	-36.5438	-12.1083	-15.4862	-42.0657	-17.3621
1.817	-14.1228	-36.5362	-12.0928	-15.498	-42.0408	-17.3724
1.818	-14.1085	-36.5286	-12.0774	-15.5095	-42.0124	-17.3806
1.819	-14.0943	-36.521	-12.0621	-15.5202	-41.9991	-17.389
1.82	-14.0803	-36.5135	-12.0469	-15.5299	-41.9876	-17.3986
1.821	-14.0663	-36.506	-12.0319	-15.5435	-41.9954	-17.4064
1.822	-14.0526	-36.4986	-12.017	-15.5557	-42.0161	-17.4164
1.823	-14.0389	-36.4913	-12.0023	-15.5673	-42.0288	-17.4294
1.824	-14.0254	-36.484	-11.9877	-15.5788	-42.0634	-17.4384
1.825	-14.012	-36.4767	-11.9733	-15.5904	-42.0811	-17.4485
1.826	-13.9987	-36.4695	-11.9589	-15.5994	-42.0919	-17.4598
1.827	-13.9855	-36.4623	-11.9448	-15.6115	-42.0999	-17.4685
1.828	-13.9725	-36.4552	-11.9307	-15.6228	-42.0985	-17.477
1.829	-13.9595	-36.4482	-11.9168	-15.631	-42.0987	-17.4899
1.83	-13.9467	-36.4411	-11.903	-15.6451	-42.0923	-17.4994
1.831	-13.934	-36.4342	-11.8894	-15.655	-42.096	-17.5103
1.832	-13.9215	-36.4273	-11.8759	-15.6652	-42.0826	-17.5187
1.833	-13.909	-36.4204	-11.8625	-15.6733	-42.0559	-17.5269
1.834	-13.8966	-36.4136	-11.8493	-15.6875	-42.0149	-17.5376
1.835	-13.8844	-36.4068	-11.8362	-15.6963	-41.9788	-17.5489
1.836	-13.8723	-36.4001	-11.8232	-15.7076	-41.9145	-17.559
1.837	-13.8602	-36.3934	-11.8104	-15.7177	-41.8447	-17.5732
1.838	-13.8483	-36.3868	-11.7977	-15.7278	-41.8088	-17.5838
1.839	-13.8365	-36.3802	-11.7852	-15.742	-41.75	-17.5988
1.84	-13.8248	-36.3737	-11.7727	-15.7539	-41.7076	-17.6138
1.841	-13.8132	-36.3672	-11.7604	-15.7676	-41.6841	-17.6326
1.842	-13.8017	-36.3608	-11.7483	-15.7837	-41.6631	-17.6501
1.843	-13.7903	-36.3544	-11.7363	-15.797	-41.6432	-17.6712
1.844	-13.779	-36.3481	-11.7244	-15.8107	-41.5934	-17.6932
1.845	-13.7678	-36.3418	-11.7126	-15.8266	-41.5402	-17.7136
1.846	-13.7567	-36.3356	-11.701	-15.8385	-41.5087	-17.7359
1.847	-13.7456	-36.3294	-11.6895	-15.8514	-41.4582	-17.7588
1.848	-13.7347	-36.3233	-11.6782	-15.8639	-41.444	-17.7791
1.849	-13.7239	-36.3172	-11.6669	-15.8759	-41.4479	-17.8036
1.85	-13.7132	-36.3112	-11.6558	-15.8885	-41.4479	-17.8299
1.851	-13.7025	-36.3052	-11.6449	-15.9029	-41.4262	-17.8489
1.852	-13.692	-36.2993	-11.6341	-15.9138	-41.4393	-17.8736
1.853	-13.6815	-36.2934	-11.6234	-15.9257	-41.4164	-17.8951
1.854	-13.6711	-36.2876	-11.6128	-15.9401	-41.3968	-17.9195
1.855	-13.6608	-36.2818	-11.6024	-15.9555	-41.4105	-17.9451
1.856	-13.6506	-36.2761	-11.5921	-15.9704	-41.4187	-17.9713
1.857	-13.6404	-36.2704	-11.5819	-15.9847	-41.3803	-17.9984
1.858	-13.6304	-36.2648	-11.5719	-16.0023	-41.3533	-18.0252
1.859	-13.6204	-36.2592	-11.562	-16.0201	-41.3443	-18.0519
1.86	-13.6105	-36.2537	-11.5523	-16.0367	-41.3025	-18.0811
1.861	-13.6007	-36.2483	-11.5426	-16.0532	-41.28	-18.1118
1.862	-13.5909	-36.2429	-11.5331	-16.0703	-41.2477	-18.138
1.863	-13.5812	-36.2375	-11.5238	-16.0864	-41.2024	-18.171
1.864	-13.5716	-36.2322	-11.5145	-16.1041	-41.1919	-18.2
1.865	-13.5621	-36.2269	-11.5054	-16.121	-41.1584	-18.2324
1.866	-13.5526	-36.2217	-11.4965	-16.1371	-41.1473	-18.2651
1.867	-13.5432	-36.2166	-11.4876	-16.1549	-41.1188	-18.2995
1.868	-13.5338	-36.2115	-11.4789	-16.17	-41.1017	-18.3321
1.869	-13.5245	-36.2064	-11.4703	-16.1876	-41.097	-18.3665
1.87	-13.5153	-36.2014	-11.4619	-16.2014	-41.1022	-18.3978
1.871	-13.5062	-36.1965	-11.4536	-16.2188	-41.0616	-18.4287
1.872	-13.497	-36.1916	-11.4454	-16.2366	-41.0802	-18.4583
1.873	-13.488	-36.1868	-11.4374	-16.2541	-41.0864	-18.488
1.874	-13.479	-36.182	-11.4294	-16.2678	-41.0363	-18.5192
1.875	-13.4701	-36.1773	-11.4217	-16.2799	-41.0258	-18.552
1.876	-13.4612	-36.1726	-11.414	-16.2982	-41.0074	-18.5887
1.877	-13.4523	-36.168	-11.4065	-16.3118	-40.9991	-18.6226
1.878	-13.4435	-36.1634	-11.3991	-16.3269	-40.9779	-18.6617
1.879	-13.4348	-36.1589	-11.3918	-16.3454	-40.9539	-18.6997
1.88	-13.4261	-36.1545	-11.3847	-16.3614	-40.928	-18.7381
1.881	-13.4174	-36.1501	-11.3777	-16.3763	-40.9014	-18.7774
1.882	-13.4088	-36.1457	-11.3709	-16.3928	-40.8923	-18.819
1.883	-13.4002	-36.1414	-11.3642	-16.4087	-40.8578	-18.8619
1.884	-13.3917	-36.1372	-11.3576	-16.4275	-40.8617	-18.9009
1.885	-13.3832	-36.133	-11.3511	-16.4448	-40.8427	-18.9406
1.886	-13.3747	-36.1289	-11.3448	-16.4608	-40.8333	-18.9824
1.887	-13.3663	-36.1248	-11.3386	-16.4798	-40.8285	-19.0177
1.888	-13.3579	-36.1208	-11.3325	-16.4955	-40.8268	-19.0643
1.889	-13.3495	-36.1168	-11.3266	-16.5151	-40.825	-19.1047
1.89	-13.3412	-36.1129	-11.3208	-16.5332	-40.81	-19.1444
1.891	-13.3328	-36.1091	-11.3151	-16.5492	-40.8418	-19.1896
1.892	-13.3245	-36.1053	-11.3096	-16.5661	-40.8085	-19.2293
1.893	-13.3162	-36.1016	-11.3042	-16.5852	-40.7951	-19.2645
1.894	-13.308	-36.0979	-11.2989	-16.6026	-40.816	-19.2872
1.895	-13.2997	-36.0943	-11.2938	-16.6195	-40.9139	-19.2837
1.896	-13.2915	-36.0908	-11.2888	-16.6348	-40.7949	-19.2937
1.897	-13.2833	-36.0873	-11.284	-16.6506	-40.6447	-19.2979
1.898	-13.2751	-36.0838	-11.2792	-16.6683	-40.5448	-19.2836
1.899	-13.2669	-36.0804	-11.2746	-16.6864	-40.4383	-19.2621
1.9	-13.2587	-36.0771	-11.2702	-16.7027	-40.2802	-19.2445
1.901	-13.2506	-36.0738	-11.2659	-16.7208	-40.1831	-19.2551
1.902	-13.2424	-36.0706	-11.2617	-16.7377	-40.1739	-19.3089
1.903	-13.2342	-36.0675	-11.2576	-16.7544	-40.1659	-19.3591
1.904	-13.2261	-36.0644	-11.2537	-16.7728	-40.1167	-19.3921
1.905	-13.2179	-36.0614	-11.2499	-16.7902	-40.0562	-19.4293
1.906	-13.2097	-36.0584	-11.2463	-16.8043	-40.0001	-19.458
1.907	-13.2016	-36.0555	-11.2428	-16.8231	-39.9666	-19.4909
1.908	-13.1934	-36.0526	-11.2394	-16.8414	-39.9295	-19.5211
1.909	-13.1852	-36.0498	-11.2362	-16.8585	-39.9024	-19.5572
1.91	-13.177	-36.0471	-11.233	-16.8751	-39.8983	-19.5873
1.911	-13.1688	-36.0444	-11.2301	-16.8909	-39.8879	-19.6207
1.912	-13.1606	-36.0418	-11.2273	-16.9059	-39.8781	-19.6557
1.913	-13.1523	-36.0393	-11.2246	-16.92	-39.8843	-19.6886
1.914	-13.144	-36.0368	-11.222	-16.9359	-39.8748	-19.7242
1.915	-13.1358	-36.0344	-11.2196	-16.9542	-39.857	-19.7589
1.916	-13.1275	-36.032	-11.2173	-16.9705	-39.8442	-19.7938
1.917	-13.1191	-36.0297	-11.2152	-16.9835	-39.8006	-19.8283
1.918	-13.1108	-36.0275	-11.2132	-17.0047	-39.7696	-19.8645
1.919	-13.1024	-36.0253	-11.2113	-17.0182	-39.7358	-19.9013
1.92	-13.094	-36.0232	-11.2096	-17.0326	-39.7041	-19.9389
1.921	-13.0855	-36.0211	-11.208	-17.0513	-39.6839	-19.9751
1.922	-13.0771	-36.0191	-11.2065	-17.0657	-39.6576	-20.0135
1.923	-13.0685	-36.0172	-11.2052	-17.0816	-39.6255	-20.0516
1.924	-13.06	-36.0153	-11.2041	-17.1001	-39.5922	-20.0952
1.925	-13.0514	-36.0135	-11.203	-17.1142	-39.5765	-20.1377
1.926	-13.0428	-36.0118	-11.2022	-17.1323	-39.5431	-20.1762
1.927	-13.0341	-36.0101	-11.2014	-17.1493	-39.5246	-20.2174
1.928	-13.0254	-36.0085	-11.2008	-17.1674	-39.4958	-20.2537
1.929	-13.0166	-36.007	-11.2004	-17.186	-39.4742	-20.2968
1.93	-13.0078	-36.0055	-11.2	-17.2041	-39.4572	-20.3332
1.931	-12.9989	-36.0041	-11.1999	-17.219	-39.4129	-20.371
1.932	-12.99	-36.0027	-11.1998	-17.2356	-39.4034	-20.4055
1.933	-12.981	-36.0014	-11.2	-17.2523	-39.3788	-20.4401
1.934	-12.9719	-36.0002	-11.2002	-17.2701	-39.3679	-20.475
1.935	-12.9628	-35.999	-11.2006	-17.2877	-39.3339	-20.5073
1.936	-12.9537	-35.9979	-11.2012	-17.3033	-39.3298	-20.54
1.937	-12.9444	-35.9969	-11.2018	-17.321	-39.3162	-20.5693
1.938	-12.9351	-35.9959	-11.2027	-17.3356	-39.3036	-20.6088
1.939	-12.9258	-35.995	-11.2037	-17.3551	-39.3031	-20.6436
1.94	-12.9164	-35.9942	-11.2048	-17.3725	-39.2982	-20.681
1.941	-12.9068	-35.9934	-11.2061	-17.3871	-39.2917	-20.723
1.942	-12.8973	-35.9927	-11.2075	-17.4052	-39.2918	-20.7622
1.943	-12.8876	-35.9921	-11.2091	-17.422	-39.2736	-20.8042
1.944	-12.8779	-35.9916	-11.2108	-17.4385	-39.2745	-20.8512
1.945	-12.8681	-35.9911	-11.2127	-17.455	-39.2555	-20.8897
1.946	-12.8582	-35.9906	-11.2147	-17.4668	-39.2432	-20.936
1.947	-12.8482	-35.9903	-11.2168	-17.4835	-39.2277	-20.9795
1.948	-12.8382	-35.99	-11.2192	-17.4984	-39.2083	-21.0254
1.949	-12.8281	-35.9897	-11.2216	-17.5114	-39.2071	-21.0657
1.95	-12.8178	-35.9896	-11.2242	-17.5284	-39.2006	-21.1139
1.951	-12.8075	-35.9895	-11.227	-17.5437	-39.1829	-21.1597
1.952	-12.7971	-35.9894	-11.2299	-17.5573	-39.1664	-21.2054
1.953	-12.7866	-35.9895	-11.233	-17.5713	-39.1549	-21.2536
1.954	-12.776	-35.9896	-11.2362	-17.5847	-39.1592	-21.298
1.955	-12.7653	-35.9898	-11.2396	-17.5966	-39.1552	-21.3419
1.956	-12.7545	-35.99	-11.2432	-17.6108	-39.1345	-21.3864
1.957	-12.7437	-35.9903	-11.2469	-17.6226	-39.1227	-21.4309
1.958	-12.7327	-35.9907	-11.2507	-17.6332	-39.0939	-21.4791
1.959	-12.7216	-35.9912	-11.2547	-17.6458	-39.0816	-21.5281
1.96	-12.7104	-35.9917	-11.2589	-17.6572	-39.055	-21.5779
1.961	-12.6991	-35.9923	-11.2632	-17.6712	-39.026	-21.6286
1.962	-12.6877	-35.9929	-11.2677	-17.6834	-38.9973	-21.6778
1.963	-12.6762	-35.9937	-11.2723	-17.6942	-38.9707	-21.7308
1.964	-12.6645	-35.9945	-11.2771	-17.7093	-38.9321	-21.7822
1.965	-12.6528	-35.9954	-11.2821	-17.7224	-38.9088	-21.8423
1.966	-12.6409	-35.9963	-11.2872	-17.7342	-38.8788	-21.8975
1.967	-12.629	-35.9973	-11.2925	-17.7471	-38.8601	-21.948
1.968	-12.6169	-35.9984	-11.2979	-17.7551	-38.8421	-22.0012
1.969	-12.6047	-35.9995	-11.3035	-17.77	-38.8272	-22.0539
1.97	-12.5924	-36.0008	-11.3093	-17.7856	-38.8023	-22.1083
1.971	-12.5799	-36.0021	-11.3152	-17.7956	-38.7828	-22.1675
1.972	-12.5673	-36.0034	-11.3213	-17.8073	-38.7728	-22.2236
1.973	-12.5547	-36.0049	-11.3276	-17.8223	-38.7501	-22.282
1.974	-12.5419	-36.0064	-11.334	-17.8375	-38.7348	-22.342
1.975	-12.5289	-36.0079	-11.3406	-17.8508	-38.7142	-22.3974
1.976	-12.5159	-36.0096	-11.3474	-17.8655	-38.6821	-22.4567
1.977	-12.5027	-36.0113	-11.3543	-17.8747	-38.6374	-22.5171
1.978	-12.4894	-36.0131	-11.3614	-17.8898	-38.6091	-22.5759
1.979	-12.4759	-36.015	-11.3687	-17.9009	-38.5767	-22.6372
1.98	-12.4623	-36.0169	-11.3762	-17.9115	-38.5445	-22.6985
1.981	-12.4486	-36.0189	-11.3838	-17.9227	-38.5337	-22.7592
1.982	-12.4348	-36.021	-11.3916	-17.9364	-38.5232	-22.8214
1.983	-12.4208	-36.0231	-11.3996	-17.9474	-38.5472	-22.8887
1.984	-12.4067	-36.0254	-11.4077	-17.9592	-38.5651	-22.958
1.985	-12.3925	-36.0277	-11.416	-17.972	-38.5956	-23.0254
1.986	-12.3781	-36.03	-11.4245	-17.9784	-38.6096	-23.0909
1.987	-12.3636	-36.0325	-11.4332	-17.9858	-38.6378	-23.159
1.988	-12.3489	-36.035	-11.4421	-17.9953	-38.6687	-23.2331
1.989	-12.3341	-36.0376	-11.4511	-18.0047	-38.694	-23.3102
1.99	-12.3192	-36.0402	-11.4603	-18.0148	-38.6995	-23.3868
1.991	-12.3041	-36.043	-11.4697	-18.0244	-38.715	-23.4632
1.992	-12.2889	-36.0458	-11.4793	-18.0359	-38.7165	-23.5356
1.993	-12.2735	-36.0487	-11.489	-18.0422	-38.72	-23.6105
1.994	-12.258	-36.0516	-11.499	-18.0538	-38.711	-23.6863
1.995	-12.2424	-36.0546	-11.5091	-18.0587	-38.6982	-23.7514
1.996	-12.2266	-36.0577	-11.5195	-18.064	-38.6904	-23.8242
1.997	-12.2107	-36.0609	-11.53	-18.0694	-38.6713	-23.896
1.998	-12.1946	-36.0642	-11.5407	-18.0753	-38.6628	-23.9622
1.999	-12.1784	-36.0675	-11.5516	-18.0788	-38.6399	-24.0297
2	-12.1621	-36.0709	-11.5626	-18.0846	-38.6352	-24.0928
2.001	-12.1456	-36.0743	-11.5739	-18.0862	-38.6107	-24.1584
2.002	-12.129	-36.0779	-11.5854	-18.0923	-38.6024	-24.2235
2.003	-12.1122	-36.0815	-11.597	-18.0953	-38.5943	-24.2825
2.004	-12.0953	-36.0852	-11.6089	-18.1004	-38.6026	-24.3508
2.005	-12.0782	-36.0889	-11.6209	-18.1021	-38.575	-24.4216
2.006	-12.061	-36.0928	-11.6332	-18.1072	-38.5826	-24.4956
2.007	-12.0436	-36.0967	-11.6456	-18.1056	-38.5884	-24.5601
2.008	-12.0261	-36.1007	-11.6583	-18.1071	-38.5847	-24.6306
2.009	-12.0085	-36.1047	-11.6711	-18.1093	-38.5933	-24.7026
2.01	-11.9907	-36.1089	-11.6842	-18.1089	-38.5841	-24.7656
2.011	-11.9727	-36.1131	-11.6975	-18.1115	-38.587	-24.8325
2.012	-11.9546	-36.1174	-11.7109	-18.1125	-38.5864	-24.8918
2.013	-11.9364	-36.1217	-11.7246	-18.1154	-38.5807	-24.9522
2.014	-11.9181	-36.1262	-11.7385	-18.1119	-38.5864	-25.0208
2.015	-11.8995	-36.1307	-11.7526	-18.1112	-38.59	-25.0681
2.016	-11.8809	-36.1352	-11.7669	-18.1081	-38.5822	-25.1345
2.017	-11.8621	-36.1399	-11.7814	-18.1072	-38.5773	-25.1884
2.018	-11.8431	-36.1446	-11.7961	-18.1064	-38.5651	-25.2534
2.019	-11.8241	-36.1494	-11.8111	-18.1045	-38.5549	-25.3146
2.02	-11.8048	-36.1543	-11.8262	-18.1021	-38.5254	-25.3755
2.021	-11.7855	-36.1593	-11.8416	-18.1008	-38.4992	-25.4366
2.022	-11.766	-36.1643	-11.8572	-18.0931	-38.4646	-25.4928
2.023	-11.7463	-36.1694	-11.873	-18.094	-38.4592	-25.5541
2.024	-11.7266	-36.1746	-11.8891	-18.087	-38.4316	-25.6003
2.025	-11.7066	-36.1798	-11.9054	-18.0831	-38.4038	-25.6613
2.026	-11.6866	-36.1852	-11.9219	-18.0811	-38.3647	-25.7162
2.027	-11.6664	-36.1906	-11.9386	-18.075	-38.3565	-25.7748
2.028	-11.646	-36.1961	-11.9555	-18.0674	-38.3218	-25.8398
2.029	-11.6256	-36.2016	-11.9727	-18.0595	-38.2915	-25.8947
2.03	-11.605	-36.2072	-11.9901	-18.0542	-38.2726	-25.9514
2.031	-11.5842	-36.213	-12.0078	-18.0423	-38.24	-26.006
2.032	-11.5634	-36.2187	-12.0257	-18.04	-38.2278	-26.0534
2.033	-11.5424	-36.2246	-12.0438	-18.0269	-38.2133	-26.1151
2.034	-11.5213	-36.2305	-12.0622	-18.02	-38.1987	-26.1614
2.035	-11.5	-36.2365	-12.0808	-18.0089	-38.1803	-26.217
2.036	-11.4786	-36.2426	-12.0997	-18.0019	-38.1677	-26.2551
2.037	-11.4571	-36.2488	-12.1188	-17.9897	-38.1556	-26.2981
2.038	-11.4354	-36.255	-12.1381	-17.9795	-38.1394	-26.331
2.039	-11.4137	-36.2613	-12.1577	-17.9682	-38.1352	-26.3636
2.04	-11.3918	-36.2677	-12.1776	-17.9556	-38.1241	-26.4025
2.041	-11.3698	-36.2742	-12.1977	-17.9418	-38.105	-26.4211
2.042	-11.3476	-36.2807	-12.218	-17.9251	-38.0942	-26.4502
2.043	-11.3254	-36.2873	-12.2386	-17.9109	-38.0714	-26.4761
2.044	-11.303	-36.294	-12.2595	-17.8995	-38.0704	-26.4978
2.045	-11.2805	-36.3007	-12.2806	-17.885	-38.0471	-26.5133
2.046	-11.2579	-36.3076	-12.302	-17.8705	-38.0269	-26.5292
2.047	-11.2351	-36.3145	-12.3237	-17.8593	-38.0093	-26.5409
2.048	-11.2123	-36.3215	-12.3456	-17.845	-37.9842	-26.5424
2.049	-11.1893	-36.3286	-12.3678	-17.832	-37.9747	-26.5512
2.05	-11.1662	-36.3357	-12.3903	-17.8193	-37.9661	-26.5572
2.051	-11.1431	-36.3429	-12.4131	-17.8033	-37.9593	-26.5602
2.052	-11.1198	-36.3502	-12.4361	-17.7905	-37.9316	-26.5515
2.053	-11.0964	-36.3576	-12.4594	-17.7799	-37.928	-26.5506
2.054	-11.0729	-36.365	-12.483	-17.764	-37.9164	-26.5419
2.055	-11.0493	-36.3725	-12.5069	-17.7494	-37.9117	-26.5301
2.056	-11.0255	-36.3801	-12.531	-17.737	-37.9006	-26.5189
2.057	-11.0017	-36.3878	-12.5555	-17.7169	-37.8753	-26.506
2.058	-10.9778	-36.3955	-12.5802	-17.705	-37.8532	-26.4893
2.059	-10.9538	-36.4033	-12.6053	-17.6884	-37.844	-26.4704
2.06	-10.9297	-36.4112	-12.6306	-17.6741	-37.8234	-26.4552
2.061	-10.9055	-36.4192	-12.6562	-17.6572	-37.8051	-26.4231
2.062	-10.8812	-36.4273	-12.6822	-17.6399	-37.7838	-26.4067
2.063	-10.8568	-36.4354	-12.7084	-17.6245	-37.7711	-26.3807
2.064	-10.8323	-36.4436	-12.735	-17.6069	-37.7473	-26.3556
2.065	-10.8077	-36.4519	-12.7618	-17.5859	-37.7151	-26.3347
2.066	-10.783	-36.4602	-12.789	-17.5689	-37.6746	-26.3125
2.067	-10.7583	-36.4686	-12.8165	-17.5518	-37.6508	-26.2901
2.068	-10.7334	-36.4771	-12.8443	-17.5342	-37.6501	-26.2661
2.069	-10.7085	-36.4857	-12.8725	-17.515	-37.611	-26.2366
2.07	-10.6835	-36.4944	-12.9009	-17.4929	-37.5726	-26.2023
2.071	-10.6584	-36.5031	-12.9297	-17.4766	-37.5498	-26.1669
2.072	-10.6333	-36.5119	-12.9589	-17.4561	-37.5246	-26.1287
2.073	-10.608	-36.5208	-12.9883	-17.4367	-37.4984	-26.0892
2.074	-10.5827	-36.5297	-13.0181	-17.4184	-37.4657	-26.047
2.075	-10.5573	-36.5388	-13.0483	-17.3942	-37.4435	-26.0043
2.076	-10.5319	-36.5479	-13.0788	-17.3734	-37.4103	-25.946
2.077	-10.5064	-36.5571	-13.1096	-17.3535	-37.3958	-25.8959
2.078	-10.4808	-36.5663	-13.1408	-17.3303	-37.3671	-25.8522
2.079	-10.4551	-36.5757	-13.1723	-17.3113	-37.3354	-25.8052
2.08	-10.4294	-36.5851	-13.2042	-17.2861	-37.3146	-25.7486
2.081	-10.4036	-36.5946	-13.2365	-17.2627	-37.3013	-25.7008
2.082	-10.3777	-36.6041	-13.2691	-17.2403	-37.2725	-25.6438
2.083	-10.3518	-36.6138	-13.3022	-17.2167	-37.2472	-25.5908
2.084	-10.3259	-36.6235	-13.3355	-17.1928	-37.2278	-25.5369
2.085	-10.2998	-36.6333	-13.3693	-17.1688	-37.206	-25.4819
2.086	-10.2738	-36.6431	-13.4034	-17.1451	-37.1842	-25.4157
2.087	-10.2476	-36.6531	-13.438	-17.1199	-37.1719	-25.3511
2.088	-10.2215	-36.6631	-13.4729	-17.0954	-37.1303	-25.2894
2.089	-10.1952	-36.6732	-13.5082	-17.0706	-37.1031	-25.2229
2.09	-10.1689	-36.6834	-13.5439	-17.0451	-37.0574	-25.1654
2.091	-10.1426	-36.6936	-13.5801	-17.0221	-37.0314	-25.1131
2.092	-10.1163	-36.7039	-13.6166	-16.9965	-36.9862	-25.0414
2.093	-10.0898	-36.7143	-13.6535	-16.9747	-36.9432	-24.9813
2.094	-10.0634	-36.7248	-13.6909	-16.9511	-36.9072	-24.9196
2.095	-10.0369	-36.7353	-13.7287	-16.9272	-36.862	-24.8537
2.096	-10.0104	-36.746	-13.7669	-16.9041	-36.8347	-24.7911
2.097	-9.9838	-36.7567	-13.8055	-16.8783	-36.8015	-24.7349
2.098	-9.95719	-36.7675	-13.8446	-16.8565	-36.7689	-24.671
2.099	-9.93056	-36.7783	-13.8841	-16.8312	-36.7331	-24.6088
2.1	-9.90389	-36.7892	-13.9241	-16.8066	-36.7266	-24.5401
2.101	-9.8772	-36.8002	-13.9645	-16.7831	-36.6912	-24.4767
2.102	-9.85047	-36.8113	-14.0054	-16.7578	-36.6596	-24.4161
2.103	-9.82372	-36.8225	-14.0467	-16.735	-36.6349	-24.3589
2.104	-9.79694	-36.8337	-14.0885	-16.7097	-36.5979	-24.3015
2.105	-9.77015	-36.845	-14.1308	-16.6861	-36.5672	-24.249
2.106	-9.74333	-36.8564	-14.1735	-16.6614	-36.5344	-24.1967
2.107	-9.71648	-36.8679	-14.2168	-16.637	-36.5211	-24.14
2.108	-9.68962	-36.8794	-14.2605	-16.6111	-36.5051	-24.0837
2.109	-9.66275	-36.891	-14.3047	-16.5832	-36.4854	-24.0302
2.11	-9.63586	-36.9027	-14.3495	-16.5591	-36.4649	-23.9733
2.111	-9.60895	-36.9145	-14.3947	-16.5337	-36.4438	-23.9206
2.112	-9.58203	-36.9264	-14.4404	-16.5089	-36.4274	-23.8619
2.113	-9.5551	-36.9383	-14.4867	-16.4817	-36.4084	-23.8082
2.114	-9.52816	-36.9503	-14.5335	-16.454	-36.3759	-23.7491
2.115	-9.50121	-36.9624	-14.5809	-16.4268	-36.3451	-23.6896
2.116	-9.47426	-36.9745	-14.6287	-16.4015	-36.3189	-23.6327
2.117	-9.4473	-36.9867	-14.6772	-16.3708	-36.2761	-23.5711
2.118	-9.42034	-36.9991	-14.7261	-16.3441	-36.2385	-23.5145
2.119	-9.39337	-37.0114	-14.7757	-16.3153	-36.2152	-23.4516
2.12	-9.36641	-37.0239	-14.8258	-16.2864	-36.1741	-23.3896
2.121	-9.33944	-37.0364	-14.8765	-16.2587	-36.1384	-23.3313
2.122	-9.31248	-37.0491	-14.9277	-16.2302	-36.1037	-23.2703
2.123	-9.28552	-37.0617	-14.9796	-16.2001	-36.0776	-23.2075
2.124	-9.25857	-37.0745	-15.0321	-16.1717	-36.0364	-23.1411
2.125	-9.23162	-37.0874	-15.0851	-16.1448	-36.0077	-23.0793
2.126	-9.20468	-37.1003	-15.1388	-16.1147	-35.9782	-23.0157
2.127	-9.17774	-37.1133	-15.1931	-16.0855	-35.9523	-22.9568
2.128	-9.15082	-37.1264	-15.2481	-16.0564	-35.923	-22.8969
2.129	-9.12391	-37.1395	-15.3037	-16.0264	-35.8971	-22.8361
2.13	-9.09701	-37.1527	-15.3599	-15.9987	-35.8602	-22.7756
2.131	-9.07013	-37.1661	-15.4168	-15.9711	-35.8286	-22.7153
2.132	-9.04326	-37.1794	-15.4744	-15.9425	-35.782	-22.6516
2.133	-9.01641	-37.1929	-15.5326	-15.9122	-35.7514	-22.5947
2.134	-8.98957	-37.2065	-15.5915	-15.8862	-35.7114	-22.5288
2.135	-8.96276	-37.2201	-15.6511	-15.8578	-35.6867	-22.4666
2.136	-8.93596	-37.2338	-15.7115	-15.8304	-35.6467	-22.4041
2.137	-8.90919	-37.2476	-15.7725	-15.8015	-35.6091	-22.3401
2.138	-8.88244	-37.2614	-15.8343	-15.7753	-35.5693	-22.28
2.139	-8.85571	-37.2753	-15.8968	-15.7461	-35.5364	-22.221
2.14	-8.82901	-37.2894	-15.96	-15.7182	-35.4961	-22.1615
2.141	-8.80233	-37.3034	-16.024	-15.6909	-35.4545	-22.1009
2.142	-8.77568	-37.3176	-16.0888	-15.6636	-35.4152	-22.0485
2.143	-8.74906	-37.3319	-16.1543	-15.6381	-35.3841	-21.9911
2.144	-8.72247	-37.3462	-16.2207	-15.6081	-35.3401	-21.9415
2.145	-8.69591	-37.3606	-16.2878	-15.581	-35.307	-21.8765
2.146	-8.66938	-37.3751	-16.3558	-15.5521	-35.272	-21.818
2.147	-8.64288	-37.3896	-16.4245	-15.5236	-35.2426	-21.7625
2.148	-8.61642	-37.4043	-16.4942	-15.493	-35.2056	-21.7041
2.149	-8.58999	-37.419	-16.5646	-15.4641	-35.1765	-21.6414
2.15	-8.5636	-37.4338	-16.6359	-15.4358	-35.1362	-21.5836
2.151	-8.53724	-37.4487	-16.7081	-15.4053	-35.1163	-21.5274
2.152	-8.51092	-37.4636	-16.7812	-15.3779	-35.0869	-21.4625
2.153	-8.48464	-37.4786	-16.8552	-15.349	-35.0676	-21.3974
2.154	-8.4584	-37.4938	-16.9301	-15.3213	-35.0395	-21.3405
2.155	-8.4322	-37.5089	-17.0059	-15.2931	-35.0238	-21.2772
2.156	-8.40604	-37.5242	-17.0826	-15.2651	-35.0036	-21.2155
2.157	-8.37993	-37.5396	-17.1603	-15.2379	-34.9812	-21.1499
2.158	-8.35386	-37.555	-17.239	-15.2068	-34.959	-21.0896
2.159	-8.32783	-37.5705	-17.3186	-15.1787	-34.9493	-21.025
2.16	-8.30184	-37.5861	-17.3993	-15.1501	-34.9212	-20.9669
2.161	-8.27591	-37.6018	-17.4809	-15.1226	-34.9088	-20.9035
2.162	-8.25002	-37.6175	-17.5636	-15.0929	-34.89	-20.8416
2.163	-8.22417	-37.6334	-17.6472	-15.0632	-34.8815	-20.783
2.164	-8.19838	-37.6493	-17.732	-15.0318	-34.867	-20.7215
2.165	-8.17264	-37.6653	-17.8178	-15.0006	-34.8578	-20.6624
2.166	-8.14694	-37.6813	-17.9047	-14.9697	-34.8391	-20.6048
2.167	-8.1213	-37.6975	-17.9926	-14.9374	-34.8216	-20.5443
2.168	-8.0957	-37.7137	-18.0817	-14.9053	-34.7958	-20.4837
2.169	-8.07016	-37.73	-18.1719	-14.8747	-34.776	-20.4245
2.17	-8.04468	-37.7464	-18.2632	-14.8422	-34.7491	-20.3636
2.171	-8.01924	-37.7629	-18.3557	-14.8107	-34.7261	-20.3031
2.172	-7.99387	-37.7795	-18.4493	-14.7794	-34.7062	-20.2439
2.173	-7.96854	-37.7961	-18.5441	-14.7482	-34.6763	-20.1796
2.174	-7.94328	-37.8128	-18.64	-14.7158	-34.6588	-20.1239
2.175	-7.91807	-37.8296	-18.7372	-14.6829	-34.6336	-20.061
2.176	-7.89291	-37.8465	-18.8356	-14.6487	-34.6101	-20.0008
2.177	-7.86782	-37.8635	-18.9352	-14.616	-34.5947	-19.9371
2.178	-7.84278	-37.8805	-19.036	-14.582	-34.5764	-19.8768
2.179	-7.8178	-37.8977	-19.1381	-14.5504	-34.5577	-19.809
2.18	-7.79289	-37.9149	-19.2414	-14.5151	-34.5384	-19.7507
2.181	-7.76803	-37.9322	-19.3459	-14.481	-34.513	-19.6838
2.182	-7.74323	-37.9496	-19.4518	-14.4481	-34.4993	-19.625
2.183	-7.7185	-37.967	-19.5588	-14.4165	-34.4806	-19.5616
2.184	-7.69383	-37.9846	-19.6672	-14.3829	-34.4725	-19.4996
2.185	-7.66922	-38.0022	-19.7768	-14.351	-34.4579	-19.4385
2.186	-7.64467	-38.0199	-19.8877	-14.3198	-34.4419	-19.3789
2.187	-7.62019	-38.0377	-19.9998	-14.2864	-34.4296	-19.319
2.188	-7.59578	-38.0556	-20.1132	-14.2544	-34.4222	-19.2572
2.189	-7.57142	-38.0735	-20.2279	-14.2215	-34.4233	-19.1977
2.19	-7.54714	-38.0916	-20.3438	-14.1906	-34.4149	-19.1347
2.191	-7.52292	-38.1097	-20.4609	-14.1578	-34.4154	-19.0761
2.192	-7.49876	-38.1279	-20.5792	-14.1233	-34.4083	-19.0152
2.193	-7.47468	-38.1462	-20.6987	-14.0932	-34.4062	-18.9502
2.194	-7.45066	-38.1646	-20.8193	-14.0605	-34.3932	-18.8878
2.195	-7.4267	-38.183	-20.9411	-14.0265	-34.3895	-18.8278
2.196	-7.40282	-38.2016	-21.0639	-13.9961	-34.3835	-18.7654
2.197	-7.37901	-38.2202	-21.1877	-13.9612	-34.3713	-18.704
2.198	-7.35526	-38.2389	-21.3126	-13.9293	-34.3772	-18.6398
2.199	-7.33158	-38.2577	-21.4383	-13.8936	-34.3772	-18.579
2.2	-7.30798	-38.2766	-21.5649	-13.8621	-34.3779	-18.5145
2.201	-7.28444	-38.2956	-21.6922	-13.8277	-34.3892	-18.4535
2.202	-7.26098	-38.3146	-21.8202	-13.7946	-34.3853	-18.3902
2.203	-7.23758	-38.3338	-21.9488	-13.7593	-34.3966	-18.3301
2.204	-7.21426	-38.353	-22.0778	-13.7288	-34.4002	-18.2692
2.205	-7.19101	-38.3723	-22.2072	-13.694	-34.4045	-18.2075
2.206	-7.16783	-38.3917	-22.3368	-13.663	-34.4145	-18.1458
2.207	-7.14473	-38.4112	-22.4663	-13.63	-34.4126	-18.0843
2.208	-7.12169	-38.4307	-22.5958	-13.5973	-34.4215	-18.0244
2.209	-7.09874	-38.4504	-22.7249	-13.5618	-34.409	-17.9627
2.21	-7.07585	-38.4701	-22.8534	-13.5305	-34.4098	-17.9006
2.211	-7.05304	-38.49	-22.9812	-13.4963	-34.4226	-17.8421
2.212	-7.0303	-38.5099	-23.1079	-13.4626	-34.4146	-17.7709
2.213	-7.00763	-38.5299	-23.2334	-13.4292	-34.4125	-17.707
2.214	-6.98504	-38.5499	-23.3572	-13.3975	-34.4041	-17.6406
2.215	-6.96253	-38.5701	-23.4791	-13.3643	-34.4092	-17.5763
2.216	-6.94009	-38.5904	-23.5988	-13.3302	-34.4087	-17.5161
2.217	-6.91773	-38.6107	-23.7159	-13.2977	-34.4046	-17.459
2.218	-6.89544	-38.6311	-23.8299	-13.2644	-34.4011	-17.4027
2.219	-6.87323	-38.6517	-23.9406	-13.2324	-34.401	-17.348
2.22	-6.85109	-38.6723	-24.0475	-13.1996	-34.4034	-17.2922
2.221	-6.82903	-38.693	-24.15	-13.1698	-34.4067	-17.2331
2.222	-6.80705	-38.7137	-24.2479	-13.137	-34.3998	-17.1719
2.223	-6.78514	-38.7346	-24.3405	-13.105	-34.4101	-17.116
2.224	-6.76331	-38.7556	-24.4275	-13.0727	-34.4063	-17.0611
2.225	-6.74156	-38.7766	-24.5084	-13.0419	-34.4205	-17.0109
2.226	-6.71988	-38.7977	-24.5827	-13.0107	-34.4231	-16.9505
2.227	-6.69829	-38.8189	-24.6498	-12.9785	-34.4224	-16.8856
2.228	-6.67677	-38.8402	-24.7095	-12.9461	-34.4158	-16.8245
2.229	-6.65532	-38.8616	-24.7612	-12.915	-34.4124	-16.7573
2.23	-6.63396	-38.8831	-24.8047	-12.8819	-34.4173	-16.6938
2.231	-6.61267	-38.9047	-24.8394	-12.851	-34.4197	-16.6365
2.232	-6.59147	-38.9263	-24.8651	-12.82	-34.4293	-16.5795
2.233	-6.57034	-38.9481	-24.8816	-12.7891	-34.4339	-16.5261
2.234	-6.54928	-38.9699	-24.8886	-12.7565	-34.4387	-16.4679
2.235	-6.52831	-38.9918	-24.8861	-12.7242	-34.4501	-16.4085
2.236	-6.50742	-39.0139	-24.8739	-12.6909	-34.4639	-16.3515
2.237	-6.4866	-39.036	-24.852	-12.6595	-34.4779	-16.2943
2.238	-6.46587	-39.0582	-24.8204	-12.6275	-34.494	-16.2412
2.239	-6.44521	-39.0804	-24.7794	-12.5937	-34.5082	-16.1858
2.24	-6.42463	-39.1028	-24.729	-12.5612	-34.5296	-16.1265
2.241	-6.40413	-39.1253	-24.6695	-12.5275	-34.5384	-16.0691
2.242	-6.38371	-39.1478	-24.6011	-12.4948	-34.5447	-16.0106
2.243	-6.36337	-39.1704	-24.5243	-12.4612	-34.5648	-15.9512
2.244	-6.34311	-39.1932	-24.4394	-12.4291	-34.5708	-15.8925
2.245	-6.32293	-39.216	-24.3468	-12.3951	-34.5764	-15.8286
2.246	-6.30283	-39.2389	-24.247	-12.3604	-34.5859	-15.7727
2.247	-6.28281	-39.2619	-24.1403	-12.3274	-34.585	-15.7144
2.248	-6.26286	-39.2849	-24.0273	-12.2938	-34.5975	-15.6617
2.249	-6.243	-39.3081	-23.9084	-12.2597	-34.5946	-15.6061
2.25	-6.22322	-39.3314	-23.7842	-12.2256	-34.5898	-15.5472
2.251	-6.20351	-39.3547	-23.655	-12.1904	-34.5967	-15.4878
2.252	-6.18389	-39.3782	-23.5214	-12.1566	-34.6003	-15.4374
2.253	-6.16435	-39.4017	-23.3837	-12.1238	-34.6111	-15.3826
2.254	-6.14488	-39.4253	-23.2425	-12.0888	-34.6195	-15.3296
2.255	-6.1255	-39.449	-23.0981	-12.0564	-34.6219	-15.2722
2.256	-6.10619	-39.4728	-22.951	-12.0217	-34.6184	-15.2159
2.257	-6.08696	-39.4967	-22.8015	-11.9905	-34.6236	-15.1623
2.258	-6.06782	-39.5207	-22.6499	-11.9568	-34.6439	-15.1108
2.259	-6.04875	-39.5448	-22.4966	-11.9256	-34.6505	-15.0547
2.26	-6.02977	-39.5689	-22.3419	-11.8936	-34.6592	-14.9992
2.261	-6.01086	-39.5932	-22.1861	-11.8614	-34.6583	-14.9459
2.262	-5.99203	-39.6175	-22.0294	-11.8304	-34.669	-14.8996
2.263	-5.97328	-39.6419	-21.8721	-11.7984	-34.681	-14.8495
2.264	-5.95461	-39.6665	-21.7144	-11.7661	-34.6879	-14.7966
2.265	-5.93603	-39.6911	-21.5564	-11.7339	-34.6907	-14.7435
2.266	-5.91752	-39.7158	-21.3984	-11.7022	-34.6968	-14.6955
2.267	-5.89909	-39.7405	-21.2406	-11.6698	-34.6941	-14.6481
2.268	-5.88074	-39.7654	-21.0831	-11.6373	-34.7	-14.6023
2.269	-5.86246	-39.7904	-20.9259	-11.6054	-34.7052	-14.5535
2.27	-5.84427	-39.8154	-20.7694	-11.5754	-34.7014	-14.5016
2.271	-5.82616	-39.8406	-20.6134	-11.5411	-34.7082	-14.4544
2.272	-5.80813	-39.8658	-20.4583	-11.5105	-34.7207	-14.4051
2.273	-5.79017	-39.8912	-20.3039	-11.4794	-34.7255	-14.3569
2.274	-5.77229	-39.9166	-20.1505	-11.4471	-34.7462	-14.3049
2.275	-5.7545	-39.9421	-19.998	-11.4148	-34.7645	-14.2554
2.276	-5.73678	-39.9677	-19.8466	-11.3829	-34.7789	-14.2128
2.277	-5.71914	-39.9934	-19.6962	-11.3511	-34.7935	-14.1681
2.278	-5.70158	-40.0191	-19.547	-11.3202	-34.8016	-14.1206
2.279	-5.68409	-40.045	-19.3989	-11.29	-34.8301	-14.0718
2.28	-5.66669	-40.0709	-19.2521	-11.2588	-34.8477	-14.0239
2.281	-5.64936	-40.097	-19.1064	-11.228	-34.8734	-13.9785
2.282	-5.63212	-40.1231	-18.962	-11.1978	-34.8892	-13.9324
2.283	-5.61495	-40.1493	-18.8189	-11.167	-34.9044	-13.8876
2.284	-5.59785	-40.1756	-18.6771	-11.1379	-34.9205	-13.8413
2.285	-5.58084	-40.202	-18.5365	-11.1074	-34.924	-13.7967
2.286	-5.5639	-40.2285	-18.3972	-11.0782	-34.9238	-13.7497
2.287	-5.54705	-40.2551	-18.2593	-11.0458	-34.9166	-13.7072
2.288	-5.53026	-40.2817	-18.1226	-11.0161	-34.9104	-13.6628
2.289	-5.51356	-40.3085	-17.9873	-10.9866	-34.9043	-13.6173
2.29	-5.49693	-40.3353	-17.8533	-10.9538	-34.9131	-13.5734
2.291	-5.48038	-40.3622	-17.7205	-10.9242	-34.9334	-13.5279
2.292	-5.46391	-40.3893	-17.5891	-10.8936	-34.9271	-13.4846
2.293	-5.44752	-40.4164	-17.459	-10.8636	-34.9294	-13.44
2.294	-5.4312	-40.4435	-17.3301	-10.8321	-34.9355	-13.3938
2.295	-5.41495	-40.4708	-17.2026	-10.8021	-34.9444	-13.3479
2.296	-5.39879	-40.4982	-17.0763	-10.7699	-34.9401	-13.3036
2.297	-5.3827	-40.5256	-16.9512	-10.7402	-34.9438	-13.2599
2.298	-5.36668	-40.5532	-16.8275	-10.7106	-34.9386	-13.2175
2.299	-5.35075	-40.5808	-16.7049	-10.6802	-34.9403	-13.1736
2.3	-5.33488	-40.6085	-16.5836	-10.6516	-34.9436	-13.1313
2.301	-5.3191	-40.6363	-16.4635	-10.6231	-34.9344	-13.0907
2.302	-5.30339	-40.6642	-16.3446	-10.5928	-34.9331	-13.0485
2.303	-5.28775	-40.6921	-16.227	-10.5638	-34.9183	-13.0074
2.304	-5.27219	-40.7202	-16.1105	-10.5346	-34.9053	-12.9652
2.305	-5.2567	-40.7483	-15.9951	-10.5059	-34.9099	-12.9235
2.306	-5.24129	-40.7765	-15.8809	-10.4776	-34.9078	-12.8828
2.307	-5.22595	-40.8048	-15.7679	-10.4484	-34.9101	-12.8414
2.308	-5.21069	-40.8332	-15.656	-10.4201	-34.9259	-12.7981
2.309	-5.19551	-40.8617	-15.5452	-10.391	-34.9249	-12.755
2.31	-5.18039	-40.8903	-15.4355	-10.3626	-34.9341	-12.7126
2.311	-5.16535	-40.9189	-15.3269	-10.3336	-34.942	-12.6699
2.312	-5.15039	-40.9476	-15.2194	-10.305	-34.9448	-12.6297
2.313	-5.13549	-40.9764	-15.113	-10.2772	-34.9481	-12.5876
2.314	-5.12067	-41.0053	-15.0076	-10.2471	-34.9474	-12.5449
2.315	-5.10593	-41.0343	-14.9033	-10.2197	-34.9549	-12.5048
2.316	-5.09126	-41.0634	-14.7999	-10.1918	-34.9513	-12.463
2.317	-5.07665	-41.0925	-14.6976	-10.1637	-34.9407	-12.4217
2.318	-5.06213	-41.1217	-14.5963	-10.135	-34.9354	-12.3787
2.319	-5.04767	-41.151	-14.496	-10.1064	-34.9288	-12.3364
2.32	-5.03329	-41.1804	-14.3967	-10.0793	-34.9232	-12.2955
2.321	-5.01898	-41.2099	-14.2983	-10.0523	-34.915	-12.254
2.322	-5.00474	-41.2394	-14.2009	-10.0244	-34.9128	-12.2125
2.323	-4.99057	-41.269	-14.1044	-9.99673	-34.8981	-12.1719
2.324	-4.97648	-41.2987	-14.0089	-9.96873	-34.8901	-12.1275
2.325	-4.96245	-41.3285	-13.9143	-9.94093	-34.8882	-12.0898
2.326	-4.9485	-41.3584	-13.8206	-9.91428	-34.8766	-12.0506
2.327	-4.93461	-41.3883	-13.7278	-9.88635	-34.8738	-12.0105
2.328	-4.9208	-41.4183	-13.6358	-9.85845	-34.8745	-11.9723
2.329	-4.90706	-41.4484	-13.5448	-9.83237	-34.8694	-11.9301
2.33	-4.89339	-41.4786	-13.4546	-9.804	-34.8649	-11.892
2.331	-4.87979	-41.5089	-13.3652	-9.7781	-34.8653	-11.8533
2.332	-4.86625	-41.5392	-13.2767	-9.75046	-34.8639	-11.8132
2.333	-4.85279	-41.5696	-13.189	-9.72563	-34.8628	-11.7756
2.334	-4.8394	-41.6001	-13.1022	-9.69887	-34.862	-11.7376
2.335	-4.82607	-41.6306	-13.0162	-9.67351	-34.8584	-11.6997
2.336	-4.81282	-41.6612	-12.9309	-9.64798	-34.8501	-11.6617
2.337	-4.79963	-41.6919	-12.8465	-9.62218	-34.8527	-11.623
2.338	-4.78651	-41.7227	-12.7628	-9.59693	-34.8573	-11.5852
2.339	-4.77347	-41.7536	-12.6799	-9.57279	-34.8621	-11.5494
2.34	-4.76048	-41.7845	-12.5977	-9.54813	-34.8525	-11.5123
2.341	-4.74757	-41.8155	-12.5163	-9.52363	-34.8569	-11.4754
2.342	-4.73472	-41.8465	-12.4357	-9.49922	-34.8594	-11.4389
2.343	-4.72194	-41.8777	-12.3557	-9.47456	-34.8581	-11.4014
2.344	-4.70923	-41.9089	-12.2765	-9.4513	-34.8568	-11.3654
2.345	-4.69659	-41.9401	-12.198	-9.42697	-34.8652	-11.3279
2.346	-4.68401	-41.9715	-12.1202	-9.40301	-34.8729	-11.2905
2.347	-4.6715	-42.0029	-12.0431	-9.38031	-34.872	-11.2535
2.348	-4.65905	-42.0344	-11.9667	-9.35468	-34.8843	-11.2171
2.349	-4.64667	-42.0659	-11.891	-9.32986	-34.8949	-11.1799
2.35	-4.63436	-42.0976	-11.8159	-9.30715	-34.899	-11.1425
2.351	-4.62211	-42.1292	-11.7414	-9.28464	-34.9092	-11.1054
2.352	-4.60993	-42.161	-11.6677	-9.26038	-34.9146	-11.0686
2.353	-4.59781	-42.1928	-11.5945	-9.23568	-34.9199	-11.0325
2.354	-4.58576	-42.2247	-11.522	-9.21201	-34.9381	-10.9952
2.355	-4.57377	-42.2566	-11.4502	-9.18812	-34.9577	-10.9595
2.356	-4.56185	-42.2887	-11.3789	-9.16451	-34.9802	-10.9223
2.357	-4.54999	-42.3207	-11.3082	-9.14014	-34.9946	-10.8845
2.358	-4.53819	-42.3529	-11.2382	-9.11726	-35.0067	-10.8478
2.359	-4.52646	-42.3851	-11.1687	-9.09179	-35.0206	-10.8121
2.36	-4.51479	-42.4173	-11.0998	-9.0683	-35.0434	-10.7762
2.361	-4.50319	-42.4496	-11.0315	-9.0453	-35.0597	-10.7417
2.362	-4.49165	-42.482	-10.9638	-9.02261	-35.0649	-10.7052
2.363	-4.48017	-42.5145	-10.8966	-8.9981	-35.0664	-10.6685
2.364	-4.46875	-42.547	-10.83	-8.9765	-35.0674	-10.632
2.365	-4.45739	-42.5795	-10.7639	-8.95349	-35.0783	-10.5967
2.366	-4.4461	-42.6121	-10.6983	-8.92935	-35.0846	-10.5601
2.367	-4.43487	-42.6448	-10.6333	-8.90676	-35.0989	-10.5239
2.368	-4.4237	-42.6775	-10.5688	-8.88347	-35.1015	-10.4891
2.369	-4.41259	-42.7103	-10.5048	-8.85948	-35.1198	-10.4542
2.37	-4.40155	-42.7431	-10.4414	-8.83714	-35.1254	-10.4189
2.371	-4.39056	-42.776	-10.3784	-8.81282	-35.1281	-10.3845
2.372	-4.37964	-42.809	-10.316	-8.79038	-35.1375	-10.3494
2.373	-4.36877	-42.842	-10.254	-8.76827	-35.1413	-10.3148
2.374	-4.35797	-42.875	-10.1925	-8.74517	-35.145	-10.2821
2.375	-4.34722	-42.9081	-10.1315	-8.72239	-35.1574	-10.2468
2.376	-4.33654	-42.9412	-10.0709	-8.70087	-35.1647	-10.2143
2.377	-4.32591	-42.9744	-10.0108	-8.67911	-35.1728	-10.1808
2.378	-4.31535	-43.0077	-9.95121	-8.65859	-35.1807	-10.1473
2.379	-4.30484	-43.041	-9.89204	-8.63486	-35.1866	-10.1134
2.38	-4.29439	-43.0743	-9.83332	-8.61347	-35.1874	-10.0799
2.381	-4.284	-43.1077	-9.77504	-8.5934	-35.1877	-10.0478
2.382	-4.27367	-43.1411	-9.71719	-8.57118	-35.2078	-10.0137
2.383	-4.2634	-43.1746	-9.65978	-8.54831	-35.2044	-9.98139
2.384	-4.25318	-43.2081	-9.60279	-8.52785	-35.2251	-9.94819
2.385	-4.24302	-43.2416	-9.54622	-8.5065	-35.2396	-9.91533
2.386	-4.23292	-43.2752	-9.49007	-8.4858	-35.2379	-9.88182
2.387	-4.22288	-43.3089	-9.43432	-8.46466	-35.2612	-9.8484
2.388	-4.21289	-43.3425	-9.37898	-8.44347	-35.2707	-9.81611
2.389	-4.20296	-43.3763	-9.32404	-8.42181	-35.2928	-9.78229
2.39	-4.19308	-43.41	-9.26949	-8.40151	-35.3045	-9.74892
2.391	-4.18327	-43.4438	-9.21534	-8.38009	-35.3227	-9.71724
2.392	-4.1735	-43.4776	-9.16157	-8.35924	-35.3364	-9.68264
2.393	-4.1638	-43.5115	-9.10819	-8.3394	-35.3513	-9.6511
2.394	-4.15415	-43.5454	-9.05518	-8.31806	-35.3692	-9.61867
2.395	-4.14455	-43.5793	-9.00254	-8.29773	-35.3796	-9.58578
2.396	-4.13501	-43.6133	-8.95028	-8.27638	-35.4055	-9.55394
2.397	-4.12552	-43.6472	-8.89837	-8.25572	-35.4148	-9.52246
2.398	-4.11609	-43.6813	-8.84683	-8.23492	-35.4217	-9.48985
2.399	-4.10671	-43.7153	-8.79565	-8.21403	-35.4355	-9.45746
2.4	-4.09739	-43.7494	-8.74482	-8.19324	-35.4402	-9.42587
2.401	-4.08812	-43.7835	-8.69434	-8.17322	-35.4512	-9.39384
2.402	-4.0789	-43.8176	-8.6442	-8.15273	-35.4516	-9.36166
2.403	-4.06973	-43.8518	-8.59441	-8.1326	-35.455	-9.3305
2.404	-4.06062	-43.8859	-8.54496	-8.11079	-35.4705	-9.30009
2.405	-4.05157	-43.9201	-8.49584	-8.09152	-35.4783	-9.26899
2.406	-4.04256	-43.9544	-8.44706	-8.07025	-35.4853	-9.2378
2.407	-4.03361	-43.9886	-8.3986	-8.05072	-35.4914	-9.20645
2.408	-4.02471	-44.0229	-8.35048	-8.03112	-35.4873	-9.17619
2.409	-4.01586	-44.0572	-8.30267	-8.01103	-35.4943	-9.14671
2.41	-4.00706	-44.0914	-8.25518	-7.99086	-35.4902	-9.11702
2.411	-3.99831	-44.1258	-8.20802	-7.97084	-35.5013	-9.08643
2.412	-3.98962	-44.1601	-8.16116	-7.95093	-35.5007	-9.05829
2.413	-3.98097	-44.1944	-8.11462	-7.93114	-35.5046	-9.02811
2.414	-3.97238	-44.2288	-8.06839	-7.91178	-35.5035	-8.99899
2.415	-3.96383	-44.2632	-8.02246	-7.89108	-35.4947	-8.96942
2.416	-3.95534	-44.2975	-7.97683	-7.8728	-35.5154	-8.94042
2.417	-3.9469	-44.3319	-7.93151	-7.85326	-35.5086	-8.91133
2.418	-3.9385	-44.3663	-7.88649	-7.83379	-35.5189	-8.88289
2.419	-3.93016	-44.4007	-7.84176	-7.8136	-35.5189	-8.85337
2.42	-3.92186	-44.4351	-7.79732	-7.79428	-35.5261	-8.82485
2.421	-3.91362	-44.4695	-7.75318	-7.77631	-35.5238	-8.79629
2.422	-3.90542	-44.504	-7.70932	-7.7564	-35.5395	-8.76754
2.423	-3.89727	-44.5384	-7.66576	-7.73772	-35.5528	-8.73941
2.424	-3.88917	-44.5728	-7.62247	-7.71848	-35.5568	-8.71125
2.425	-3.88112	-44.6072	-7.57947	-7.69945	-35.5629	-8.68302
2.426	-3.87312	-44.6416	-7.53676	-7.68064	-35.561	-8.65527
2.427	-3.86516	-44.6761	-7.49431	-7.66157	-35.5645	-8.62601
2.428	-3.85725	-44.7105	-7.45215	-7.64267	-35.5625	-8.59843
2.429	-3.84939	-44.7449	-7.41026	-7.62424	-35.564	-8.57016
2.43	-3.84157	-44.7793	-7.36864	-7.60648	-35.5636	-8.54111
2.431	-3.8338	-44.8137	-7.3273	-7.58774	-35.5624	-8.5127
2.432	-3.82608	-44.8481	-7.28622	-7.56995	-35.5605	-8.48424
2.433	-3.81841	-44.8824	-7.24541	-7.55226	-35.5634	-8.45658
2.434	-3.81078	-44.9168	-7.20486	-7.53334	-35.5496	-8.4278
2.435	-3.80319	-44.9512	-7.16458	-7.51591	-35.5479	-8.40045
2.436	-3.79565	-44.9855	-7.12456	-7.49829	-35.5509	-8.37167
2.437	-3.78816	-45.0198	-7.0848	-7.48006	-35.5513	-8.34392
2.438	-3.78071	-45.0541	-7.0453	-7.46372	-35.5414	-8.31514
2.439	-3.77331	-45.0884	-7.00606	-7.44586	-35.537	-8.28622
2.44	-3.76595	-45.1227	-6.96707	-7.4278	-35.5483	-8.25734
2.441	-3.75864	-45.1569	-6.92834	-7.40923	-35.5309	-8.22925
2.442	-3.75137	-45.1911	-6.88986	-7.39224	-35.5406	-8.19869
2.443	-3.74414	-45.2253	-6.85163	-7.37398	-35.5427	-8.1713
2.444	-3.73696	-45.2595	-6.81365	-7.35673	-35.5442	-8.14345
2.445	-3.72983	-45.2936	-6.77592	-7.33861	-35.5377	-8.11482
2.446	-3.72273	-45.3278	-6.73843	-7.32123	-35.5434	-8.08729
2.447	-3.71568	-45.3618	-6.70119	-7.30338	-35.5466	-8.05959
2.448	-3.70867	-45.3959	-6.6642	-7.28625	-35.5426	-8.03217
2.449	-3.70171	-45.4299	-6.62744	-7.26745	-35.5511	-8.00495
2.45	-3.69478	-45.4639	-6.59093	-7.25055	-35.5366	-7.97814
2.451	-3.6879	-45.4979	-6.55466	-7.23267	-35.5418	-7.9505
2.452	-3.68106	-45.5318	-6.51862	-7.21552	-35.5422	-7.92476
2.453	-3.67427	-45.5657	-6.48283	-7.19924	-35.5492	-7.8975
2.454	-3.66751	-45.5995	-6.44727	-7.18212	-35.546	-7.87115
2.455	-3.6608	-45.6333	-6.41195	-7.16599	-35.5569	-7.84392
2.456	-3.65413	-45.6671	-6.37685	-7.14743	-35.5687	-7.81763
2.457	-3.6475	-45.7008	-6.342	-7.13171	-35.5738	-7.79161
2.458	-3.64091	-45.7345	-6.30737	-7.11535	-35.5913	-7.76553
2.459	-3.63436	-45.7681	-6.27298	-7.09867	-35.5988	-7.7405
2.46	-3.62785	-45.8017	-6.23881	-7.08254	-35.6061	-7.71553
2.461	-3.62138	-45.8352	-6.20487	-7.06643	-35.5989	-7.6893
2.462	-3.61495	-45.8687	-6.17116	-7.04928	-35.6054	-7.6647
2.463	-3.60856	-45.9021	-6.13767	-7.03341	-35.6067	-7.63823
2.464	-3.60221	-45.9355	-6.10441	-7.01765	-35.6073	-7.61381
2.465	-3.5959	-45.9688	-6.07138	-7.00094	-35.6128	-7.58798
2.466	-3.58963	-46.002	-6.03856	-6.98517	-35.6141	-7.56337
2.467	-3.5834	-46.0352	-6.00597	-6.96911	-35.6176	-7.53863
2.468	-3.57721	-46.0683	-5.9736	-6.95234	-35.6255	-7.5123
2.469	-3.57106	-46.1014	-5.94145	-6.93624	-35.6345	-7.48779
2.47	-3.56494	-46.1344	-5.90951	-6.92031	-35.6391	-7.46191
2.471	-3.55886	-46.1674	-5.8778	-6.90477	-35.6438	-7.43684
2.472	-3.55282	-46.2002	-5.8463	-6.88864	-35.6564	-7.41271
2.473	-3.54682	-46.233	-5.81502	-6.8724	-35.6661	-7.38855
2.474	-3.54086	-46.2658	-5.78395	-6.85655	-35.6661	-7.36351
2.475	-3.53493	-46.2984	-5.7531	-6.84132	-35.6704	-7.33917
2.476	-3.52904	-46.331	-5.72246	-6.82606	-35.6779	-7.31522
2.477	-3.52319	-46.3636	-5.69203	-6.81025	-35.6935	-7.2919
2.478	-3.51738	-46.396	-5.66181	-6.79643	-35.6944	-7.26625
2.479	-3.5116	-46.4284	-5.6318	-6.78012	-35.7153	-7.24219
2.48	-3.50585	-46.4606	-5.602	-6.76644	-35.7258	-7.21782
2.481	-3.50015	-46.4928	-5.57241	-6.75091	-35.7385	-7.19557
2.482	-3.49448	-46.525	-5.54303	-6.7369	-35.756	-7.17157
2.483	-3.48885	-46.557	-5.51385	-6.72142	-35.7673	-7.14689
2.484	-3.48325	-46.589	-5.48489	-6.7063	-35.7784	-7.12225
2.485	-3.47769	-46.6208	-5.45612	-6.69219	-35.7914	-7.09943
2.486	-3.47216	-46.6526	-5.42756	-6.67746	-35.8098	-7.07594
2.487	-3.46667	-46.6843	-5.3992	-6.66286	-35.8289	-7.05174
2.488	-3.46121	-46.7159	-5.37105	-6.64763	-35.8436	-7.03002
2.489	-3.45579	-46.7474	-5.34309	-6.63296	-35.8594	-7.00609
2.49	-3.4504	-46.7788	-5.31534	-6.61851	-35.8697	-6.9822
2.491	-3.44505	-46.8101	-5.28779	-6.60445	-35.8987	-6.95997
2.492	-3.43973	-46.8413	-5.26044	-6.59006	-35.9071	-6.93715
2.493	-3.43445	-46.8724	-5.23328	-6.57515	-35.9329	-6.91441
2.494	-3.4292	-46.9034	-5.20632	-6.5611	-35.9462	-6.89146
2.495	-3.42398	-46.9343	-5.17956	-6.54618	-35.9677	-6.86871
2.496	-3.4188	-46.9651	-5.153	-6.53125	-35.993	-6.84585
2.497	-3.41365	-46.9958	-5.12663	-6.51793	-36.0134	-6.82385
2.498	-3.40853	-47.0264	-5.10046	-6.50268	-36.0335	-6.80137
[truncated: 2 more rows]
