# Supplementary material for: Wireless in-body sensing through genetically engineered bacteria
Source: Nat Commun. 2025 Nov 25;16:10432. doi: 10.1038/s41467-025-65416-5 (PMC12647575; doi:10.1038/s41467-025-65416-5)
Supplement: Supplementary file 6 — Source Data [file 41467_2025_65416_MOESM6_ESM.zip › fig9-bottomright.xlsx]

## Sheet: Sheet1
Frequency (GHz)	Relative permittivity - Numerical	Relative permittivity - Physical	Conductivity (S\m) - Numerical	Conductivity (S\m) - Physical
0.5	55.7324	63.0807	0.82365	0.401845
0.55	55.64	62.764	0.836564	0.450985
0.6	55.5473	62.4433	0.850045	0.500852
0.65	55.4545	62.119	0.864094	0.551502
0.7	55.3617	61.7897	0.878709	0.604232
0.75	55.269	61.4479	0.893888	0.658787
0.8	55.1765	61.0931	0.909629	0.716179
0.85	55.0843	60.7237	0.925931	0.776798
0.9	54.9926	60.3368	0.942793	0.840419
0.95	54.9015	59.9346	0.960213	0.907258
1	54.811	59.5193	0.97819	0.976893
1.05	54.7213	59.0973	0.996722	1.04872
1.1	54.6326	58.6597	1.01581	1.12269
1.15	54.5448	58.2183	1.03544	1.19862
1.2	54.4582	57.7723	1.05563	1.27631
1.25	54.3729	57.3225	1.07637	1.35506
1.3	54.2889	56.8696	1.09765	1.4351
1.35	54.2064	56.4147	1.11948	1.51633
1.4	54.1254	55.9537	1.14186	1.59873
1.45	54.0462	55.4888	1.16477	1.68188
1.5	53.9689	55.0198	1.18823	1.76582
1.55	53.8934	54.5425	1.21223	1.85032
1.6	53.82	54.07	1.23677	1.93549
1.65	53.7485	53.6003	1.26191	2.02125
1.7	53.6785	53.1366	1.28766	2.10729
1.75	53.61	52.6783	1.31402	2.19394
1.8	53.5429	52.2282	1.34095	2.28054
1.85	53.477	51.779	1.36847	2.36793
1.9	53.4121	51.329	1.39655	2.45595
1.95	53.3482	50.8841	1.42517	2.54447
2	53.2851	50.4371	1.45434	2.63337
