# Supplementary material for: Wireless in-body sensing through genetically engineered bacteria
Source: Nat Commun. 2025 Nov 25;16:10432. doi: 10.1038/s41467-025-65416-5 (PMC12647575; doi:10.1038/s41467-025-65416-5)
Supplement: Supplementary file 6 — Source Data [file 41467_2025_65416_MOESM6_ESM.zip › fig10-bottomleft.xlsx]

## Sheet: Sheet1
Frequency (GHz)	Time (h)	|ΔS21| (dB) - BL21
0.5	3	-92.4541
0.501	3	-87.5538
0.502	3	-95.9251
0.503	3	-94.7456
0.504	3	-91.6017
0.505	3	-97.5899
0.506	3	-104.15
0.507	3	-93.551
0.508	3	-92.7082
0.509	3	-107.42
0.51	3	-95.7375
0.511	3	-94.5773
0.512	3	-82.4567
0.513	3	-102.3
0.514	3	-95.9104
0.515	3	-92.8571
0.516	3	-86.7006
0.517	3	-88.2629
0.518	3	-91.5827
0.519	3	-90.0064
0.52	3	-100.981
0.521	3	-99.9783
0.522	3	-93.5643
0.523	3	-88.996
0.524	3	-95.0088
0.525	3	-92.0873
0.526	3	-89.0758
0.527	3	-87.8491
0.528	3	-90.9781
0.529	3	-90.6097
0.53	3	-85.506
0.531	3	-87.2899
0.532	3	-87.7633
0.533	3	-86.6281
0.534	3	-86.8526
0.535	3	-95.2417
0.536	3	-88.6222
0.537	3	-83.4811
0.538	3	-88.7543
0.539	3	-97.5935
0.54	3	-88.1567
0.541	3	-91.349
0.542	3	-99.4566
0.543	3	-84.324
0.544	3	-89.6917
0.545	3	-84.6231
0.546	3	-86.5482
0.547	3	-85.7565
0.548	3	-83.5836
0.549	3	-83.3697
0.55	3	-84.3152
0.551	3	-98.998
0.552	3	-97.0398
0.553	3	-85.3321
0.554	3	-85.216
0.555	3	-86.7562
0.556	3	-85.0782
0.557	3	-87.5543
0.558	3	-85.248
0.559	3	-93.4758
0.56	3	-95.9401
0.561	3	-88.2256
0.562	3	-125.429
0.563	3	-87.9987
0.564	3	-96.6562
0.565	3	-88.1093
0.566	3	-91.5836
0.567	3	-86.7908
0.568	3	-91.501
0.569	3	-83.7332
0.57	3	-93.4082
0.571	3	-97.1464
0.572	3	-92.6937
0.573	3	-86.8068
0.574	3	-84.7921
0.575	3	-86.1864
0.576	3	-97.6618
0.577	3	-88.2684
0.578	3	-101.561
0.579	3	-87.6106
0.58	3	-89.4017
0.581	3	-91.4947
0.582	3	-91.6836
0.583	3	-95.098
0.584	3	-86.8082
0.585	3	-88.5036
0.586	3	-90.7376
0.587	3	-99.7215
0.588	3	-83.2587
0.589	3	-92.7069
0.59	3	-88.096
0.591	3	-85.9569
0.592	3	-94.8246
0.593	3	-92.4179
0.594	3	-91.4774
0.595	3	-94.7287
0.596	3	-85.5402
0.597	3	-86.5628
0.598	3	-90.4279
0.599	3	-85.3435
0.6	3	-92.2402
0.601	3	-84.1485
0.602	3	-87.1173
0.603	3	-95.3667
0.604	3	-89.5761
0.605	3	-107.017
0.606	3	-95.6329
0.607	3	-91.4115
0.608	3	-82.4639
0.609	3	-96.0168
0.61	3	-86.4648
0.611	3	-91.1193
0.612	3	-89.0736
0.613	3	-83.8956
0.614	3	-102.229
0.615	3	-93.1175
0.616	3	-91.493
0.617	3	-99.2716
0.618	3	-89.4661
0.619	3	-83.7091
0.62	3	-90.888
0.621	3	-85.4944
0.622	3	-83.3588
0.623	3	-87.259
0.624	3	-85.2227
0.625	3	-89.0748
0.626	3	-93.8126
0.627	3	-83.8446
0.628	3	-88.4077
0.629	3	-93.6214
0.63	3	-89.5971
0.631	3	-95.9926
0.632	3	-82.254
0.633	3	-87.1362
0.634	3	-93.3844
0.635	3	-87.0633
0.636	3	-83.2044
0.637	3	-86.8522
0.638	3	-89.1405
0.639	3	-94.3448
0.64	3	-95.3437
0.641	3	-88.0806
0.642	3	-89.6784
0.643	3	-94.5734
0.644	3	-90.8375
0.645	3	-88.8182
0.646	3	-87.1512
0.647	3	-87.8496
0.648	3	-91.9586
0.649	3	-86.1657
0.65	3	-83.8757
0.651	3	-91.8143
0.652	3	-88.554
0.653	3	-85.0172
0.654	3	-83.339
0.655	3	-89.9564
0.656	3	-94.7311
0.657	3	-102.894
0.658	3	-83.5588
0.659	3	-92.6888
0.66	3	-87.7062
0.661	3	-85.2766
0.662	3	-85.2892
0.663	3	-91.8529
0.664	3	-87.2713
0.665	3	-91.5786
0.666	3	-106.827
0.667	3	-83.8436
0.668	3	-95.2265
0.669	3	-83.5832
0.67	3	-80.1676
0.671	3	-98.7533
0.672	3	-97.1138
0.673	3	-85.7769
0.674	3	-107.278
0.675	3	-86.7704
0.676	3	-90.9285
0.677	3	-84.9836
0.678	3	-83.2413
0.679	3	-88.7458
0.68	3	-90.9723
0.681	3	-85.1307
0.682	3	-97.9045
0.683	3	-88.7514
0.684	3	-91.1574
0.685	3	-81.8533
0.686	3	-85.4802
0.687	3	-99.8826
0.688	3	-99.0921
0.689	3	-86.6635
0.69	3	-88.7485
0.691	3	-89.9618
0.692	3	-92.2972
0.693	3	-86.813
0.694	3	-88.1406
0.695	3	-93.2756
0.696	3	-98.879
0.697	3	-83.0906
0.698	3	-93.9081
0.699	3	-89.7508
0.7	3	-90.9422
0.701	3	-88.2435
0.702	3	-86.117
0.703	3	-89.3687
0.704	3	-86.8939
0.705	3	-97.5873
0.706	3	-89.63
0.707	3	-96.0711
0.708	3	-91.0371
0.709	3	-86.1655
0.71	3	-96.7434
0.711	3	-84.1591
0.712	3	-98.4107
0.713	3	-97.8571
0.714	3	-82.5075
0.715	3	-84.1464
0.716	3	-87.9547
0.717	3	-81.2387
0.718	3	-97.907
0.719	3	-91.6705
0.72	3	-82.6146
0.721	3	-83.3133
0.722	3	-86.0369
0.723	3	-97.3587
0.724	3	-81.1713
0.725	3	-82.6374
0.726	3	-101.037
0.727	3	-85.5029
0.728	3	-94.3227
0.729	3	-93.5959
0.73	3	-90.603
0.731	3	-86.7434
0.732	3	-100.34
0.733	3	-89.9835
0.734	3	-85.3073
0.735	3	-84.026
0.736	3	-99.6125
0.737	3	-83.4286
0.738	3	-85.5084
0.739	3	-89.7253
0.74	3	-90.6314
0.741	3	-95.3461
0.742	3	-88.9527
0.743	3	-94.1106
0.744	3	-84.8546
0.745	3	-89.7822
0.746	3	-88.7711
0.747	3	-92.6417
0.748	3	-101.501
0.749	3	-88.0844
0.75	3	-89.3413
0.751	3	-90.3381
0.752	3	-94.9149
0.753	3	-87.8519
0.754	3	-97.1568
0.755	3	-86.3294
0.756	3	-94.2588
0.757	3	-91.6053
0.758	3	-103.99
0.759	3	-90.2406
0.76	3	-91.4075
0.761	3	-90.3189
0.762	3	-111.597
0.763	3	-104.36
0.764	3	-82.6506
0.765	3	-87.6637
0.766	3	-90.1142
0.767	3	-87.9958
0.768	3	-102.581
0.769	3	-90.3265
0.77	3	-91.3467
0.771	3	-85.9045
0.772	3	-93.1952
0.773	3	-91.5391
0.774	3	-88.4633
0.775	3	-88.007
0.776	3	-89.3064
0.777	3	-91.5814
0.778	3	-109.543
0.779	3	-102.694
0.78	3	-90.1524
0.781	3	-94.7691
0.782	3	-89.4142
0.783	3	-91.6875
0.784	3	-99.6745
0.785	3	-103.459
0.786	3	-93.3482
0.787	3	-81.0768
0.788	3	-87.1081
0.789	3	-87.8433
0.79	3	-98.0428
0.791	3	-90.6968
0.792	3	-90.8579
0.793	3	-83.6712
0.794	3	-89.635
0.795	3	-83.2852
0.796	3	-92.1004
0.797	3	-90.8618
0.798	3	-93.3227
0.799	3	-83.4227
0.8	3	-88.4484
0.801	3	-93.3151
0.802	3	-93.9296
0.803	3	-88.2164
0.804	3	-89.5915
0.805	3	-85.4868
0.806	3	-85.1826
0.807	3	-83.7629
0.808	3	-86.7307
0.809	3	-88.4911
0.81	3	-85.6428
0.811	3	-94.7639
0.812	3	-87.6566
0.813	3	-86.8255
0.814	3	-82.1636
0.815	3	-85.2775
0.816	3	-90.3354
0.817	3	-88.7225
0.818	3	-85.48
0.819	3	-88.4929
0.82	3	-84.8162
0.821	3	-98.5673
0.822	3	-92.9981
0.823	3	-91.1373
0.824	3	-86.7776
0.825	3	-92.7354
0.826	3	-98.6029
0.827	3	-89.7048
0.828	3	-93.8042
0.829	3	-91.6957
0.83	3	-87.867
0.831	3	-96.5629
0.832	3	-89.9006
0.833	3	-95.2707
0.834	3	-87.2849
0.835	3	-84.9678
0.836	3	-96.8318
0.837	3	-89.5121
0.838	3	-91.8052
0.839	3	-93.7252
0.84	3	-102.484
0.841	3	-98.6194
0.842	3	-92.7436
0.843	3	-97.5436
0.844	3	-91.2926
0.845	3	-89.2626
0.846	3	-104.171
0.847	3	-95.8762
0.848	3	-88.2042
0.849	3	-92.3311
0.85	3	-91.31
0.851	3	-83.1294
0.852	3	-91.5478
0.853	3	-89.2358
0.854	3	-84.0851
0.855	3	-85.4885
0.856	3	-86.0584
0.857	3	-100.261
0.858	3	-84.8794
0.859	3	-89.4027
0.86	3	-93.1634
0.861	3	-92.7289
0.862	3	-95.343
0.863	3	-85.9459
0.864	3	-92.6703
0.865	3	-95.2834
0.866	3	-97.3961
0.867	3	-86.2556
0.868	3	-92.1957
0.869	3	-87.1021
0.87	3	-89.1481
0.871	3	-91.5328
0.872	3	-94.8873
0.873	3	-103.976
0.874	3	-98.5257
0.875	3	-91.425
0.876	3	-85.0387
0.877	3	-84.912
0.878	3	-94.0574
0.879	3	-88.4441
0.88	3	-90.9262
0.881	3	-91.8954
0.882	3	-89.5312
0.883	3	-98.5384
0.884	3	-87.8597
0.885	3	-96.8894
0.886	3	-96.1739
0.887	3	-81.1178
0.888	3	-102.463
0.889	3	-87.6101
0.89	3	-94.2861
0.891	3	-90.4825
0.892	3	-107.614
0.893	3	-86.9883
0.894	3	-84.7427
0.895	3	-85.0057
0.896	3	-87.2456
0.897	3	-83.1684
0.898	3	-83.9481
0.899	3	-87.336
0.9	3	-100.303
0.901	3	-86.583
0.902	3	-102.834
0.903	3	-82.4014
0.904	3	-102.683
0.905	3	-84.6664
0.906	3	-88.987
0.907	3	-99.6344
0.908	3	-85.9347
0.909	3	-87.495
0.91	3	-88.9233
0.911	3	-87.0574
0.912	3	-88.2344
0.913	3	-94.6116
0.914	3	-86.0024
0.915	3	-87.9452
0.916	3	-92.698
0.917	3	-95.0545
0.918	3	-98.8448
0.919	3	-84.9978
0.92	3	-92.8482
0.921	3	-87.7046
0.922	3	-86.1644
0.923	3	-89.5178
0.924	3	-87.1538
0.925	3	-90.4889
0.926	3	-87.1264
0.927	3	-96.8581
0.928	3	-82.2952
0.929	3	-91.7019
0.93	3	-93.2641
0.931	3	-91.8752
0.932	3	-86.875
0.933	3	-92.0697
0.934	3	-87.1712
0.935	3	-91.8072
0.936	3	-94.4475
0.937	3	-88.0018
0.938	3	-95.7276
0.939	3	-87.5366
0.94	3	-87.1926
0.941	3	-89.4013
0.942	3	-93.3967
0.943	3	-89.1934
0.944	3	-94.3665
0.945	3	-90.3964
0.946	3	-84.8328
0.947	3	-91.2013
0.948	3	-80.9408
0.949	3	-84.1317
0.95	3	-81.9303
0.951	3	-81.5752
0.952	3	-105.656
0.953	3	-86.7815
0.954	3	-95.7857
0.955	3	-86.7575
0.956	3	-91.9244
0.957	3	-84.3021
0.958	3	-84.0024
0.959	3	-88.5682
0.96	3	-88.8546
0.961	3	-86.3744
0.962	3	-101.243
0.963	3	-86.2126
0.964	3	-84.5132
0.965	3	-97.1362
0.966	3	-84.7623
0.967	3	-94.2058
0.968	3	-93.311
0.969	3	-83.9468
0.97	3	-89.9416
0.971	3	-84.9216
0.972	3	-89.1819
0.973	3	-88.0778
0.974	3	-89.0718
0.975	3	-86.0561
0.976	3	-88.4261
0.977	3	-84.7474
0.978	3	-96.7179
0.979	3	-93.1144
0.98	3	-87.8263
0.981	3	-88.7563
0.982	3	-89.0584
0.983	3	-87.3699
0.984	3	-82.7708
0.985	3	-85.9433
0.986	3	-95.9012
0.987	3	-88.5762
0.988	3	-93.7372
0.989	3	-88.4535
0.99	3	-94.53
0.991	3	-93.9953
0.992	3	-97.8353
0.993	3	-100.713
0.994	3	-83.403
0.995	3	-84.6354
0.996	3	-90.8951
0.997	3	-87.6351
0.998	3	-93.9267
0.999	3	-91.2901
1	3	-90.0226
1.001	3	-90.9867
1.002	3	-91.0494
1.003	3	-89.5342
1.004	3	-90.8496
1.005	3	-85.6648
1.006	3	-93.7433
1.007	3	-88.349
1.008	3	-98.5586
1.009	3	-89.8246
1.01	3	-96.9177
1.011	3	-85.4022
1.012	3	-100.04
1.013	3	-88.8812
1.014	3	-85.1345
1.015	3	-93.2584
1.016	3	-84.8648
1.017	3	-106.684
1.018	3	-91.5922
1.019	3	-91.2899
1.02	3	-88.4268
1.021	3	-85.3783
1.022	3	-84.0239
1.023	3	-93.5134
1.024	3	-101.458
1.025	3	-91.6528
1.026	3	-92.5229
1.027	3	-86.0921
1.028	3	-87.7835
1.029	3	-86.9503
1.03	3	-91.9556
1.031	3	-86.7572
1.032	3	-81.5922
1.033	3	-88.1557
1.034	3	-87.0059
1.035	3	-89.9437
1.036	3	-88.7472
1.037	3	-84.4168
1.038	3	-93.5178
1.039	3	-86.5245
1.04	3	-90.4253
1.041	3	-90.9511
1.042	3	-88.4265
1.043	3	-92.8042
1.044	3	-85.5172
1.045	3	-87.2129
1.046	3	-94.599
1.047	3	-87.8282
1.048	3	-88.0894
1.049	3	-83.596
1.05	3	-110.816
1.051	3	-88.8096
1.052	3	-90.8189
1.053	3	-87.2111
1.054	3	-94.4463
1.055	3	-86.8596
1.056	3	-89.2032
1.057	3	-94.6977
1.058	3	-81.4967
1.059	3	-93.5872
1.06	3	-91.4148
1.061	3	-85.798
1.062	3	-85.9983
1.063	3	-84.591
1.064	3	-87.4364
1.065	3	-90.5008
1.066	3	-99.3313
1.067	3	-87.8655
1.068	3	-89.8249
1.069	3	-92.1786
1.07	3	-89.7017
1.071	3	-87.8142
1.072	3	-89.7566
1.073	3	-89.499
1.074	3	-84.8836
1.075	3	-100.726
1.076	3	-91.5215
1.077	3	-99.7237
1.078	3	-87.9214
1.079	3	-85.436
1.08	3	-93.7168
1.081	3	-86.3454
1.082	3	-87.0136
1.083	3	-91.1653
1.084	3	-91.8225
1.085	3	-87.7406
1.086	3	-89.7125
1.087	3	-95.8833
1.088	3	-88.3825
1.089	3	-96.9857
1.09	3	-94.9744
1.091	3	-104.149
1.092	3	-91.1553
1.093	3	-88.6381
1.094	3	-91.1307
1.095	3	-98.1137
1.096	3	-92.8516
1.097	3	-100.524
1.098	3	-82.1182
1.099	3	-89.9033
1.1	3	-84.4491
1.101	3	-86.9262
1.102	3	-87.9489
1.103	3	-96.309
1.104	3	-99.7474
1.105	3	-89.5469
1.106	3	-89.7452
1.107	3	-95.3135
1.108	3	-85.3243
1.109	3	-97.8161
1.11	3	-91.2845
1.111	3	-98.2938
1.112	3	-85.0329
1.113	3	-89.2878
1.114	3	-87.078
1.115	3	-96.6147
1.116	3	-90.4435
1.117	3	-83.2096
1.118	3	-83.2183
1.119	3	-93.331
1.12	3	-86.1861
1.121	3	-87.3839
1.122	3	-88.1752
1.123	3	-87.3988
1.124	3	-90.9696
1.125	3	-83.0295
1.126	3	-106.126
1.127	3	-86.3144
1.128	3	-87.7057
1.129	3	-91.5679
1.13	3	-93.5701
1.131	3	-85.8275
1.132	3	-110.649
1.133	3	-83.7083
1.134	3	-87.0923
1.135	3	-86.59
1.136	3	-91.806
1.137	3	-90.7398
1.138	3	-92.6408
1.139	3	-87.1702
1.14	3	-88.8518
1.141	3	-91.4653
1.142	3	-91.6695
1.143	3	-90.3982
1.144	3	-104.059
1.145	3	-87.4019
1.146	3	-95.8917
1.147	3	-82.6119
1.148	3	-93.2766
1.149	3	-104.826
1.15	3	-86.007
1.151	3	-81.3069
1.152	3	-86.2036
1.153	3	-84.2574
1.154	3	-94.3841
1.155	3	-91.3283
1.156	3	-89.3911
1.157	3	-92.8763
1.158	3	-90.4593
1.159	3	-84.5446
1.16	3	-87.0228
1.161	3	-90.2194
1.162	3	-83.2489
1.163	3	-93.1602
1.164	3	-91.119
1.165	3	-92.2129
1.166	3	-88.8145
1.167	3	-94.1913
1.168	3	-96.0478
1.169	3	-89.0377
1.17	3	-94.3562
1.171	3	-93.2268
1.172	3	-82.81
1.173	3	-88.3782
1.174	3	-84.6816
1.175	3	-95.9545
1.176	3	-102.19
1.177	3	-85.0651
1.178	3	-86.0288
1.179	3	-86.968
1.18	3	-85.2527
1.181	3	-84.0464
1.182	3	-94.8089
1.183	3	-86.4686
1.184	3	-88.7973
1.185	3	-85.5361
1.186	3	-87.6047
1.187	3	-88.3718
1.188	3	-85.0451
1.189	3	-95.7501
1.19	3	-90.9146
1.191	3	-93.9321
1.192	3	-83.9888
1.193	3	-84.0014
1.194	3	-93.8471
1.195	3	-96.2285
1.196	3	-82.8369
1.197	3	-92.2538
1.198	3	-85.1162
1.199	3	-93.5688
1.2	3	-85.2922
1.201	3	-89.7364
1.202	3	-99.7725
1.203	3	-81.2294
1.204	3	-86.2067
1.205	3	-86.7974
1.206	3	-81.6609
1.207	3	-91.5238
1.208	3	-92.5872
1.209	3	-91.5738
1.21	3	-83.8529
1.211	3	-92.3656
1.212	3	-93.489
1.213	3	-85.1966
1.214	3	-85.6551
1.215	3	-83.9394
1.216	3	-82.4832
1.217	3	-96.6621
1.218	3	-90.4813
1.219	3	-94.9787
1.22	3	-84.0737
1.221	3	-87.4526
1.222	3	-102.054
1.223	3	-97.9513
1.224	3	-91.3259
1.225	3	-87.2319
1.226	3	-87.8858
1.227	3	-83.6463
1.228	3	-86.1754
1.229	3	-90.2564
1.23	3	-100.805
1.231	3	-90.6969
1.232	3	-94.955
1.233	3	-87.7298
1.234	3	-85.6644
1.235	3	-89.2932
1.236	3	-98.8646
1.237	3	-88.9406
1.238	3	-87.4473
1.239	3	-93.9725
1.24	3	-87.851
1.241	3	-89.7841
1.242	3	-87.6209
1.243	3	-103.46
1.244	3	-99.8417
1.245	3	-95.3743
1.246	3	-102.17
1.247	3	-82.9912
1.248	3	-90.494
1.249	3	-92.3485
1.25	3	-91.5714
1.251	3	-93.2847
1.252	3	-87.2655
1.253	3	-90.8775
1.254	3	-82.9699
1.255	3	-94.1587
1.256	3	-92.5455
1.257	3	-90.1511
1.258	3	-94.3771
1.259	3	-102.951
1.26	3	-85.5238
1.261	3	-83.9336
1.262	3	-85.6231
1.263	3	-95.2783
1.264	3	-83.3271
1.265	3	-89.6464
1.266	3	-85.5516
1.267	3	-84.0153
1.268	3	-91.9279
1.269	3	-96.1195
1.27	3	-82.8539
1.271	3	-95.2745
1.272	3	-86.4677
1.273	3	-92.4576
1.274	3	-102.446
1.275	3	-90.8661
1.276	3	-89.595
1.277	3	-84.7719
1.278	3	-98.9249
1.279	3	-85.9904
1.28	3	-84.8114
1.281	3	-87.5993
1.282	3	-84.8779
1.283	3	-91.4563
1.284	3	-86.966
1.285	3	-88.0279
1.286	3	-91.5977
1.287	3	-89.8069
1.288	3	-86.2394
1.289	3	-89.8315
1.29	3	-84.4398
1.291	3	-90.7933
1.292	3	-89.6515
1.293	3	-94.4946
1.294	3	-89.145
1.295	3	-102.352
1.296	3	-83.4711
1.297	3	-86.0889
1.298	3	-87.3719
1.299	3	-85.3386
1.3	3	-86.2347
1.301	3	-88.4772
1.302	3	-94.9237
1.303	3	-97.3476
1.304	3	-94.7346
1.305	3	-93.6467
1.306	3	-86.7524
1.307	3	-95.5541
1.308	3	-89.2779
1.309	3	-83.3775
1.31	3	-88.8843
1.311	3	-96.8881
1.312	3	-88.2442
1.313	3	-88.8869
1.314	3	-83.682
1.315	3	-103.542
1.316	3	-91.4974
1.317	3	-99.2047
1.318	3	-93.1515
1.319	3	-94.2521
1.32	3	-95.4259
1.321	3	-91.1063
1.322	3	-96.6414
1.323	3	-86.3073
1.324	3	-94.8657
1.325	3	-86.7927
1.326	3	-89.5859
1.327	3	-92.2358
1.328	3	-90.1996
1.329	3	-80.8078
1.33	3	-84.2529
1.331	3	-88.2751
1.332	3	-91.8678
1.333	3	-110.863
1.334	3	-84.6093
1.335	3	-81.934
1.336	3	-82.9887
1.337	3	-82.4679
1.338	3	-84.692
1.339	3	-97.4203
1.34	3	-97.8864
1.341	3	-88.8545
1.342	3	-85.3629
1.343	3	-95.0815
1.344	3	-106.563
1.345	3	-105.918
1.346	3	-95.1481
1.347	3	-84.5555
1.348	3	-109.714
1.349	3	-79.7447
1.35	3	-91.9674
1.351	3	-84.6836
1.352	3	-102.67
1.353	3	-81.3129
1.354	3	-91.7502
1.355	3	-91.5552
1.356	3	-92.4235
1.357	3	-85.4671
1.358	3	-90.6627
1.359	3	-89.677
1.36	3	-93.091
1.361	3	-88.6015
1.362	3	-83.8937
1.363	3	-88.5749
1.364	3	-83.3396
1.365	3	-87.5904
1.366	3	-94.3716
1.367	3	-86.8087
1.368	3	-81.1013
1.369	3	-87.808
1.37	3	-87.769
1.371	3	-92.4728
1.372	3	-89.7205
1.373	3	-86.5012
1.374	3	-89.5821
1.375	3	-96.4031
1.376	3	-94.097
1.377	3	-89.553
1.378	3	-86.2985
1.379	3	-88.5056
1.38	3	-106.991
1.381	3	-86.0058
1.382	3	-90.2807
1.383	3	-86.8526
1.384	3	-120.139
1.385	3	-87.1739
1.386	3	-87.5833
1.387	3	-96.5919
1.388	3	-91.5513
1.389	3	-86.818
1.39	3	-88.3751
1.391	3	-88.4366
1.392	3	-90.1116
1.393	3	-100.467
1.394	3	-86.7244
1.395	3	-91.1335
1.396	3	-89.4243
1.397	3	-86.9622
1.398	3	-92.1258
1.399	3	-99.9623
1.4	3	-95.25
1.401	3	-90.6174
1.402	3	-91.3752
1.403	3	-86.7044
1.404	3	-81.5613
1.405	3	-88.3037
1.406	3	-94.4083
1.407	3	-97.515
1.408	3	-90.8544
1.409	3	-94.399
1.41	3	-95.0088
1.411	3	-88.0931
1.412	3	-96.2116
1.413	3	-85.3621
1.414	3	-84.8274
1.415	3	-97.5555
1.416	3	-85.1482
1.417	3	-98.7159
1.418	3	-87.446
1.419	3	-87.5795
1.42	3	-96.2233
1.421	3	-86.4574
1.422	3	-89.5561
1.423	3	-87.2923
1.424	3	-90.1656
1.425	3	-94.2601
1.426	3	-88.7745
1.427	3	-87.1277
1.428	3	-86.3696
1.429	3	-89.4463
1.43	3	-96.1117
1.431	3	-101.252
1.432	3	-85.0045
1.433	3	-84.5666
1.434	3	-94.3189
1.435	3	-86.3537
1.436	3	-93.0897
1.437	3	-94.336
1.438	3	-90.1403
1.439	3	-81.4293
1.44	3	-93.1857
1.441	3	-88.7539
1.442	3	-85.7519
1.443	3	-88.6491
1.444	3	-82.9678
1.445	3	-94.4088
1.446	3	-95.9769
1.447	3	-84.6073
1.448	3	-90.5655
1.449	3	-94.9814
1.45	3	-85.2722
1.451	3	-87.4674
1.452	3	-85.7361
1.453	3	-94.6362
1.454	3	-94.6021
1.455	3	-84.6705
1.456	3	-82.6794
1.457	3	-87.8875
1.458	3	-103.796
1.459	3	-115.393
1.46	3	-95.9548
1.461	3	-88.3706
1.462	3	-86.3659
1.463	3	-88.6581
1.464	3	-86.5767
1.465	3	-89.3391
1.466	3	-85.5399
1.467	3	-87.3242
1.468	3	-91.624
1.469	3	-91.7329
1.47	3	-87.1194
1.471	3	-91.4897
1.472	3	-88.2545
1.473	3	-93.1734
1.474	3	-94.2937
1.475	3	-84.4018
1.476	3	-91.2578
1.477	3	-86.9619
1.478	3	-94.9257
1.479	3	-98.0597
1.48	3	-84.224
1.481	3	-88.5726
1.482	3	-88.7476
1.483	3	-96.1895
1.484	3	-94.6768
1.485	3	-89.8952
1.486	3	-90.0472
1.487	3	-93.1166
1.488	3	-86.6428
1.489	3	-95.8519
1.49	3	-88.4258
1.491	3	-94.0158
1.492	3	-86.8899
1.493	3	-87.1111
1.494	3	-84.3068
1.495	3	-92.7456
1.496	3	-97.6843
1.497	3	-94.1028
1.498	3	-87.5181
1.499	3	-90.5949
1.5	3	-90.1434
1.501	3	-85.6452
1.502	3	-86.0245
1.503	3	-93.1382
1.504	3	-87.7151
1.505	3	-97.1746
1.506	3	-90.8425
1.507	3	-87.4761
1.508	3	-81.1352
1.509	3	-89.5931
1.51	3	-100.899
1.511	3	-90.152
1.512	3	-89.2942
1.513	3	-91.1243
1.514	3	-82.4935
1.515	3	-82.5286
1.516	3	-85.8796
1.517	3	-79.4533
1.518	3	-84.916
1.519	3	-89.3643
1.52	3	-86.6587
1.521	3	-83.888
1.522	3	-86.2555
1.523	3	-91.342
1.524	3	-86.4639
1.525	3	-88.2304
1.526	3	-82.3745
1.527	3	-89.8499
1.528	3	-86.0642
1.529	3	-91.6078
1.53	3	-90.695
1.531	3	-89.4691
1.532	3	-87.0774
1.533	3	-85.7082
1.534	3	-92.2001
1.535	3	-95.4889
1.536	3	-85.851
1.537	3	-86.8866
1.538	3	-89.1406
1.539	3	-86.0048
1.54	3	-86.9058
1.541	3	-88.5685
1.542	3	-96.6278
1.543	3	-96.0107
1.544	3	-82.896
1.545	3	-86.6447
1.546	3	-91.3336
1.547	3	-93.5159
1.548	3	-84.0291
1.549	3	-88.7198
1.55	3	-86.0738
1.551	3	-82.6573
1.552	3	-84.4522
1.553	3	-95.0513
1.554	3	-86.6296
1.555	3	-89.9325
1.556	3	-88.5444
1.557	3	-89.7439
1.558	3	-91.0106
1.559	3	-81.4588
1.56	3	-86.5826
1.561	3	-91.7191
1.562	3	-96.6537
1.563	3	-84.931
1.564	3	-90.3996
1.565	3	-85.3891
1.566	3	-91.242
1.567	3	-91.7293
1.568	3	-84.0267
1.569	3	-107.943
1.57	3	-93.3821
1.571	3	-88.9725
1.572	3	-85.6092
1.573	3	-85.2241
1.574	3	-88.5299
1.575	3	-87.1677
1.576	3	-86.226
1.577	3	-89.6029
1.578	3	-84.5335
1.579	3	-102.41
1.58	3	-89.0934
1.581	3	-98.0593
1.582	3	-92.8956
1.583	3	-89.4019
1.584	3	-88.7321
1.585	3	-89.8233
1.586	3	-87.0842
1.587	3	-94.6226
1.588	3	-84.5416
1.589	3	-83.0472
1.59	3	-91.4959
1.591	3	-92.4517
1.592	3	-88.6565
1.593	3	-81.8479
1.594	3	-82.6171
1.595	3	-86.331
1.596	3	-88.666
1.597	3	-88.106
1.598	3	-108.779
1.599	3	-84.4975
1.6	3	-86.2328
1.601	3	-86.6799
1.602	3	-96.3532
1.603	3	-87.3743
1.604	3	-91.2921
1.605	3	-85.1662
1.606	3	-84.2096
1.607	3	-90.0876
1.608	3	-85.7203
1.609	3	-88.9239
1.61	3	-93.2877
1.611	3	-84.1459
1.612	3	-95.4068
1.613	3	-83.926
1.614	3	-95.2044
1.615	3	-86.9688
1.616	3	-97.2993
1.617	3	-89.1309
1.618	3	-85.0953
1.619	3	-91.4433
1.62	3	-84.7179
1.621	3	-98.4568
1.622	3	-92.4034
1.623	3	-81.0937
1.624	3	-81.5093
1.625	3	-94.2379
1.626	3	-94.4299
1.627	3	-90.0118
1.628	3	-87.3842
1.629	3	-87.4587
1.63	3	-86.0638
1.631	3	-90.3075
1.632	3	-91.4087
1.633	3	-84.9197
1.634	3	-93.2384
1.635	3	-96.8854
1.636	3	-82.1785
1.637	3	-83.4105
1.638	3	-90.8229
1.639	3	-83.0667
1.64	3	-79.2749
1.641	3	-82.0509
1.642	3	-85.6813
1.643	3	-91.7395
1.644	3	-82.7386
1.645	3	-81.0845
1.646	3	-94.6178
1.647	3	-89.2389
1.648	3	-82.1984
1.649	3	-95.4505
1.65	3	-92.249
1.651	3	-86.1989
1.652	3	-92.1551
1.653	3	-86.1051
1.654	3	-91.7721
1.655	3	-80.957
1.656	3	-89.1262
1.657	3	-87.9113
1.658	3	-90.6662
1.659	3	-99.3031
1.66	3	-82.9334
1.661	3	-85.8983
1.662	3	-101.61
1.663	3	-89.8369
1.664	3	-88.6093
1.665	3	-89.0162
1.666	3	-91.3732
1.667	3	-85.5774
1.668	3	-90.2815
1.669	3	-97.8291
1.67	3	-88.3372
1.671	3	-95.1082
1.672	3	-91.163
1.673	3	-100.184
1.674	3	-84.6476
1.675	3	-91.1213
1.676	3	-84.3619
1.677	3	-86.5159
1.678	3	-87.9608
1.679	3	-97.3543
1.68	3	-92.1074
1.681	3	-81.408
1.682	3	-82.7404
1.683	3	-84.5887
1.684	3	-86.9922
1.685	3	-92.2377
1.686	3	-86.5517
1.687	3	-98.5724
1.688	3	-80.1746
1.689	3	-85.7357
1.69	3	-89.536
1.691	3	-86.889
1.692	3	-85.9345
1.693	3	-88.0065
1.694	3	-85.2729
1.695	3	-90.2158
1.696	3	-91.1498
1.697	3	-96.3604
1.698	3	-89.913
1.699	3	-80.8657
1.7	3	-87.9467
1.701	3	-81.877
1.702	3	-84.6323
1.703	3	-86.4693
1.704	3	-86.2808
1.705	3	-82.064
1.706	3	-88.1505
1.707	3	-89.579
1.708	3	-82.4563
1.709	3	-90.9859
1.71	3	-88.6514
1.711	3	-91.8064
1.712	3	-87.6604
1.713	3	-87.0393
1.714	3	-92.4354
1.715	3	-88.2808
1.716	3	-99.2746
1.717	3	-88.4863
1.718	3	-91.1081
1.719	3	-83.1527
1.72	3	-89.9059
1.721	3	-94.9726
1.722	3	-80.909
1.723	3	-87.0822
1.724	3	-85.7276
1.725	3	-85.9178
1.726	3	-84.8876
1.727	3	-88.2241
1.728	3	-88.1942
1.729	3	-97.391
1.73	3	-87.1084
1.731	3	-82.2614
1.732	3	-93.4361
1.733	3	-87.4736
1.734	3	-80.6377
1.735	3	-82.1828
1.736	3	-85.5466
1.737	3	-86.5536
1.738	3	-91.0122
1.739	3	-89.4632
1.74	3	-80.7388
1.741	3	-90.269
1.742	3	-81.697
1.743	3	-86.8954
1.744	3	-85.2687
1.745	3	-88.8956
1.746	3	-97.7589
1.747	3	-96.684
1.748	3	-85.497
1.749	3	-86.1082
1.75	3	-96.7449
1.751	3	-94.6305
1.752	3	-99.8404
1.753	3	-87.5078
1.754	3	-90.0946
1.755	3	-85.4605
1.756	3	-96.8507
1.757	3	-89.327
1.758	3	-81.785
1.759	3	-88.4722
1.76	3	-97.8757
1.761	3	-89.0096
1.762	3	-84.9685
1.763	3	-88.9292
1.764	3	-82.7023
1.765	3	-87.1102
1.766	3	-92.5551
1.767	3	-90.5571
1.768	3	-93.9891
1.769	3	-92.17
1.77	3	-87.2016
1.771	3	-77.8641
1.772	3	-87.7647
1.773	3	-83.3468
1.774	3	-87.0098
1.775	3	-82.8943
1.776	3	-100.708
1.777	3	-101.639
1.778	3	-87.1877
1.779	3	-94.1979
1.78	3	-95.754
1.781	3	-86.7457
1.782	3	-87.4661
1.783	3	-83.5645
1.784	3	-92.9368
1.785	3	-86.6392
1.786	3	-84.6885
1.787	3	-83.4502
1.788	3	-84.875
1.789	3	-81.7504
1.79	3	-84.5644
1.791	3	-89.174
1.792	3	-91.3299
1.793	3	-96.0344
1.794	3	-81.5423
1.795	3	-103.55
1.796	3	-87.1028
1.797	3	-83.2505
1.798	3	-99.1865
1.799	3	-103.02
1.8	3	-84.3431
1.801	3	-87.4155
1.802	3	-93.748
1.803	3	-90.9716
1.804	3	-82.7783
1.805	3	-92.8049
1.806	3	-102.626
1.807	3	-88.246
1.808	3	-90.0181
1.809	3	-85.0724
1.81	3	-94.7949
1.811	3	-91.5832
1.812	3	-85.1432
1.813	3	-84.9211
1.814	3	-89.1501
1.815	3	-93.0921
1.816	3	-89.2979
1.817	3	-83.3736
1.818	3	-87.2845
1.819	3	-83.4045
1.82	3	-91.7329
1.821	3	-101.854
1.822	3	-94.2476
1.823	3	-90.239
1.824	3	-86.3883
1.825	3	-97.7549
1.826	3	-85.0127
1.827	3	-81.9551
1.828	3	-81.8783
1.829	3	-90.835
1.83	3	-83.448
1.831	3	-84.5302
1.832	3	-95.8449
1.833	3	-86.858
1.834	3	-88.4967
1.835	3	-82.9084
1.836	3	-96.3447
1.837	3	-90.4288
1.838	3	-89.7411
1.839	3	-83.3402
1.84	3	-85.2059
1.841	3	-78.5914
1.842	3	-85.2067
1.843	3	-83.1437
1.844	3	-81.7354
1.845	3	-84.0031
1.846	3	-98.1018
1.847	3	-88.388
1.848	3	-86.1429
1.849	3	-89.3855
1.85	3	-89.9551
1.851	3	-89.8768
1.852	3	-94.8803
1.853	3	-89.5264
1.854	3	-91.9828
1.855	3	-87.0077
1.856	3	-95.9822
1.857	3	-85.9682
1.858	3	-91.8455
1.859	3	-89.2069
1.86	3	-81.5183
1.861	3	-87.4587
1.862	3	-93.9001
1.863	3	-80.3547
1.864	3	-80.8003
1.865	3	-95.5002
1.866	3	-90.4745
1.867	3	-100.316
1.868	3	-88.1729
1.869	3	-88.9401
1.87	3	-94.5
1.871	3	-91.4397
1.872	3	-85.4867
1.873	3	-84.9436
1.874	3	-91.7235
1.875	3	-87.7863
1.876	3	-82.2867
1.877	3	-80.3806
1.878	3	-95.2331
1.879	3	-87.6011
1.88	3	-83.602
1.881	3	-84.9161
1.882	3	-90.0397
1.883	3	-87.2429
1.884	3	-85.4173
1.885	3	-87.7408
1.886	3	-89.6326
1.887	3	-85.7446
1.888	3	-86.0758
1.889	3	-85.0163
1.89	3	-81.0392
1.891	3	-84.387
1.892	3	-83.1786
1.893	3	-82.5866
1.894	3	-89.733
1.895	3	-97.6873
1.896	3	-90.3349
1.897	3	-93.9325
1.898	3	-98.9339
1.899	3	-89.0418
1.9	3	-89.9483
1.901	3	-80.1669
1.902	3	-90.7684
1.903	3	-88.0563
1.904	3	-81.3844
1.905	3	-81.4765
1.906	3	-91.719
1.907	3	-83.0205
1.908	3	-91.7379
1.909	3	-88.3192
1.91	3	-86.0288
1.911	3	-83.3874
1.912	3	-87.3217
1.913	3	-93.7888
1.914	3	-86.5881
1.915	3	-90.1189
1.916	3	-90.2258
1.917	3	-88.4039
1.918	3	-90.1552
1.919	3	-91.1706
1.92	3	-84.4016
1.921	3	-81.7674
1.922	3	-99.6066
1.923	3	-88.1614
1.924	3	-91.4268
1.925	3	-88.5312
1.926	3	-87.0886
1.927	3	-82.321
1.928	3	-87.0114
1.929	3	-85.0498
1.93	3	-82.9743
1.931	3	-87.6241
1.932	3	-86.1081
1.933	3	-96.7334
1.934	3	-105.673
1.935	3	-80.9044
1.936	3	-84.1742
1.937	3	-90.3937
1.938	3	-81.263
1.939	3	-83.5805
1.94	3	-86.6354
1.941	3	-97.5565
1.942	3	-86.6332
1.943	3	-91.1411
1.944	3	-79.6884
1.945	3	-93.0721
1.946	3	-86.5724
1.947	3	-88.5979
1.948	3	-85.2809
1.949	3	-89.6667
1.95	3	-82.675
1.951	3	-80.154
1.952	3	-78.1657
1.953	3	-91.256
1.954	3	-91.562
1.955	3	-92.1014
1.956	3	-84.7857
1.957	3	-80.9951
1.958	3	-94.0063
1.959	3	-84.9072
1.96	3	-89.5183
1.961	3	-90.3435
1.962	3	-92.1858
1.963	3	-91.9681
1.964	3	-90.4717
1.965	3	-89.8657
1.966	3	-90.5563
1.967	3	-86.8395
1.968	3	-87.2042
1.969	3	-83.0044
1.97	3	-83.8686
1.971	3	-85.2394
1.972	3	-84.4519
1.973	3	-82.835
1.974	3	-92.4079
1.975	3	-90.564
1.976	3	-84.5255
1.977	3	-85.1276
1.978	3	-89.0672
1.979	3	-91.6544
1.98	3	-87.3811
1.981	3	-92.5018
1.982	3	-84.59
1.983	3	-97.1774
1.984	3	-100.747
1.985	3	-89.1515
1.986	3	-86.6877
1.987	3	-86.4405
1.988	3	-89.1366
1.989	3	-88.4175
1.99	3	-101.018
1.991	3	-95.551
1.992	3	-89.9398
1.993	3	-87.0725
1.994	3	-90.8573
1.995	3	-89.9
1.996	3	-87.1588
1.997	3	-92.7791
1.998	3	-92.8582
1.999	3	-86.0897
2	3	-77.2315
0.5	3.08333	-95.4823
0.501	3.08333	-93.0562
0.502	3.08333	-92.457
0.503	3.08333	-95.3303
0.504	3.08333	-92.0801
0.505	3.08333	-83.6163
0.506	3.08333	-83.2726
0.507	3.08333	-87.6579
0.508	3.08333	-95.3845
0.509	3.08333	-88.7112
0.51	3.08333	-89.3044
0.511	3.08333	-92.6638
0.512	3.08333	-85.3925
0.513	3.08333	-90.2202
0.514	3.08333	-86.8802
0.515	3.08333	-96.7684
0.516	3.08333	-93.3798
0.517	3.08333	-88.1228
0.518	3.08333	-90.6202
0.519	3.08333	-93.506
0.52	3.08333	-90.6383
0.521	3.08333	-92.264
0.522	3.08333	-91.8348
0.523	3.08333	-89.4579
0.524	3.08333	-85.9994
0.525	3.08333	-84.2632
0.526	3.08333	-91.5416
0.527	3.08333	-94.1443
0.528	3.08333	-90.2632
0.529	3.08333	-91.9836
0.53	3.08333	-85.9993
0.531	3.08333	-82.9546
0.532	3.08333	-87.2084
0.533	3.08333	-97.7406
0.534	3.08333	-88.3197
0.535	3.08333	-88.9195
0.536	3.08333	-88.5838
0.537	3.08333	-92.0778
0.538	3.08333	-86.2143
0.539	3.08333	-91.6789
0.54	3.08333	-92.4999
0.541	3.08333	-90.237
0.542	3.08333	-89.7045
0.543	3.08333	-85.3179
0.544	3.08333	-93.4776
0.545	3.08333	-85.8361
0.546	3.08333	-91.5787
0.547	3.08333	-90.8365
0.548	3.08333	-86.3882
0.549	3.08333	-86.9395
0.55	3.08333	-83.6367
0.551	3.08333	-90.8493
0.552	3.08333	-90.8827
0.553	3.08333	-87.4901
0.554	3.08333	-93.7735
0.555	3.08333	-98.9144
0.556	3.08333	-86.997
0.557	3.08333	-88.9902
0.558	3.08333	-83.7959
0.559	3.08333	-90.6516
0.56	3.08333	-91.7683
0.561	3.08333	-97.5605
0.562	3.08333	-98.1313
0.563	3.08333	-88.4364
0.564	3.08333	-88.8964
0.565	3.08333	-88.2838
0.566	3.08333	-89.5887
0.567	3.08333	-98.1778
0.568	3.08333	-87.6867
0.569	3.08333	-90.2078
0.57	3.08333	-96.2084
0.571	3.08333	-85.5956
0.572	3.08333	-85.9362
0.573	3.08333	-98.4295
0.574	3.08333	-85.0352
0.575	3.08333	-96.8084
0.576	3.08333	-89.7254
0.577	3.08333	-93.7268
0.578	3.08333	-89.5721
0.579	3.08333	-85.4367
0.58	3.08333	-98.0045
0.581	3.08333	-97.251
0.582	3.08333	-92.1263
0.583	3.08333	-88.2454
0.584	3.08333	-87.2794
0.585	3.08333	-88.1254
0.586	3.08333	-87.361
0.587	3.08333	-91.2702
0.588	3.08333	-97.1503
0.589	3.08333	-102.143
0.59	3.08333	-92.4595
0.591	3.08333	-91.8414
0.592	3.08333	-91.0124
0.593	3.08333	-93.0655
0.594	3.08333	-93.4342
0.595	3.08333	-100.363
0.596	3.08333	-89.8221
0.597	3.08333	-101.239
0.598	3.08333	-93.3902
0.599	3.08333	-85.078
0.6	3.08333	-89.11
0.601	3.08333	-86.4881
0.602	3.08333	-82.5919
0.603	3.08333	-96.3073
0.604	3.08333	-92.7008
0.605	3.08333	-96.3708
0.606	3.08333	-94.4155
0.607	3.08333	-93.4576
0.608	3.08333	-86.2041
0.609	3.08333	-90.8408
0.61	3.08333	-85.201
0.611	3.08333	-90.7507
0.612	3.08333	-89.7405
0.613	3.08333	-87.8336
0.614	3.08333	-91.3427
0.615	3.08333	-100.009
0.616	3.08333	-114.139
0.617	3.08333	-88.4716
0.618	3.08333	-88.1998
0.619	3.08333	-92.8675
0.62	3.08333	-90.2363
0.621	3.08333	-91.0992
0.622	3.08333	-85.4033
0.623	3.08333	-90.2617
0.624	3.08333	-85.2169
0.625	3.08333	-94.685
0.626	3.08333	-87.4333
0.627	3.08333	-83.2008
0.628	3.08333	-91.2744
0.629	3.08333	-90.879
0.63	3.08333	-89.4582
0.631	3.08333	-100.01
0.632	3.08333	-95.2682
0.633	3.08333	-90.4016
0.634	3.08333	-86.9228
0.635	3.08333	-92.8527
0.636	3.08333	-87.1575
0.637	3.08333	-88.1892
0.638	3.08333	-101.091
0.639	3.08333	-93.2588
0.64	3.08333	-92.2928
0.641	3.08333	-92.6784
0.642	3.08333	-91.2978
0.643	3.08333	-85.5709
0.644	3.08333	-94.8427
0.645	3.08333	-93.6019
0.646	3.08333	-86.4894
0.647	3.08333	-98.8921
0.648	3.08333	-91.8734
0.649	3.08333	-90.4971
0.65	3.08333	-90.0023
0.651	3.08333	-89.5509
0.652	3.08333	-84.3539
0.653	3.08333	-83.3769
0.654	3.08333	-87.0965
0.655	3.08333	-88.9181
0.656	3.08333	-87.5641
0.657	3.08333	-85.9024
0.658	3.08333	-85.8147
0.659	3.08333	-88.5922
0.66	3.08333	-84.8644
0.661	3.08333	-83.9881
0.662	3.08333	-96.3067
0.663	3.08333	-90.241
0.664	3.08333	-90.1575
0.665	3.08333	-86.5639
0.666	3.08333	-88.9951
0.667	3.08333	-92.3561
0.668	3.08333	-83.463
0.669	3.08333	-84.2246
0.67	3.08333	-87.2661
0.671	3.08333	-86.2527
0.672	3.08333	-90.4884
0.673	3.08333	-84.5325
0.674	3.08333	-89.3418
0.675	3.08333	-82.9
0.676	3.08333	-92.6478
0.677	3.08333	-83.1301
0.678	3.08333	-92.5805
0.679	3.08333	-92.3997
0.68	3.08333	-92.7568
0.681	3.08333	-93.621
0.682	3.08333	-93.1574
0.683	3.08333	-91.275
0.684	3.08333	-88.0171
0.685	3.08333	-85.2738
0.686	3.08333	-85.8484
0.687	3.08333	-88.7155
0.688	3.08333	-100.134
0.689	3.08333	-94.5739
0.69	3.08333	-101.294
0.691	3.08333	-87.8721
0.692	3.08333	-89.9142
0.693	3.08333	-94.4426
0.694	3.08333	-96.5597
0.695	3.08333	-107.315
0.696	3.08333	-90.4768
0.697	3.08333	-80.4239
0.698	3.08333	-101.507
0.699	3.08333	-97.0621
0.7	3.08333	-88.2613
0.701	3.08333	-95.3859
0.702	3.08333	-104.551
0.703	3.08333	-87.371
0.704	3.08333	-90.6008
0.705	3.08333	-92.4709
0.706	3.08333	-86.5683
0.707	3.08333	-102.5
0.708	3.08333	-84.1837
0.709	3.08333	-91.5452
0.71	3.08333	-87.9658
0.711	3.08333	-85.3494
0.712	3.08333	-86.5019
0.713	3.08333	-89.8547
0.714	3.08333	-82.4096
0.715	3.08333	-82.2435
0.716	3.08333	-80.5761
0.717	3.08333	-82.7907
0.718	3.08333	-86.987
0.719	3.08333	-87.8247
0.72	3.08333	-87.592
0.721	3.08333	-89.4948
0.722	3.08333	-92.91
0.723	3.08333	-89.6862
0.724	3.08333	-83.214
0.725	3.08333	-84.2596
0.726	3.08333	-88.8639
0.727	3.08333	-91.4561
0.728	3.08333	-87.1318
0.729	3.08333	-94.4217
0.73	3.08333	-93.3878
0.731	3.08333	-95.6832
0.732	3.08333	-93.2368
0.733	3.08333	-92.1035
0.734	3.08333	-83.7244
0.735	3.08333	-88.7771
0.736	3.08333	-87.5142
0.737	3.08333	-85.5451
0.738	3.08333	-85.2789
0.739	3.08333	-88.5261
0.74	3.08333	-83.5409
0.741	3.08333	-96.8599
0.742	3.08333	-110.087
0.743	3.08333	-97.7575
0.744	3.08333	-93.9313
0.745	3.08333	-88.3954
0.746	3.08333	-90.648
0.747	3.08333	-97.8704
0.748	3.08333	-90.6284
0.749	3.08333	-96.1175
0.75	3.08333	-86.5669
0.751	3.08333	-106.251
0.752	3.08333	-91.5845
0.753	3.08333	-103.079
0.754	3.08333	-87.9198
0.755	3.08333	-81.7739
0.756	3.08333	-91.7001
0.757	3.08333	-86.4011
0.758	3.08333	-90.746
0.759	3.08333	-88.3875
0.76	3.08333	-89.2352
0.761	3.08333	-90.5841
0.762	3.08333	-105.482
0.763	3.08333	-103.21
0.764	3.08333	-91.0479
0.765	3.08333	-92.7431
0.766	3.08333	-84.9232
0.767	3.08333	-108.251
0.768	3.08333	-83.6776
0.769	3.08333	-98.6741
0.77	3.08333	-95.4075
0.771	3.08333	-84.8263
0.772	3.08333	-106.41
0.773	3.08333	-89.692
0.774	3.08333	-90.6484
0.775	3.08333	-113.476
0.776	3.08333	-85.3516
0.777	3.08333	-85.59
0.778	3.08333	-94.5606
0.779	3.08333	-89.9063
0.78	3.08333	-92.8574
0.781	3.08333	-91.6694
0.782	3.08333	-99.5845
0.783	3.08333	-100.998
0.784	3.08333	-92.5627
0.785	3.08333	-100.646
0.786	3.08333	-83.0699
0.787	3.08333	-87.7963
0.788	3.08333	-83.3523
0.789	3.08333	-85.8038
0.79	3.08333	-101.704
0.791	3.08333	-98.698
0.792	3.08333	-99.9311
0.793	3.08333	-86.001
0.794	3.08333	-93.4991
0.795	3.08333	-88.2013
0.796	3.08333	-96.0158
0.797	3.08333	-80.9314
0.798	3.08333	-87.152
0.799	3.08333	-96.3386
0.8	3.08333	-95.3359
0.801	3.08333	-86.1927
0.802	3.08333	-88.3877
0.803	3.08333	-93.0209
0.804	3.08333	-86.6447
0.805	3.08333	-87.3868
0.806	3.08333	-89.1717
0.807	3.08333	-87.6662
0.808	3.08333	-88.9393
0.809	3.08333	-91.4584
0.81	3.08333	-94.8162
0.811	3.08333	-95.947
0.812	3.08333	-83.4942
0.813	3.08333	-85.7251
0.814	3.08333	-101.237
0.815	3.08333	-88.6022
0.816	3.08333	-90.8839
0.817	3.08333	-80.7547
0.818	3.08333	-95.2041
0.819	3.08333	-86.4322
0.82	3.08333	-90.7851
0.821	3.08333	-86.8987
0.822	3.08333	-83.0054
0.823	3.08333	-92.8217
0.824	3.08333	-91.0378
0.825	3.08333	-88.6506
0.826	3.08333	-116.428
0.827	3.08333	-105.746
0.828	3.08333	-100.607
0.829	3.08333	-90.5146
0.83	3.08333	-84.6965
0.831	3.08333	-86.5458
0.832	3.08333	-88.9093
0.833	3.08333	-84.3366
0.834	3.08333	-91.7333
0.835	3.08333	-85.066
0.836	3.08333	-94.9376
0.837	3.08333	-103.864
0.838	3.08333	-94.4422
0.839	3.08333	-91.4019
0.84	3.08333	-90.3788
0.841	3.08333	-94.1329
0.842	3.08333	-87.2549
0.843	3.08333	-91.5585
0.844	3.08333	-84.1824
0.845	3.08333	-92.7014
0.846	3.08333	-88.8861
0.847	3.08333	-85.1323
0.848	3.08333	-85.5499
0.849	3.08333	-111.86
0.85	3.08333	-83.4235
0.851	3.08333	-86.9275
0.852	3.08333	-91.5466
0.853	3.08333	-110.697
0.854	3.08333	-99.7516
0.855	3.08333	-98.8316
0.856	3.08333	-86.0442
0.857	3.08333	-86.3494
0.858	3.08333	-98.6072
0.859	3.08333	-90.8588
0.86	3.08333	-91.625
0.861	3.08333	-94.4059
0.862	3.08333	-82.7752
0.863	3.08333	-102.651
0.864	3.08333	-87.092
0.865	3.08333	-91.9248
0.866	3.08333	-90.9166
0.867	3.08333	-89.9439
0.868	3.08333	-91.6624
0.869	3.08333	-87.65
0.87	3.08333	-104.426
0.871	3.08333	-94.7926
0.872	3.08333	-96.6417
0.873	3.08333	-92.8487
0.874	3.08333	-96.8751
0.875	3.08333	-97.5801
0.876	3.08333	-93.21
0.877	3.08333	-88.2021
0.878	3.08333	-86.9704
0.879	3.08333	-91.3221
0.88	3.08333	-84.7652
0.881	3.08333	-91.1156
0.882	3.08333	-86.534
0.883	3.08333	-97.7031
0.884	3.08333	-89.4733
0.885	3.08333	-89.6531
0.886	3.08333	-90.5287
0.887	3.08333	-89.1187
0.888	3.08333	-86.1673
0.889	3.08333	-91.2743
0.89	3.08333	-90.4194
0.891	3.08333	-89.4413
0.892	3.08333	-89.3316
0.893	3.08333	-88.616
0.894	3.08333	-86.8825
0.895	3.08333	-84.994
0.896	3.08333	-89.8563
0.897	3.08333	-81.0678
0.898	3.08333	-89.7582
0.899	3.08333	-85.7358
0.9	3.08333	-84.2884
0.901	3.08333	-94.9976
0.902	3.08333	-93.7564
0.903	3.08333	-86.9269
0.904	3.08333	-88.6741
0.905	3.08333	-84.0845
0.906	3.08333	-90.0955
0.907	3.08333	-85.4104
0.908	3.08333	-95.5504
0.909	3.08333	-85.6797
0.91	3.08333	-84.754
0.911	3.08333	-88.7537
0.912	3.08333	-89.2809
0.913	3.08333	-94.6976
0.914	3.08333	-98.2617
0.915	3.08333	-95.7135
0.916	3.08333	-90.9602
0.917	3.08333	-93.3635
0.918	3.08333	-91.7635
0.919	3.08333	-86.2207
0.92	3.08333	-85.6155
0.921	3.08333	-86.2359
0.922	3.08333	-90.7622
0.923	3.08333	-88.0812
0.924	3.08333	-90.2447
0.925	3.08333	-99.5486
0.926	3.08333	-91.1057
0.927	3.08333	-85.2538
0.928	3.08333	-90.5813
0.929	3.08333	-88.7574
0.93	3.08333	-97.3518
0.931	3.08333	-85.2654
0.932	3.08333	-95.3964
0.933	3.08333	-87.8822
0.934	3.08333	-93.3961
0.935	3.08333	-95.1689
0.936	3.08333	-88.88
0.937	3.08333	-99.7244
0.938	3.08333	-97.3349
0.939	3.08333	-88.6349
0.94	3.08333	-88.5141
0.941	3.08333	-84.026
0.942	3.08333	-106.902
0.943	3.08333	-85.8688
0.944	3.08333	-103.753
0.945	3.08333	-91.0384
0.946	3.08333	-84.2277
0.947	3.08333	-84.4399
0.948	3.08333	-91.5705
0.949	3.08333	-88.6397
0.95	3.08333	-81.2101
0.951	3.08333	-82.247
0.952	3.08333	-80.6279
0.953	3.08333	-90.9602
0.954	3.08333	-89.2103
0.955	3.08333	-87.9848
0.956	3.08333	-103.292
0.957	3.08333	-90.7001
0.958	3.08333	-85.7293
0.959	3.08333	-92.1874
0.96	3.08333	-93.2521
0.961	3.08333	-84.3281
0.962	3.08333	-82.672
0.963	3.08333	-86.6653
0.964	3.08333	-92.3822
0.965	3.08333	-95.215
0.966	3.08333	-88.5008
0.967	3.08333	-90.8047
0.968	3.08333	-88.2787
0.969	3.08333	-96.0354
0.97	3.08333	-87.5675
0.971	3.08333	-96.5278
0.972	3.08333	-86.4661
0.973	3.08333	-88.6225
0.974	3.08333	-88.1773
0.975	3.08333	-84.6567
0.976	3.08333	-92.0157
0.977	3.08333	-91.7652
0.978	3.08333	-90.3891
0.979	3.08333	-87.1126
0.98	3.08333	-85.6846
0.981	3.08333	-89.0975
0.982	3.08333	-90.2177
0.983	3.08333	-83.9841
0.984	3.08333	-91.4217
0.985	3.08333	-86.5717
0.986	3.08333	-83.8395
0.987	3.08333	-84.9903
0.988	3.08333	-89.6899
0.989	3.08333	-79.0407
0.99	3.08333	-85.1548
0.991	3.08333	-86.9119
0.992	3.08333	-93.563
0.993	3.08333	-87.5191
0.994	3.08333	-85.9566
0.995	3.08333	-86.7701
0.996	3.08333	-94.5968
0.997	3.08333	-84.3893
[truncated: 323,718+ more rows]
