# Supplementary material for: Wireless in-body sensing through genetically engineered bacteria
Source: Nat Commun. 2025 Nov 25;16:10432. doi: 10.1038/s41467-025-65416-5 (PMC12647575; doi:10.1038/s41467-025-65416-5)
Supplement: Supplementary file 6 — Source Data [file 41467_2025_65416_MOESM6_ESM.zip › fig10-topleft.xlsx]

## Sheet: Sheet1
Frequency (GHz)	Time (h)	|ΔS21| (dB) - BL21 ccmAH
0.5	3	-85.8618
0.501	3	-86.7768
0.502	3	-84.6255
0.503	3	-95.0971
0.504	3	-86.7209
0.505	3	-95.3418
0.506	3	-88.5089
0.507	3	-103.394
0.508	3	-99.0213
0.509	3	-94.1023
0.51	3	-89.1669
0.511	3	-88.5166
0.512	3	-83.5692
0.513	3	-83.4402
0.514	3	-85.9147
0.515	3	-92.3523
0.516	3	-90.6922
0.517	3	-90.7316
0.518	3	-103.044
0.519	3	-86.4008
0.52	3	-105.776
0.521	3	-96.2441
0.522	3	-88.4549
0.523	3	-87.9106
0.524	3	-89.3599
0.525	3	-86.4562
0.526	3	-87.8747
0.527	3	-84.6547
0.528	3	-83.9827
0.529	3	-84.1523
0.53	3	-91.9246
0.531	3	-84.2175
0.532	3	-83.638
0.533	3	-84.651
0.534	3	-98.208
0.535	3	-82.6007
0.536	3	-94.2116
0.537	3	-82.8017
0.538	3	-92.6592
0.539	3	-86.4232
0.54	3	-97.404
0.541	3	-87.5438
0.542	3	-87.3273
0.543	3	-86.8107
0.544	3	-89.2937
0.545	3	-109.293
0.546	3	-84.5252
0.547	3	-87.5557
0.548	3	-94.7919
0.549	3	-88.038
0.55	3	-85.1737
0.551	3	-82.481
0.552	3	-91.7629
0.553	3	-83.8387
0.554	3	-85.8383
0.555	3	-84.7253
0.556	3	-81.8372
0.557	3	-90.5744
0.558	3	-90.8851
0.559	3	-95.9868
0.56	3	-93.7117
0.561	3	-83.4577
0.562	3	-91.5471
0.563	3	-92.1551
0.564	3	-86.4376
0.565	3	-86.089
0.566	3	-89.4487
0.567	3	-93.7405
0.568	3	-93.8466
0.569	3	-93.8675
0.57	3	-86.6023
0.571	3	-96.8643
0.572	3	-90.487
0.573	3	-93.9375
0.574	3	-89.3117
0.575	3	-93.0951
0.576	3	-95.2005
0.577	3	-91.0996
0.578	3	-92.1708
0.579	3	-91.3195
0.58	3	-85.6702
0.581	3	-82.9051
0.582	3	-84.9605
0.583	3	-89.1583
0.584	3	-83.8766
0.585	3	-92.9417
0.586	3	-91.2703
0.587	3	-97.7953
0.588	3	-88.2956
0.589	3	-86.5594
0.59	3	-89.3054
0.591	3	-120.184
0.592	3	-91.4819
0.593	3	-97.2558
0.594	3	-87.6203
0.595	3	-94.5921
0.596	3	-88.757
0.597	3	-96.0288
0.598	3	-89.8727
0.599	3	-88.5034
0.6	3	-85.2982
0.601	3	-93.4302
0.602	3	-88.9674
0.603	3	-92.5164
0.604	3	-88.2328
0.605	3	-91.3914
0.606	3	-98.9265
0.607	3	-100.166
0.608	3	-89.402
0.609	3	-85.7307
0.61	3	-89.2593
0.611	3	-83.0603
0.612	3	-82.838
0.613	3	-93.3598
0.614	3	-89.6048
0.615	3	-88.1405
0.616	3	-95.3897
0.617	3	-93.7284
0.618	3	-86.9098
0.619	3	-91.9131
0.62	3	-85.6926
0.621	3	-89.0774
0.622	3	-95.8483
0.623	3	-85.6817
0.624	3	-89.7807
0.625	3	-95.0104
0.626	3	-88.6625
0.627	3	-90.0445
0.628	3	-84.0325
0.629	3	-98.0636
0.63	3	-90.1635
0.631	3	-90.77
0.632	3	-84.4323
0.633	3	-84.7447
0.634	3	-85.1315
0.635	3	-98.4522
0.636	3	-95.6153
0.637	3	-85.1489
0.638	3	-96.0228
0.639	3	-85.9383
0.64	3	-81.1905
0.641	3	-91.1622
0.642	3	-93.2377
0.643	3	-89.6914
0.644	3	-86.1595
0.645	3	-101.693
0.646	3	-88.2114
0.647	3	-90.3576
0.648	3	-82.1255
0.649	3	-87.1695
0.65	3	-84.9656
0.651	3	-95.0511
0.652	3	-89.5546
0.653	3	-101.343
0.654	3	-98.9829
0.655	3	-90.8838
0.656	3	-104.857
0.657	3	-84.7246
0.658	3	-93.0645
0.659	3	-86.2224
0.66	3	-91.5612
0.661	3	-90.0037
0.662	3	-84.4879
0.663	3	-83.5445
0.664	3	-90.9487
0.665	3	-83.0959
0.666	3	-84.4434
0.667	3	-87.9352
0.668	3	-86.4696
0.669	3	-91.092
0.67	3	-85.9476
0.671	3	-87.455
0.672	3	-94.985
0.673	3	-87.0654
0.674	3	-98.8118
0.675	3	-83.9407
0.676	3	-84.671
0.677	3	-92.7381
0.678	3	-83.725
0.679	3	-86.5123
0.68	3	-88.3636
0.681	3	-90.0358
0.682	3	-95.6706
0.683	3	-87.8504
0.684	3	-88.0836
0.685	3	-93.0039
0.686	3	-87.3142
0.687	3	-96.8983
0.688	3	-83.7573
0.689	3	-89.5502
0.69	3	-85.83
0.691	3	-86.5542
0.692	3	-78.8864
0.693	3	-85.5366
0.694	3	-96.1619
0.695	3	-84.4968
0.696	3	-104.104
0.697	3	-88.8215
0.698	3	-87.2428
0.699	3	-89.9965
0.7	3	-86.7973
0.701	3	-96.0974
0.702	3	-92.6328
0.703	3	-81.5858
0.704	3	-87.5305
0.705	3	-101.636
0.706	3	-92.0169
0.707	3	-84.6543
0.708	3	-91.3258
0.709	3	-101.506
0.71	3	-85.9526
0.711	3	-96.2522
0.712	3	-85.0522
0.713	3	-91.6448
0.714	3	-87.6465
0.715	3	-88.7769
0.716	3	-87.8345
0.717	3	-85.6295
0.718	3	-92.5589
0.719	3	-88.0104
0.72	3	-91.0957
0.721	3	-85.2886
0.722	3	-87.6053
0.723	3	-87.2323
0.724	3	-84.7521
0.725	3	-83.5509
0.726	3	-88.5717
0.727	3	-89.9311
0.728	3	-85.902
0.729	3	-90.4999
0.73	3	-86.5928
0.731	3	-87.0514
0.732	3	-85.4623
0.733	3	-89.5424
0.734	3	-88.7279
0.735	3	-90.2389
0.736	3	-98.7274
0.737	3	-86.6849
0.738	3	-93.6963
0.739	3	-86.1692
0.74	3	-86.9731
0.741	3	-104.457
0.742	3	-88.5496
0.743	3	-91.4094
0.744	3	-90.3933
0.745	3	-90.9435
0.746	3	-89.4531
0.747	3	-84.7244
0.748	3	-88.2374
0.749	3	-94.1204
0.75	3	-118.275
0.751	3	-86.6732
0.752	3	-91.9211
0.753	3	-92.4426
0.754	3	-89.7974
0.755	3	-90.9711
0.756	3	-86.2011
0.757	3	-86.1237
0.758	3	-94.281
0.759	3	-84.6627
0.76	3	-89.9666
0.761	3	-88.5538
0.762	3	-87.6761
0.763	3	-91.4925
0.764	3	-91.2391
0.765	3	-84.4341
0.766	3	-85.5886
0.767	3	-86.3513
0.768	3	-97.2309
0.769	3	-83.6171
0.77	3	-95.9187
0.771	3	-85.6367
0.772	3	-90.1902
0.773	3	-87.4958
0.774	3	-86.5046
0.775	3	-81.834
0.776	3	-95.1574
0.777	3	-94.9272
0.778	3	-87.1721
0.779	3	-90.133
0.78	3	-92.8508
0.781	3	-84.8407
0.782	3	-90.1179
0.783	3	-89.6818
0.784	3	-87.1215
0.785	3	-85.4122
0.786	3	-93.2759
0.787	3	-92.8514
0.788	3	-93.2374
0.789	3	-92.9115
0.79	3	-92.3052
0.791	3	-89.9434
0.792	3	-83.5862
0.793	3	-87.7859
0.794	3	-88.0996
0.795	3	-88.6598
0.796	3	-88.9086
0.797	3	-96.8994
0.798	3	-85.0056
0.799	3	-85.4778
0.8	3	-94.8116
0.801	3	-91.2145
0.802	3	-96.8331
0.803	3	-88.5908
0.804	3	-89.9558
0.805	3	-90.5562
0.806	3	-87.7924
0.807	3	-83.9701
0.808	3	-90.7572
0.809	3	-84.9886
0.81	3	-98.7543
0.811	3	-92.1445
0.812	3	-90.094
0.813	3	-86.3013
0.814	3	-90.7433
0.815	3	-93.7112
0.816	3	-90.7785
0.817	3	-82.3911
0.818	3	-90.7817
0.819	3	-85.5585
0.82	3	-91.8123
0.821	3	-84.3333
0.822	3	-92.1502
0.823	3	-84.8516
0.824	3	-89.7094
0.825	3	-86.8751
0.826	3	-91.2885
0.827	3	-90.2659
0.828	3	-93.516
0.829	3	-85.51
0.83	3	-83.7798
0.831	3	-100.095
0.832	3	-87.7337
0.833	3	-83.8434
0.834	3	-87.856
0.835	3	-86.1683
0.836	3	-88.4867
0.837	3	-90.9111
0.838	3	-93.3258
0.839	3	-86.3564
0.84	3	-89.9027
0.841	3	-89.1484
0.842	3	-91.0222
0.843	3	-82.4163
0.844	3	-85.8755
0.845	3	-86.4229
0.846	3	-93.0482
0.847	3	-93.5025
0.848	3	-93.441
0.849	3	-95.6524
0.85	3	-86.7939
0.851	3	-86.1265
0.852	3	-88.5931
0.853	3	-92.5805
0.854	3	-95.5402
0.855	3	-87.3916
0.856	3	-89.8278
0.857	3	-86.724
0.858	3	-90.9365
0.859	3	-88.515
0.86	3	-86.2545
0.861	3	-89.4496
0.862	3	-88.9919
0.863	3	-91.5872
0.864	3	-79.0115
0.865	3	-93.6926
0.866	3	-91.6848
0.867	3	-90.4218
0.868	3	-90.1052
0.869	3	-89.3198
0.87	3	-88.4675
0.871	3	-89.6502
0.872	3	-89.9904
0.873	3	-83.8373
0.874	3	-85.5233
0.875	3	-79.7079
0.876	3	-86.8271
0.877	3	-85.9068
0.878	3	-98.3089
0.879	3	-80.9983
0.88	3	-87.2918
0.881	3	-94.0027
0.882	3	-94.4499
0.883	3	-96.6476
0.884	3	-85.8741
0.885	3	-92.6061
0.886	3	-85.5348
0.887	3	-87.5735
0.888	3	-89.4371
0.889	3	-93.1124
0.89	3	-90.418
0.891	3	-97.7362
0.892	3	-91.1418
0.893	3	-100.041
0.894	3	-86.9991
0.895	3	-86.0018
0.896	3	-92.2614
0.897	3	-84.4633
0.898	3	-88.9508
0.899	3	-88.2212
0.9	3	-88.4732
0.901	3	-91.047
0.902	3	-89.1373
0.903	3	-94.8945
0.904	3	-95.8444
0.905	3	-89.9692
0.906	3	-86.7273
0.907	3	-100.425
0.908	3	-89.9144
0.909	3	-95.526
0.91	3	-89.6413
0.911	3	-85.1229
0.912	3	-97.127
0.913	3	-112.228
0.914	3	-83.6567
0.915	3	-95.9043
0.916	3	-87.1143
0.917	3	-83.1604
0.918	3	-89.5107
0.919	3	-86.0667
0.92	3	-87.6941
0.921	3	-88.2343
0.922	3	-88.8516
0.923	3	-94.4611
0.924	3	-93.041
0.925	3	-95.9394
0.926	3	-91.5496
0.927	3	-87.2554
0.928	3	-85.9482
0.929	3	-83.5677
0.93	3	-96.821
0.931	3	-92.6657
0.932	3	-96.7912
0.933	3	-88.1262
0.934	3	-92.2879
0.935	3	-87.6938
0.936	3	-89.3354
0.937	3	-90.9283
0.938	3	-84.1892
0.939	3	-97.201
0.94	3	-85.3401
0.941	3	-86.6173
0.942	3	-89.6485
0.943	3	-85.9239
0.944	3	-101.967
0.945	3	-81.8886
0.946	3	-98.6925
0.947	3	-86.7086
0.948	3	-86.9348
0.949	3	-95.8811
0.95	3	-86.383
0.951	3	-83.2288
0.952	3	-84.8848
0.953	3	-89.5286
0.954	3	-87.6335
0.955	3	-91.4757
0.956	3	-87.8194
0.957	3	-83.7003
0.958	3	-88.312
0.959	3	-88.3822
0.96	3	-90.6367
0.961	3	-89.3394
0.962	3	-91.7799
0.963	3	-84.407
0.964	3	-92.7711
0.965	3	-89.1959
0.966	3	-85.5677
0.967	3	-84.2765
0.968	3	-92.6977
0.969	3	-88.9131
0.97	3	-88.4447
0.971	3	-85.4848
0.972	3	-97.6049
0.973	3	-90.3575
0.974	3	-90.196
0.975	3	-81.6056
0.976	3	-89.0629
0.977	3	-87.4517
0.978	3	-109.855
0.979	3	-100.818
0.98	3	-87.7294
0.981	3	-95.2672
0.982	3	-85.7564
0.983	3	-87.5009
0.984	3	-87.1657
0.985	3	-87.9669
0.986	3	-92.5968
0.987	3	-86.8175
0.988	3	-89.9436
0.989	3	-84.3367
0.99	3	-86.7153
0.991	3	-87.1019
0.992	3	-85.5412
0.993	3	-87.4959
0.994	3	-87.4983
0.995	3	-100.93
0.996	3	-93.8028
0.997	3	-86.7548
0.998	3	-87.2145
0.999	3	-86.8276
1	3	-90.5838
1.001	3	-96.4623
1.002	3	-95.1256
1.003	3	-92.152
1.004	3	-93.3694
1.005	3	-88.9163
1.006	3	-94.75
1.007	3	-91.3036
1.008	3	-87.8322
1.009	3	-88.4994
1.01	3	-95.9816
1.011	3	-80.6688
1.012	3	-85.6645
1.013	3	-90.0592
1.014	3	-87.4957
1.015	3	-96.3893
1.016	3	-94.0907
1.017	3	-85.2846
1.018	3	-94.8976
1.019	3	-86.6064
1.02	3	-90.835
1.021	3	-92.0657
1.022	3	-89.7305
1.023	3	-83.8126
1.024	3	-82.5623
1.025	3	-99.9114
1.026	3	-91.1464
1.027	3	-83.7352
1.028	3	-92.2064
1.029	3	-91.0397
1.03	3	-84.5248
1.031	3	-84.8076
1.032	3	-97.3946
1.033	3	-89.888
1.034	3	-89.7959
1.035	3	-104.511
1.036	3	-88.7986
1.037	3	-88.4033
1.038	3	-87.663
1.039	3	-93.406
1.04	3	-82.6959
1.041	3	-84.9944
1.042	3	-93.5046
1.043	3	-93.6324
1.044	3	-90.7694
1.045	3	-84.911
1.046	3	-86.0205
1.047	3	-87.4415
1.048	3	-91.0725
1.049	3	-83.0232
1.05	3	-93.4378
1.051	3	-85.1176
1.052	3	-96.385
1.053	3	-90.2441
1.054	3	-86.5094
1.055	3	-83.8983
1.056	3	-90.6613
1.057	3	-87.4226
1.058	3	-84.6554
1.059	3	-83.1337
1.06	3	-91.1934
1.061	3	-89.0822
1.062	3	-94.317
1.063	3	-93.849
1.064	3	-99.1083
1.065	3	-95.2126
1.066	3	-100.133
1.067	3	-86.4276
1.068	3	-86.1
1.069	3	-89.6352
1.07	3	-102.824
1.071	3	-90.777
1.072	3	-95.2135
1.073	3	-89.5825
1.074	3	-89.4972
1.075	3	-89.7173
1.076	3	-93.2299
1.077	3	-95.9006
1.078	3	-90.2152
1.079	3	-85.2509
1.08	3	-94.1933
1.081	3	-86.8301
1.082	3	-92.5442
1.083	3	-88.2768
1.084	3	-102.857
1.085	3	-92.9435
1.086	3	-98.1013
1.087	3	-89.1815
1.088	3	-97.2723
1.089	3	-97.4195
1.09	3	-83.5013
1.091	3	-90.4891
1.092	3	-93.5217
1.093	3	-89.1667
1.094	3	-99.9108
1.095	3	-85.0152
1.096	3	-90.7921
1.097	3	-103.043
1.098	3	-97.9571
1.099	3	-87.4609
1.1	3	-83.4434
1.101	3	-92.7073
1.102	3	-88.6145
1.103	3	-86.6157
1.104	3	-90.7133
1.105	3	-89.1704
1.106	3	-94.7389
1.107	3	-93.1186
1.108	3	-88.0519
1.109	3	-90.4528
1.11	3	-91.7441
1.111	3	-91.7216
1.112	3	-88.1372
1.113	3	-93.4924
1.114	3	-84.7097
1.115	3	-95.5556
1.116	3	-83.0654
1.117	3	-95.2805
1.118	3	-86.0524
1.119	3	-83.4612
1.12	3	-83.583
1.121	3	-85.1471
1.122	3	-87.2314
1.123	3	-93.5644
1.124	3	-85.7359
1.125	3	-86.4593
1.126	3	-96.6996
1.127	3	-88.9284
1.128	3	-85.4414
1.129	3	-90.193
1.13	3	-89.799
1.131	3	-82.3528
1.132	3	-91.2385
1.133	3	-84.5324
1.134	3	-85.6223
1.135	3	-92.3956
1.136	3	-95.7277
1.137	3	-83.4677
1.138	3	-93.8936
1.139	3	-85.6745
1.14	3	-84.1818
1.141	3	-88.7628
1.142	3	-86.4351
1.143	3	-90.596
1.144	3	-86.72
1.145	3	-91.2327
1.146	3	-87.0059
1.147	3	-89.2116
1.148	3	-83.8573
1.149	3	-90.8085
1.15	3	-91.6864
1.151	3	-87.084
1.152	3	-102.175
1.153	3	-85.625
1.154	3	-89.3842
1.155	3	-88.4417
1.156	3	-92.2756
1.157	3	-99.5351
1.158	3	-92.0004
1.159	3	-93.0529
1.16	3	-87.1708
1.161	3	-84.6181
1.162	3	-92.5681
1.163	3	-85.5982
1.164	3	-91.8493
1.165	3	-89.0401
1.166	3	-84.2957
1.167	3	-90.7502
1.168	3	-84.6303
1.169	3	-86.2316
1.17	3	-95.2023
1.171	3	-99.3696
1.172	3	-94.048
1.173	3	-86.8528
1.174	3	-93.927
1.175	3	-92.4981
1.176	3	-84.5464
1.177	3	-86.3834
1.178	3	-88.289
1.179	3	-87.4979
1.18	3	-97.2054
1.181	3	-89.2642
1.182	3	-87.5962
1.183	3	-86.17
1.184	3	-81.506
1.185	3	-92.3531
1.186	3	-87.1491
1.187	3	-85.4647
1.188	3	-99.1222
1.189	3	-85.0182
1.19	3	-86.6503
1.191	3	-93.9115
1.192	3	-83.9912
1.193	3	-84.8071
1.194	3	-90.9895
1.195	3	-84.3343
1.196	3	-85.3079
1.197	3	-86.8679
1.198	3	-85.7239
1.199	3	-90.7144
1.2	3	-87.8777
1.201	3	-97.7955
1.202	3	-83.9551
1.203	3	-95.6841
1.204	3	-94.4536
1.205	3	-106.326
1.206	3	-91.3555
1.207	3	-98.2396
1.208	3	-83.467
1.209	3	-85.1293
1.21	3	-95.4418
1.211	3	-89.9172
1.212	3	-84.7231
1.213	3	-98.0745
1.214	3	-99.3857
1.215	3	-89.0254
1.216	3	-83.4655
1.217	3	-85.8947
1.218	3	-94.0962
1.219	3	-96.6749
1.22	3	-86.2385
1.221	3	-108.622
1.222	3	-93.1608
1.223	3	-92.7535
1.224	3	-86.2634
1.225	3	-82.8376
1.226	3	-84.5753
1.227	3	-114.643
1.228	3	-100.444
1.229	3	-86.4725
1.23	3	-86.9746
1.231	3	-92.3226
1.232	3	-89.8855
1.233	3	-92.144
1.234	3	-89.6981
1.235	3	-90.6773
1.236	3	-87.417
1.237	3	-97.4253
1.238	3	-86.435
1.239	3	-83.7302
1.24	3	-89.7074
1.241	3	-90.8452
1.242	3	-99.4396
1.243	3	-99.0633
1.244	3	-92.0683
1.245	3	-87.255
1.246	3	-88.0917
1.247	3	-99.6877
1.248	3	-90.2669
1.249	3	-85.0028
1.25	3	-86.4685
1.251	3	-83.2785
1.252	3	-89.5289
1.253	3	-84.9671
1.254	3	-91.2794
1.255	3	-89.2711
1.256	3	-97.1427
1.257	3	-87.915
1.258	3	-95.2519
1.259	3	-96.8548
1.26	3	-98.3147
1.261	3	-86.9569
1.262	3	-85.0836
1.263	3	-87.6892
1.264	3	-89.7961
1.265	3	-84.4144
1.266	3	-83.4176
1.267	3	-89.4528
1.268	3	-85.1541
1.269	3	-84.9891
1.27	3	-88.1009
1.271	3	-85.6294
1.272	3	-95.3456
1.273	3	-87.0915
1.274	3	-94.4411
1.275	3	-82.1909
1.276	3	-87.7655
1.277	3	-89.0856
1.278	3	-82.2746
1.279	3	-93.7181
1.28	3	-94.2694
1.281	3	-88.2431
1.282	3	-80.7232
1.283	3	-89.6529
1.284	3	-86.9457
1.285	3	-83.0573
1.286	3	-87.284
1.287	3	-87.3847
1.288	3	-86.1348
1.289	3	-92.1914
1.29	3	-90.0547
1.291	3	-84.0926
1.292	3	-84.3699
1.293	3	-88.7414
1.294	3	-83.5248
1.295	3	-84.3717
1.296	3	-95.9358
1.297	3	-89.3317
1.298	3	-96.318
1.299	3	-86.0654
1.3	3	-92.286
1.301	3	-95.0203
1.302	3	-89.1139
1.303	3	-86.1145
1.304	3	-80.1845
1.305	3	-83.0337
1.306	3	-90.7612
1.307	3	-87.812
1.308	3	-88.1422
1.309	3	-90.3351
1.31	3	-90.719
1.311	3	-91.411
1.312	3	-88.9744
1.313	3	-94.7681
1.314	3	-89.2954
1.315	3	-82.1003
1.316	3	-90.5586
1.317	3	-82.8665
1.318	3	-86.0257
1.319	3	-83.5174
1.32	3	-85.8273
1.321	3	-101.715
1.322	3	-91.342
1.323	3	-86.7639
1.324	3	-86.4499
1.325	3	-91.419
1.326	3	-85.5303
1.327	3	-86.7976
1.328	3	-102.305
1.329	3	-95.1028
1.33	3	-94.4317
1.331	3	-88.7536
1.332	3	-83.9734
1.333	3	-102.468
1.334	3	-81.145
1.335	3	-83.0337
1.336	3	-91.7908
1.337	3	-83.0555
1.338	3	-83.0074
1.339	3	-86.5835
1.34	3	-86.2564
1.341	3	-97.3588
1.342	3	-84.6022
1.343	3	-87.0032
1.344	3	-91.1786
1.345	3	-96.2078
1.346	3	-87.8749
1.347	3	-88.003
1.348	3	-94.1227
1.349	3	-93.6246
1.35	3	-100.576
1.351	3	-95.2722
1.352	3	-89.4296
1.353	3	-96.5403
1.354	3	-95.5493
1.355	3	-86.9202
1.356	3	-86.2949
1.357	3	-91.0229
1.358	3	-88.5012
1.359	3	-87.5308
1.36	3	-83.1102
1.361	3	-87.0553
1.362	3	-84.3079
1.363	3	-87.0766
1.364	3	-86.7886
1.365	3	-96.7073
1.366	3	-84.2767
1.367	3	-89.1413
1.368	3	-85.2981
1.369	3	-116.207
1.37	3	-91.4674
1.371	3	-92.2138
1.372	3	-102.262
1.373	3	-89.2872
1.374	3	-101.837
1.375	3	-97.6913
1.376	3	-85.0996
1.377	3	-86.3294
1.378	3	-85.04
1.379	3	-82.4701
1.38	3	-83.2301
1.381	3	-92.1831
1.382	3	-86.7279
1.383	3	-86.8387
1.384	3	-100.854
1.385	3	-94.5109
1.386	3	-90.2237
1.387	3	-99.834
1.388	3	-82.3794
1.389	3	-84.3603
1.39	3	-85.8051
1.391	3	-80.7259
1.392	3	-89.0866
1.393	3	-89.3096
1.394	3	-86.4626
1.395	3	-87.93
1.396	3	-97.1846
1.397	3	-83.0777
1.398	3	-82.9306
1.399	3	-90.5341
1.4	3	-90.2013
1.401	3	-86.6232
1.402	3	-88.9758
1.403	3	-94.3807
1.404	3	-88.079
1.405	3	-86.3645
1.406	3	-85.0786
1.407	3	-93.4359
1.408	3	-87.8136
1.409	3	-85.1663
1.41	3	-88.7425
1.411	3	-101.395
1.412	3	-87.3788
1.413	3	-84.8731
1.414	3	-86.838
1.415	3	-86.7299
1.416	3	-93.6282
1.417	3	-97.286
1.418	3	-93.8098
1.419	3	-86.8733
1.42	3	-93.2695
1.421	3	-88.2013
1.422	3	-89.3254
1.423	3	-89.1384
1.424	3	-85.6659
1.425	3	-82.2673
1.426	3	-85.9154
1.427	3	-91.6553
1.428	3	-91.5183
1.429	3	-94.3294
1.43	3	-83.8811
1.431	3	-84.0311
1.432	3	-99.2338
1.433	3	-85.6723
1.434	3	-85.6847
1.435	3	-90.2794
1.436	3	-91.3728
1.437	3	-89.8659
1.438	3	-80.8528
1.439	3	-85.6213
1.44	3	-90.5975
1.441	3	-85.4488
1.442	3	-89.1591
1.443	3	-82.6789
1.444	3	-85.0287
1.445	3	-89.8705
1.446	3	-89.3266
1.447	3	-91.0326
1.448	3	-85.0168
1.449	3	-84.352
1.45	3	-90.0054
1.451	3	-89.4259
1.452	3	-90.0625
1.453	3	-84.2398
1.454	3	-84.166
1.455	3	-92.5528
1.456	3	-91.9964
1.457	3	-96.8101
1.458	3	-85.8249
1.459	3	-92.6975
1.46	3	-86.0594
1.461	3	-92.9023
1.462	3	-94.5684
1.463	3	-90.2341
1.464	3	-81.3942
1.465	3	-92.9184
1.466	3	-88.8807
1.467	3	-86.5648
1.468	3	-81.9865
1.469	3	-87.6272
1.47	3	-89.8376
1.471	3	-82.578
1.472	3	-83.4135
1.473	3	-88.7278
1.474	3	-97.2887
1.475	3	-83.6885
1.476	3	-86.6252
1.477	3	-94.446
1.478	3	-89.0398
1.479	3	-87.7931
1.48	3	-91.0557
1.481	3	-103.53
1.482	3	-89.5144
1.483	3	-82.2341
1.484	3	-83.5254
1.485	3	-84.1416
1.486	3	-81.337
1.487	3	-89.7963
1.488	3	-89.7876
1.489	3	-88.9418
1.49	3	-87.664
1.491	3	-87.9545
1.492	3	-93.1969
1.493	3	-82.983
1.494	3	-89.3802
1.495	3	-90.9001
1.496	3	-92.1993
1.497	3	-89.6658
1.498	3	-86.0691
1.499	3	-86.2341
1.5	3	-83.9179
1.501	3	-83.6575
1.502	3	-95.7429
1.503	3	-82.9607
1.504	3	-86.5378
1.505	3	-89.065
1.506	3	-88.9353
1.507	3	-90.7658
1.508	3	-90.3417
1.509	3	-86.2007
1.51	3	-101.997
1.511	3	-87.3431
1.512	3	-91.4756
1.513	3	-88.0315
1.514	3	-87.671
1.515	3	-85.2974
1.516	3	-77.7423
1.517	3	-93.559
1.518	3	-83.9633
1.519	3	-88.2928
1.52	3	-84.6915
1.521	3	-85.9161
1.522	3	-96.5355
1.523	3	-89.9274
1.524	3	-87.1107
1.525	3	-100.515
1.526	3	-83.1938
1.527	3	-88.1005
1.528	3	-86.1142
1.529	3	-85.053
1.53	3	-87.6411
1.531	3	-90.5673
1.532	3	-85.905
1.533	3	-81.3714
1.534	3	-92.5066
1.535	3	-91.3656
1.536	3	-91.1591
1.537	3	-90.1036
1.538	3	-90.0933
1.539	3	-84.6732
1.54	3	-97.3628
1.541	3	-88.234
1.542	3	-91.0964
1.543	3	-90.0399
1.544	3	-81.4752
1.545	3	-86.0011
1.546	3	-93.629
1.547	3	-81.2812
1.548	3	-86.7216
1.549	3	-88.5121
1.55	3	-81.8812
1.551	3	-89.8201
1.552	3	-98.7949
1.553	3	-85.2977
1.554	3	-84.7619
1.555	3	-82.9619
1.556	3	-94.0853
1.557	3	-100.066
1.558	3	-94.1474
1.559	3	-93.8828
1.56	3	-97.9012
1.561	3	-91.3314
1.562	3	-85.3607
1.563	3	-92.4499
1.564	3	-85.5244
1.565	3	-87.9234
1.566	3	-102.049
1.567	3	-98.3236
1.568	3	-89.2101
1.569	3	-91.8894
1.57	3	-99.425
1.571	3	-87.4883
1.572	3	-92.7356
1.573	3	-83.4687
1.574	3	-82.2989
1.575	3	-86.074
1.576	3	-97.4528
1.577	3	-91.6739
1.578	3	-91.2529
1.579	3	-84.8085
1.58	3	-94.1275
1.581	3	-94.1435
1.582	3	-93.406
1.583	3	-87.5512
1.584	3	-87.1353
1.585	3	-99.1359
1.586	3	-85.0378
1.587	3	-113.234
1.588	3	-105.581
1.589	3	-89.4965
1.59	3	-85.2694
1.591	3	-93.2883
1.592	3	-87.5867
1.593	3	-90.8107
1.594	3	-91.4312
1.595	3	-91.4595
1.596	3	-84.6746
1.597	3	-87.5944
1.598	3	-87.549
1.599	3	-88.3182
1.6	3	-104.592
1.601	3	-96.584
1.602	3	-82.865
1.603	3	-81.5097
1.604	3	-97.8417
1.605	3	-93.1847
1.606	3	-84.4312
1.607	3	-91.4639
1.608	3	-96.1245
1.609	3	-91.7854
1.61	3	-84.3151
1.611	3	-82.8852
1.612	3	-89.3917
1.613	3	-81.1901
1.614	3	-84.9273
1.615	3	-96.609
1.616	3	-89.789
1.617	3	-91.3452
1.618	3	-87.11
1.619	3	-94.3626
1.62	3	-90.9297
1.621	3	-89.9091
1.622	3	-88.3849
1.623	3	-86.6833
1.624	3	-88.6769
1.625	3	-91.8493
1.626	3	-84.8302
1.627	3	-90.309
1.628	3	-94.8851
1.629	3	-92.7127
1.63	3	-91.9371
1.631	3	-89.8077
1.632	3	-82.6598
1.633	3	-80.971
1.634	3	-88.0633
1.635	3	-89.2628
1.636	3	-84.2872
1.637	3	-83.2334
1.638	3	-80.4338
1.639	3	-92.7072
1.64	3	-83.0845
1.641	3	-88.7363
1.642	3	-85.2215
1.643	3	-82.1124
1.644	3	-87.1735
1.645	3	-83.909
1.646	3	-87.3398
1.647	3	-88.9583
1.648	3	-82.2244
1.649	3	-90.77
1.65	3	-92.9915
1.651	3	-89.8985
1.652	3	-92.8526
1.653	3	-87.0691
1.654	3	-83.2986
1.655	3	-81.2207
1.656	3	-82.6696
1.657	3	-81.6781
1.658	3	-102.539
1.659	3	-93.1889
1.66	3	-85.4021
1.661	3	-86.0611
1.662	3	-89.1767
1.663	3	-86.1451
1.664	3	-83.5271
1.665	3	-101.927
1.666	3	-83.0574
1.667	3	-81.5734
1.668	3	-87.1418
1.669	3	-89.4823
1.67	3	-87.6004
1.671	3	-93.9964
1.672	3	-89.6318
1.673	3	-87.5599
1.674	3	-81.7005
1.675	3	-94.2261
1.676	3	-95.6156
1.677	3	-80.9919
1.678	3	-86.124
1.679	3	-87.9309
1.68	3	-101.792
1.681	3	-80.5545
1.682	3	-85.118
1.683	3	-86.7748
1.684	3	-84.5012
1.685	3	-90.5504
1.686	3	-97.9843
1.687	3	-85.8123
1.688	3	-93.6159
1.689	3	-91.273
1.69	3	-80.9422
1.691	3	-97.929
1.692	3	-89.4149
1.693	3	-102.084
1.694	3	-93.2321
1.695	3	-86.7615
1.696	3	-89.5297
1.697	3	-86.3411
1.698	3	-79.7175
1.699	3	-85.6669
1.7	3	-92.7728
1.701	3	-110.297
1.702	3	-95.8069
1.703	3	-81.6408
1.704	3	-84.2327
1.705	3	-83.5541
1.706	3	-83.5865
1.707	3	-85.3013
1.708	3	-84.0019
1.709	3	-80.9104
1.71	3	-87.1241
1.711	3	-88.0725
1.712	3	-83.4015
1.713	3	-83.1411
1.714	3	-91.3701
1.715	3	-94.981
1.716	3	-81.7576
1.717	3	-91.2695
1.718	3	-89.1651
1.719	3	-86.5549
1.72	3	-83.7003
1.721	3	-81.5383
1.722	3	-79.9903
1.723	3	-81.3813
1.724	3	-93.7804
1.725	3	-80.597
1.726	3	-88.5582
1.727	3	-86.8086
1.728	3	-97.2046
1.729	3	-85.9174
1.73	3	-86.323
1.731	3	-91.6094
1.732	3	-82.2684
1.733	3	-80.3037
1.734	3	-97.3366
1.735	3	-89.7093
1.736	3	-89.2267
1.737	3	-96.3496
1.738	3	-92.3321
1.739	3	-85.4768
1.74	3	-91.7807
1.741	3	-87.1655
1.742	3	-88.9085
1.743	3	-95.3614
1.744	3	-86.1183
1.745	3	-82.6075
1.746	3	-89.2334
1.747	3	-83.7449
1.748	3	-87.9227
1.749	3	-88.8919
1.75	3	-91.8485
1.751	3	-91.1501
1.752	3	-85.1605
1.753	3	-92.433
1.754	3	-92.007
1.755	3	-89.5976
1.756	3	-102.799
1.757	3	-90.1508
1.758	3	-93.3826
1.759	3	-92.2843
1.76	3	-80.4
1.761	3	-81.8111
1.762	3	-84.1729
1.763	3	-90.4154
1.764	3	-86.6282
1.765	3	-86.4229
1.766	3	-86.545
1.767	3	-87.9846
1.768	3	-84.5267
1.769	3	-86.3925
1.77	3	-87.8659
1.771	3	-83.9549
1.772	3	-91.0431
1.773	3	-99.0027
1.774	3	-83.9451
1.775	3	-84.4264
1.776	3	-86.6164
1.777	3	-92.6495
1.778	3	-91.4905
1.779	3	-100.676
1.78	3	-89.1217
1.781	3	-81.9279
1.782	3	-86.6498
1.783	3	-84.4669
1.784	3	-87.6445
1.785	3	-91.716
1.786	3	-92.7232
1.787	3	-92.0178
1.788	3	-87.8076
1.789	3	-78.9921
1.79	3	-105.513
1.791	3	-86.1209
1.792	3	-84.2649
1.793	3	-88.8487
1.794	3	-85.8789
1.795	3	-90.5097
1.796	3	-88.8281
1.797	3	-82.8222
1.798	3	-91.7979
1.799	3	-88.1493
1.8	3	-87.5853
1.801	3	-92.0748
1.802	3	-85.6547
1.803	3	-87.9329
1.804	3	-88.8018
1.805	3	-83.5858
1.806	3	-84.7446
1.807	3	-89.4845
1.808	3	-89.0269
1.809	3	-99.7644
1.81	3	-83.6681
1.811	3	-90.0148
1.812	3	-99.6174
1.813	3	-81.9552
1.814	3	-87.0481
1.815	3	-91.9837
1.816	3	-88.3405
1.817	3	-81.0091
1.818	3	-84.4032
1.819	3	-82.4116
1.82	3	-90.6864
1.821	3	-83.5186
1.822	3	-86.1893
1.823	3	-82.0505
1.824	3	-95.4991
1.825	3	-83.8446
1.826	3	-86.2144
1.827	3	-87.4114
1.828	3	-80.5149
1.829	3	-80.0942
1.83	3	-84.4399
1.831	3	-83.2951
1.832	3	-86.4804
1.833	3	-92.3519
1.834	3	-88.1082
1.835	3	-84.3552
1.836	3	-89.4825
1.837	3	-81.6621
1.838	3	-89.7808
1.839	3	-94.853
1.84	3	-82.2832
1.841	3	-82.5386
1.842	3	-92.3707
1.843	3	-89.8672
1.844	3	-86.3568
1.845	3	-81.3467
1.846	3	-95.1419
1.847	3	-95.1249
1.848	3	-84.8259
1.849	3	-83.1902
1.85	3	-88.4564
1.851	3	-81.8053
1.852	3	-99.955
1.853	3	-80.119
1.854	3	-81.8327
1.855	3	-92.1909
1.856	3	-99.465
1.857	3	-86.9004
1.858	3	-103.692
1.859	3	-81.4835
1.86	3	-105.698
1.861	3	-83.5922
1.862	3	-84.899
1.863	3	-84.759
1.864	3	-88.0038
1.865	3	-91.5353
1.866	3	-87.6995
1.867	3	-82.1579
1.868	3	-80.8242
1.869	3	-80.9804
1.87	3	-88.607
1.871	3	-88.4314
1.872	3	-91.9353
1.873	3	-83.8089
1.874	3	-82.9038
1.875	3	-80.2862
1.876	3	-89.5042
1.877	3	-91.3808
1.878	3	-89.0989
1.879	3	-89.6735
1.88	3	-92.5788
1.881	3	-90.4084
1.882	3	-85.069
1.883	3	-82.8967
1.884	3	-100.7
1.885	3	-87.313
1.886	3	-92.6894
1.887	3	-81.3108
1.888	3	-88.3303
1.889	3	-93.0312
1.89	3	-86.9516
1.891	3	-92.198
1.892	3	-99.187
1.893	3	-86.7873
1.894	3	-85.7808
1.895	3	-85.9743
1.896	3	-87.548
1.897	3	-92.0477
1.898	3	-90.4278
1.899	3	-95.6125
1.9	3	-91.4314
1.901	3	-79.7495
1.902	3	-97.5991
1.903	3	-85.3412
1.904	3	-81.2112
1.905	3	-94.4683
1.906	3	-82.5466
1.907	3	-89.4191
1.908	3	-102.638
1.909	3	-92.5342
1.91	3	-78.3861
1.911	3	-85.4864
1.912	3	-84.9372
1.913	3	-89.7247
1.914	3	-90.189
1.915	3	-86.1618
1.916	3	-86.6151
1.917	3	-89.5736
1.918	3	-86.2892
1.919	3	-89.4314
1.92	3	-89.448
1.921	3	-78.5663
1.922	3	-88.9737
1.923	3	-85.3976
1.924	3	-86.9797
1.925	3	-81.5607
1.926	3	-84.8326
1.927	3	-84.8992
1.928	3	-85.3493
1.929	3	-96.8067
1.93	3	-81.6577
1.931	3	-84.8135
1.932	3	-89.8935
1.933	3	-87.5527
1.934	3	-85.8733
1.935	3	-88.2581
1.936	3	-93.7412
1.937	3	-92.3269
1.938	3	-83.5998
1.939	3	-98.7734
1.94	3	-88.4611
1.941	3	-84.9996
1.942	3	-84.6636
1.943	3	-86.1729
1.944	3	-93.9009
1.945	3	-83.1736
1.946	3	-83.6187
1.947	3	-80.805
1.948	3	-87.466
1.949	3	-100.151
1.95	3	-86.2131
1.951	3	-84.6541
1.952	3	-93.3495
1.953	3	-81.9964
1.954	3	-96.19
1.955	3	-80.4268
1.956	3	-83.2741
1.957	3	-81.6841
1.958	3	-81.705
1.959	3	-77.0102
1.96	3	-82.8458
1.961	3	-89.8617
1.962	3	-79.8682
1.963	3	-90.9387
1.964	3	-92.7138
1.965	3	-111.208
1.966	3	-81.032
1.967	3	-93.8826
1.968	3	-83.9922
1.969	3	-97.0958
1.97	3	-79.4912
1.971	3	-83.9268
1.972	3	-88.6501
1.973	3	-84.1523
1.974	3	-85.312
1.975	3	-82.8522
1.976	3	-90.1443
1.977	3	-96.0372
1.978	3	-85.4927
1.979	3	-86.5936
1.98	3	-88.7005
1.981	3	-102.611
1.982	3	-91.1367
1.983	3	-82.2158
1.984	3	-88.8766
1.985	3	-90.1182
1.986	3	-82.0467
1.987	3	-95.5577
1.988	3	-85.8183
1.989	3	-81.9696
1.99	3	-87.3394
1.991	3	-85.8552
1.992	3	-90.3835
1.993	3	-87.4176
1.994	3	-91.5562
1.995	3	-90.1792
1.996	3	-96.6097
1.997	3	-86.6617
1.998	3	-84.7545
1.999	3	-89.3759
2	3	-78.639
0.5	3.08333	-81.3814
0.501	3.08333	-89.3066
0.502	3.08333	-94.9955
0.503	3.08333	-85.5427
0.504	3.08333	-94.1828
0.505	3.08333	-85.2231
0.506	3.08333	-90.152
0.507	3.08333	-91.0186
0.508	3.08333	-103.523
0.509	3.08333	-96.8617
0.51	3.08333	-92.8878
0.511	3.08333	-110.975
0.512	3.08333	-92.2159
0.513	3.08333	-84.4155
0.514	3.08333	-92.0031
0.515	3.08333	-90.9574
0.516	3.08333	-87.3986
0.517	3.08333	-89.4121
0.518	3.08333	-89.3295
0.519	3.08333	-92.9244
0.52	3.08333	-86.9827
0.521	3.08333	-91.841
0.522	3.08333	-92.6355
0.523	3.08333	-85.6175
0.524	3.08333	-88.8504
0.525	3.08333	-91.8302
0.526	3.08333	-86.4228
0.527	3.08333	-86.7283
0.528	3.08333	-88.8227
0.529	3.08333	-85.3112
0.53	3.08333	-95.2165
0.531	3.08333	-89.6767
0.532	3.08333	-100.044
0.533	3.08333	-90.0995
0.534	3.08333	-94.678
0.535	3.08333	-88.2142
0.536	3.08333	-92.7819
0.537	3.08333	-84.8289
0.538	3.08333	-94.8929
0.539	3.08333	-91.4277
0.54	3.08333	-85.9302
0.541	3.08333	-102.736
0.542	3.08333	-99.7668
0.543	3.08333	-103.031
0.544	3.08333	-94.2316
0.545	3.08333	-88.9249
0.546	3.08333	-89.0809
0.547	3.08333	-87.7934
0.548	3.08333	-96.5389
0.549	3.08333	-95.3294
0.55	3.08333	-93.9474
0.551	3.08333	-85.1575
0.552	3.08333	-85.0283
0.553	3.08333	-91.1486
0.554	3.08333	-86.1362
0.555	3.08333	-86.7598
0.556	3.08333	-83.3437
0.557	3.08333	-87.8572
0.558	3.08333	-84.1022
0.559	3.08333	-87.1887
0.56	3.08333	-89.7284
0.561	3.08333	-94.0864
0.562	3.08333	-87.3789
0.563	3.08333	-86.9084
0.564	3.08333	-90.1473
0.565	3.08333	-90.4861
0.566	3.08333	-85.534
0.567	3.08333	-97.0257
0.568	3.08333	-94.7404
0.569	3.08333	-83.1844
0.57	3.08333	-106.489
0.571	3.08333	-93.755
0.572	3.08333	-103.546
0.573	3.08333	-86.8895
0.574	3.08333	-84.3826
0.575	3.08333	-83.4911
0.576	3.08333	-89.7922
0.577	3.08333	-81.8762
0.578	3.08333	-93.0633
0.579	3.08333	-86.8709
0.58	3.08333	-89.4678
0.581	3.08333	-83.7815
0.582	3.08333	-86.2077
0.583	3.08333	-98.456
0.584	3.08333	-81.9026
0.585	3.08333	-92.5284
0.586	3.08333	-95.6274
0.587	3.08333	-83.4145
0.588	3.08333	-82.254
0.589	3.08333	-85.7506
0.59	3.08333	-91.1791
0.591	3.08333	-91.0964
0.592	3.08333	-90.7091
0.593	3.08333	-93.5997
0.594	3.08333	-94.2343
0.595	3.08333	-93.7606
0.596	3.08333	-86.9847
0.597	3.08333	-87.39
0.598	3.08333	-86.0141
0.599	3.08333	-89.3866
0.6	3.08333	-90.0235
0.601	3.08333	-88.7998
0.602	3.08333	-93.8097
0.603	3.08333	-85.95
0.604	3.08333	-93.543
0.605	3.08333	-89.3098
0.606	3.08333	-85.439
0.607	3.08333	-94.6028
0.608	3.08333	-90.6783
0.609	3.08333	-92.4248
0.61	3.08333	-85.6922
0.611	3.08333	-89.7302
0.612	3.08333	-94.8151
0.613	3.08333	-83.3027
0.614	3.08333	-82.1892
0.615	3.08333	-87.4321
0.616	3.08333	-82.9223
0.617	3.08333	-96.2406
0.618	3.08333	-91.1788
0.619	3.08333	-100.276
0.62	3.08333	-84.9627
0.621	3.08333	-91.5857
0.622	3.08333	-91.1547
0.623	3.08333	-83.5391
0.624	3.08333	-95.1415
0.625	3.08333	-89.4741
0.626	3.08333	-90.2902
0.627	3.08333	-86.3878
0.628	3.08333	-84.8244
0.629	3.08333	-98.7015
0.63	3.08333	-86.884
0.631	3.08333	-93.6275
0.632	3.08333	-82.8481
0.633	3.08333	-85.4936
0.634	3.08333	-80.6109
0.635	3.08333	-83.1456
0.636	3.08333	-89.1677
0.637	3.08333	-90.6232
0.638	3.08333	-89.69
0.639	3.08333	-87.3908
0.64	3.08333	-84.4035
0.641	3.08333	-82.2829
0.642	3.08333	-92.8486
0.643	3.08333	-90.6735
0.644	3.08333	-86.8916
0.645	3.08333	-86.9879
0.646	3.08333	-94.7699
0.647	3.08333	-96.3362
0.648	3.08333	-86.9567
0.649	3.08333	-103.32
0.65	3.08333	-91.563
0.651	3.08333	-86.1995
0.652	3.08333	-83.7985
0.653	3.08333	-90.7717
0.654	3.08333	-92.3291
0.655	3.08333	-88.4396
0.656	3.08333	-102.137
0.657	3.08333	-97.3182
0.658	3.08333	-87.2882
0.659	3.08333	-92.148
0.66	3.08333	-89.4415
0.661	3.08333	-95.9405
0.662	3.08333	-82.3198
0.663	3.08333	-87.1758
0.664	3.08333	-88.7761
0.665	3.08333	-83.1063
0.666	3.08333	-91.6821
0.667	3.08333	-89.2837
0.668	3.08333	-86.4971
0.669	3.08333	-92.2931
0.67	3.08333	-83.6078
0.671	3.08333	-94.3619
0.672	3.08333	-90.7825
0.673	3.08333	-93.9843
0.674	3.08333	-88.3544
0.675	3.08333	-98.6629
0.676	3.08333	-89.7934
0.677	3.08333	-115.596
0.678	3.08333	-85.5446
0.679	3.08333	-89.8181
0.68	3.08333	-89.0227
0.681	3.08333	-90.3711
0.682	3.08333	-93.2941
0.683	3.08333	-100.475
0.684	3.08333	-84.1216
0.685	3.08333	-88.9941
0.686	3.08333	-88.0479
0.687	3.08333	-89.728
0.688	3.08333	-89.9121
0.689	3.08333	-90.1971
0.69	3.08333	-92.5714
0.691	3.08333	-91.6887
0.692	3.08333	-85.1604
0.693	3.08333	-87.8482
0.694	3.08333	-92.059
0.695	3.08333	-88.7356
0.696	3.08333	-96.5406
0.697	3.08333	-93.5537
0.698	3.08333	-85.018
0.699	3.08333	-95.6211
0.7	3.08333	-82.4404
0.701	3.08333	-96.7209
0.702	3.08333	-86.3331
0.703	3.08333	-92.0059
0.704	3.08333	-91.7596
0.705	3.08333	-89.5636
0.706	3.08333	-84.9861
0.707	3.08333	-95.6615
0.708	3.08333	-84.3912
0.709	3.08333	-87.5022
0.71	3.08333	-89.0018
0.711	3.08333	-95.632
0.712	3.08333	-90.8228
0.713	3.08333	-90.5137
0.714	3.08333	-92.9339
0.715	3.08333	-89.5511
0.716	3.08333	-88.0467
0.717	3.08333	-83.4415
0.718	3.08333	-85.6317
0.719	3.08333	-85.7264
0.72	3.08333	-103.182
0.721	3.08333	-86.7075
0.722	3.08333	-111.767
0.723	3.08333	-99.5139
0.724	3.08333	-81.0613
0.725	3.08333	-90.5797
0.726	3.08333	-87.8615
0.727	3.08333	-83.0891
0.728	3.08333	-101.629
0.729	3.08333	-89.3084
0.73	3.08333	-88.0119
0.731	3.08333	-88.4225
0.732	3.08333	-89.8022
0.733	3.08333	-90.1475
0.734	3.08333	-86.2
0.735	3.08333	-95.3497
0.736	3.08333	-90.6594
0.737	3.08333	-81.9403
0.738	3.08333	-92.9001
0.739	3.08333	-85.5524
0.74	3.08333	-96.2479
0.741	3.08333	-96.1293
0.742	3.08333	-89.5201
0.743	3.08333	-92.3222
0.744	3.08333	-86.5428
0.745	3.08333	-86.6298
0.746	3.08333	-92.9188
0.747	3.08333	-86.5907
0.748	3.08333	-92.5675
0.749	3.08333	-92.8309
0.75	3.08333	-100.484
0.751	3.08333	-95.2004
0.752	3.08333	-82.6423
0.753	3.08333	-95.0982
0.754	3.08333	-90.1231
0.755	3.08333	-88.4069
0.756	3.08333	-94.754
0.757	3.08333	-95.92
0.758	3.08333	-88.4821
0.759	3.08333	-93.1298
0.76	3.08333	-88.6585
0.761	3.08333	-87.7436
0.762	3.08333	-92.0266
0.763	3.08333	-87.8057
0.764	3.08333	-89.2589
0.765	3.08333	-87.544
0.766	3.08333	-91.0372
0.767	3.08333	-82.1879
0.768	3.08333	-88.9633
0.769	3.08333	-89.917
0.77	3.08333	-90.8567
0.771	3.08333	-95.0067
0.772	3.08333	-101.232
0.773	3.08333	-90.2928
0.774	3.08333	-88.9347
0.775	3.08333	-88.8239
0.776	3.08333	-88.2574
0.777	3.08333	-90.8399
0.778	3.08333	-96.65
0.779	3.08333	-86.408
0.78	3.08333	-87.3292
0.781	3.08333	-91.6708
0.782	3.08333	-91.5482
0.783	3.08333	-93.0107
0.784	3.08333	-82.0629
0.785	3.08333	-88.3517
0.786	3.08333	-85.8095
0.787	3.08333	-88.9874
0.788	3.08333	-83.6154
0.789	3.08333	-90.4825
0.79	3.08333	-88.5892
0.791	3.08333	-88.7991
0.792	3.08333	-90.6562
0.793	3.08333	-92.7304
0.794	3.08333	-84.913
0.795	3.08333	-95.6315
0.796	3.08333	-95.0452
0.797	3.08333	-89.4993
0.798	3.08333	-88.3652
0.799	3.08333	-90.381
0.8	3.08333	-94.2795
0.801	3.08333	-89.5242
0.802	3.08333	-87.8441
0.803	3.08333	-93.1174
0.804	3.08333	-95.3152
0.805	3.08333	-86.7724
0.806	3.08333	-98.2927
0.807	3.08333	-87.211
0.808	3.08333	-89.2506
0.809	3.08333	-86.551
0.81	3.08333	-84.8135
0.811	3.08333	-94.7534
0.812	3.08333	-98.3287
0.813	3.08333	-89.5185
0.814	3.08333	-97.4441
0.815	3.08333	-87.0478
0.816	3.08333	-83.7518
0.817	3.08333	-91.7826
0.818	3.08333	-96.4397
0.819	3.08333	-96.6297
0.82	3.08333	-82.9355
0.821	3.08333	-83.6451
0.822	3.08333	-89.9183
0.823	3.08333	-94.1397
0.824	3.08333	-84.0621
0.825	3.08333	-85.4392
0.826	3.08333	-86.9316
0.827	3.08333	-92.4606
0.828	3.08333	-93.8489
0.829	3.08333	-95.7577
0.83	3.08333	-81.5786
0.831	3.08333	-100.649
0.832	3.08333	-85.1065
0.833	3.08333	-96.2495
0.834	3.08333	-99.1371
0.835	3.08333	-108.766
0.836	3.08333	-103.1
0.837	3.08333	-90.5888
0.838	3.08333	-99.2036
0.839	3.08333	-88.3521
0.84	3.08333	-87.1976
0.841	3.08333	-84.3778
0.842	3.08333	-103.603
0.843	3.08333	-89.3343
0.844	3.08333	-88.8701
0.845	3.08333	-95.6378
0.846	3.08333	-89.9272
0.847	3.08333	-92.5255
0.848	3.08333	-92.345
0.849	3.08333	-97.0557
0.85	3.08333	-93.7481
0.851	3.08333	-94.1044
0.852	3.08333	-89.3877
0.853	3.08333	-96.3375
0.854	3.08333	-90.7053
0.855	3.08333	-103.001
0.856	3.08333	-91.2048
0.857	3.08333	-95.2188
0.858	3.08333	-91.9766
0.859	3.08333	-91.8417
0.86	3.08333	-81.4515
0.861	3.08333	-92.3838
0.862	3.08333	-82.9652
0.863	3.08333	-101.211
0.864	3.08333	-80.3117
0.865	3.08333	-94.7608
0.866	3.08333	-95.7365
0.867	3.08333	-83.3369
0.868	3.08333	-91.9068
0.869	3.08333	-82.7317
0.87	3.08333	-86.897
0.871	3.08333	-85.7427
0.872	3.08333	-82.3409
0.873	3.08333	-89.4401
0.874	3.08333	-87.4317
0.875	3.08333	-94.2747
0.876	3.08333	-93.9718
0.877	3.08333	-94.2523
0.878	3.08333	-87.7063
0.879	3.08333	-91.3113
0.88	3.08333	-86.6313
0.881	3.08333	-97.7449
0.882	3.08333	-93.3293
0.883	3.08333	-84.7718
0.884	3.08333	-95.7063
0.885	3.08333	-87.6431
0.886	3.08333	-91.3519
0.887	3.08333	-84.4812
0.888	3.08333	-95.1307
0.889	3.08333	-106.796
0.89	3.08333	-95.8016
0.891	3.08333	-84.9852
0.892	3.08333	-95.235
0.893	3.08333	-90.6149
0.894	3.08333	-83.1116
0.895	3.08333	-85.8993
0.896	3.08333	-86.4554
0.897	3.08333	-85.8242
0.898	3.08333	-83.9191
0.899	3.08333	-95.4208
0.9	3.08333	-88.332
0.901	3.08333	-87.6807
0.902	3.08333	-90.5692
0.903	3.08333	-92.6605
0.904	3.08333	-89.2702
0.905	3.08333	-92.6118
0.906	3.08333	-89.7819
0.907	3.08333	-92.7253
0.908	3.08333	-88.7043
0.909	3.08333	-91.8482
0.91	3.08333	-83.5909
0.911	3.08333	-88.782
0.912	3.08333	-92.7253
0.913	3.08333	-88.0642
0.914	3.08333	-84.6724
0.915	3.08333	-97.915
0.916	3.08333	-85.4106
0.917	3.08333	-94.9615
0.918	3.08333	-86.8545
0.919	3.08333	-87.9941
0.92	3.08333	-98.2572
0.921	3.08333	-87.1203
0.922	3.08333	-94.9958
0.923	3.08333	-92.1004
0.924	3.08333	-94.5893
0.925	3.08333	-93.4081
0.926	3.08333	-84.1523
0.927	3.08333	-86.8099
0.928	3.08333	-99.138
0.929	3.08333	-82.3702
0.93	3.08333	-100.926
0.931	3.08333	-90.2449
0.932	3.08333	-83.8172
0.933	3.08333	-95.1033
0.934	3.08333	-98.1606
0.935	3.08333	-94.1703
0.936	3.08333	-86.7055
0.937	3.08333	-92.3395
0.938	3.08333	-87.4393
0.939	3.08333	-93.0355
0.94	3.08333	-85.773
0.941	3.08333	-96.3722
0.942	3.08333	-87.6545
0.943	3.08333	-86.8733
0.944	3.08333	-91.6001
0.945	3.08333	-85.4304
0.946	3.08333	-98.4215
0.947	3.08333	-83.3604
0.948	3.08333	-86.0369
0.949	3.08333	-100.915
0.95	3.08333	-91.1611
0.951	3.08333	-101.319
0.952	3.08333	-85.6711
0.953	3.08333	-88.847
0.954	3.08333	-92.3447
0.955	3.08333	-89.3168
0.956	3.08333	-87.5006
0.957	3.08333	-86.5588
0.958	3.08333	-94.4404
0.959	3.08333	-104.367
0.96	3.08333	-84.9102
0.961	3.08333	-83.9979
0.962	3.08333	-93.5589
0.963	3.08333	-96.2805
0.964	3.08333	-97.5516
0.965	3.08333	-104.54
0.966	3.08333	-91.8265
0.967	3.08333	-84.9589
0.968	3.08333	-105.24
0.969	3.08333	-87.4444
0.97	3.08333	-92.8171
0.971	3.08333	-86.4921
0.972	3.08333	-86.535
0.973	3.08333	-87.2237
0.974	3.08333	-93.1288
0.975	3.08333	-89.041
0.976	3.08333	-90.479
0.977	3.08333	-90.4432
0.978	3.08333	-91.1059
0.979	3.08333	-91.9155
0.98	3.08333	-88.6622
0.981	3.08333	-101.012
0.982	3.08333	-86.1897
0.983	3.08333	-89.0876
0.984	3.08333	-94.5533
0.985	3.08333	-84.3013
0.986	3.08333	-86.1124
0.987	3.08333	-96.7143
0.988	3.08333	-94.9553
0.989	3.08333	-85.1977
0.99	3.08333	-85.9737
0.991	3.08333	-86.6255
0.992	3.08333	-86.025
0.993	3.08333	-88.8702
0.994	3.08333	-90.9393
0.995	3.08333	-90.7538
0.996	3.08333	-89.3094
0.997	3.08333	-91.8526
[truncated: 323,718+ more rows]
