# Supplementary material for: Wireless in-body sensing through genetically engineered bacteria
Source: Nat Commun. 2025 Nov 25;16:10432. doi: 10.1038/s41467-025-65416-5 (PMC12647575; doi:10.1038/s41467-025-65416-5)
Supplement: Supplementary file 6 — Source Data [file 41467_2025_65416_MOESM6_ESM.zip › fig-s3-left.xlsx]

## Sheet: Sheet1
Frequency (GHz)	|S21| (dB) - without implant	|S21| (dB) - with implant
1	-41.1732	-40.7689
1.001	-41.1374	-40.7152
1.002	-41.1006	-40.6607
1.003	-41.0628	-40.6056
1.004	-41.0241	-40.5498
1.005	-40.9843	-40.4934
1.006	-40.9436	-40.4364
1.007	-40.9021	-40.3789
1.008	-40.8596	-40.3208
1.009	-40.8163	-40.2623
1.01	-40.7721	-40.2034
1.011	-40.7272	-40.1441
1.012	-40.6815	-40.0845
1.013	-40.6352	-40.0245
1.014	-40.5881	-39.9643
1.015	-40.5404	-39.9039
1.016	-40.4921	-39.8433
1.017	-40.4433	-39.7826
1.018	-40.394	-39.7218
1.019	-40.3442	-39.661
1.02	-40.294	-39.6001
1.021	-40.2435	-39.5393
1.022	-40.1926	-39.4786
1.023	-40.1414	-39.418
1.024	-40.09	-39.3576
1.025	-40.0385	-39.2973
1.026	-39.9868	-39.2374
1.027	-39.935	-39.1777
1.028	-39.8832	-39.1183
1.029	-39.8315	-39.0593
1.03	-39.7797	-39.0008
1.031	-39.7281	-38.9426
1.032	-39.6767	-38.885
1.033	-39.6254	-38.8278
1.034	-39.5744	-38.7713
1.035	-39.5236	-38.7153
1.036	-39.4732	-38.6599
1.037	-39.4231	-38.6051
1.038	-39.3735	-38.5511
1.039	-39.3243	-38.4977
1.04	-39.2755	-38.4451
1.041	-39.2273	-38.3933
1.042	-39.1797	-38.3422
1.043	-39.1326	-38.292
1.044	-39.0861	-38.2425
1.045	-39.0403	-38.194
1.046	-38.9951	-38.1463
1.047	-38.9507	-38.0995
1.048	-38.9069	-38.0537
1.049	-38.864	-38.0087
1.05	-38.8217	-37.9647
1.051	-38.7803	-37.9217
1.052	-38.7397	-37.8797
1.053	-38.6999	-37.8386
1.054	-38.6609	-37.7986
1.055	-38.6228	-37.7596
1.056	-38.5856	-37.7215
1.057	-38.5493	-37.6846
1.058	-38.5138	-37.6486
1.059	-38.4793	-37.6137
1.06	-38.4457	-37.5798
1.061	-38.413	-37.547
1.062	-38.3812	-37.5153
1.063	-38.3504	-37.4846
1.064	-38.3204	-37.4549
1.065	-38.2915	-37.4264
1.066	-38.2635	-37.3989
1.067	-38.2364	-37.3724
1.068	-38.2102	-37.347
1.069	-38.1851	-37.3227
1.07	-38.1608	-37.2994
1.071	-38.1375	-37.2772
1.072	-38.1151	-37.256
1.073	-38.0937	-37.2358
1.074	-38.0732	-37.2167
1.075	-38.0536	-37.1986
1.076	-38.035	-37.1816
1.077	-38.0173	-37.1656
1.078	-38.0005	-37.1506
1.079	-37.9846	-37.1366
1.08	-37.9696	-37.1236
1.081	-37.9555	-37.1116
1.082	-37.9423	-37.1006
1.083	-37.93	-37.0906
1.084	-37.9186	-37.0816
1.085	-37.908	-37.0735
1.086	-37.8983	-37.0664
1.087	-37.8895	-37.0602
1.088	-37.8815	-37.055
1.089	-37.8743	-37.0508
1.09	-37.868	-37.0474
1.091	-37.8626	-37.045
1.092	-37.8579	-37.0435
1.093	-37.8541	-37.0429
1.094	-37.851	-37.0432
1.095	-37.8488	-37.0444
1.096	-37.8474	-37.0465
1.097	-37.8468	-37.0495
1.098	-37.8469	-37.0534
1.099	-37.8478	-37.0581
1.1	-37.8495	-37.0637
1.101	-37.852	-37.0701
1.102	-37.8552	-37.0774
1.103	-37.8592	-37.0856
1.104	-37.864	-37.0946
1.105	-37.8694	-37.1044
1.106	-37.8756	-37.115
1.107	-37.8826	-37.1265
1.108	-37.8903	-37.1387
1.109	-37.8987	-37.1518
1.11	-37.9078	-37.1657
1.111	-37.9177	-37.1805
1.112	-37.9282	-37.196
1.113	-37.9395	-37.2123
1.114	-37.9515	-37.2294
1.115	-37.9642	-37.2473
1.116	-37.9776	-37.266
1.117	-37.9917	-37.2855
1.118	-38.0065	-37.3058
1.119	-38.022	-37.3268
1.12	-38.0382	-37.3487
1.121	-38.0551	-37.3713
1.122	-38.0726	-37.3947
1.123	-38.0909	-37.4189
1.124	-38.1099	-37.4439
1.125	-38.1295	-37.4697
1.126	-38.1499	-37.4962
1.127	-38.1709	-37.5235
1.128	-38.1927	-37.5517
1.129	-38.2151	-37.5805
1.13	-38.2382	-37.6102
1.131	-38.262	-37.6407
1.132	-38.2865	-37.672
1.133	-38.3117	-37.704
1.134	-38.3376	-37.7368
1.135	-38.3642	-37.7705
1.136	-38.3915	-37.8049
1.137	-38.4195	-37.8402
1.138	-38.4482	-37.8762
1.139	-38.4776	-37.9131
1.14	-38.5078	-37.9508
1.141	-38.5386	-37.9893
1.142	-38.5702	-38.0286
1.143	-38.6025	-38.0687
1.144	-38.6355	-38.1097
1.145	-38.6692	-38.1516
1.146	-38.7037	-38.1942
1.147	-38.7389	-38.2377
1.148	-38.7749	-38.2821
1.149	-38.8116	-38.3274
1.15	-38.8491	-38.3735
1.151	-38.8873	-38.4205
1.152	-38.9263	-38.4684
1.153	-38.966	-38.5171
1.154	-39.0065	-38.5668
1.155	-39.0478	-38.6174
1.156	-39.0899	-38.6689
1.157	-39.1328	-38.7213
1.158	-39.1765	-38.7747
1.159	-39.221	-38.829
1.16	-39.2663	-38.8843
1.161	-39.3124	-38.9405
1.162	-39.3593	-38.9978
1.163	-39.4071	-39.056
1.164	-39.4557	-39.1152
1.165	-39.5052	-39.1754
1.166	-39.5556	-39.2366
1.167	-39.6068	-39.2989
1.168	-39.6588	-39.3622
1.169	-39.7118	-39.4266
1.17	-39.7657	-39.4921
1.171	-39.8204	-39.5586
1.172	-39.8761	-39.6263
1.173	-39.9327	-39.695
1.174	-39.9903	-39.765
1.175	-40.0488	-39.836
1.176	-40.1082	-39.9082
1.177	-40.1686	-39.9816
1.178	-40.23	-40.0562
1.179	-40.2924	-40.1321
1.18	-40.3558	-40.2091
1.181	-40.4202	-40.2875
1.182	-40.4857	-40.3671
1.183	-40.5522	-40.4479
1.184	-40.6197	-40.5302
1.185	-40.6884	-40.6137
1.186	-40.7581	-40.6986
1.187	-40.8289	-40.785
1.188	-40.9008	-40.8727
1.189	-40.9739	-40.9618
1.19	-41.0481	-41.0525
1.191	-41.1234	-41.1446
1.192	-41.2	-41.2382
1.193	-41.2778	-41.3334
1.194	-41.3568	-41.4302
1.195	-41.437	-41.5285
1.196	-41.5185	-41.6285
1.197	-41.6013	-41.7302
1.198	-41.6853	-41.8337
1.199	-41.7707	-41.9388
1.2	-41.8575	-42.0458
1.201	-41.9456	-42.1546
1.202	-42.0351	-42.2652
1.203	-42.126	-42.3778
1.204	-42.2184	-42.4923
1.205	-42.3122	-42.6089
1.206	-42.4076	-42.7275
1.207	-42.5044	-42.8482
1.208	-42.6029	-42.9711
1.209	-42.7029	-43.0962
1.21	-42.8045	-43.2236
1.211	-42.9078	-43.3533
1.212	-43.0128	-43.4855
1.213	-43.1195	-43.6201
1.214	-43.228	-43.7573
1.215	-43.3383	-43.8971
1.216	-43.4504	-44.0397
1.217	-43.5644	-44.185
1.218	-43.6803	-44.3332
1.219	-43.7982	-44.4844
1.22	-43.9182	-44.6387
1.221	-44.0402	-44.7961
1.222	-44.1643	-44.9569
1.223	-44.2906	-45.121
1.224	-44.4191	-45.2887
1.225	-44.5499	-45.4601
1.226	-44.683	-45.6353
1.227	-44.8186	-45.8145
1.228	-44.9566	-45.9978
1.229	-45.0972	-46.1853
1.23	-45.2405	-46.3774
1.231	-45.3864	-46.5741
1.232	-45.5351	-46.7758
1.233	-45.6866	-46.9825
1.234	-45.8411	-47.1946
1.235	-45.9986	-47.4123
1.236	-46.1593	-47.6359
1.237	-46.3232	-47.8657
1.238	-46.4904	-48.102
1.239	-46.6611	-48.3452
1.24	-46.8353	-48.5957
1.241	-47.0133	-48.8539
1.242	-47.195	-49.1202
1.243	-47.3806	-49.3952
1.244	-47.5704	-49.6794
1.245	-47.7644	-49.9735
1.246	-47.9627	-50.2781
1.247	-48.1656	-50.5939
1.248	-48.3732	-50.9219
1.249	-48.5856	-51.2629
1.25	-48.8031	-51.618
1.251	-49.0259	-51.9884
1.252	-49.2541	-52.3754
1.253	-49.4879	-52.7806
1.254	-49.7276	-53.2057
1.255	-49.9733	-53.6528
1.256	-50.2253	-54.1241
1.257	-50.4837	-54.6226
1.258	-50.7489	-55.1513
1.259	-51.021	-55.7142
1.26	-51.3002	-56.316
1.261	-51.5867	-56.9624
1.262	-51.8807	-57.6603
1.263	-52.1822	-58.4187
1.264	-52.4915	-59.2488
1.265	-52.8084	-60.1655
1.266	-53.1329	-61.1883
1.267	-53.4649	-62.3447
1.268	-53.804	-63.6732
1.269	-54.1497	-65.2314
1.27	-54.5011	-67.1086
1.271	-54.8573	-69.4481
1.272	-55.2167	-72.4673
1.273	-55.5774	-76.2141
1.274	-55.9368	-78.1575
1.275	-56.2916	-75.12
1.276	-56.6378	-71.5293
1.277	-56.9706	-68.7312
1.278	-57.2841	-66.5448
1.279	-57.5718	-64.7727
1.28	-57.8266	-63.2897
1.281	-58.041	-62.0176
1.282	-58.2079	-60.9051
1.283	-58.3213	-59.9172
1.284	-58.3765	-59.0294
1.285	-58.3713	-58.2233
1.286	-58.3057	-57.4855
1.287	-58.1823	-56.8052
1.288	-58.0058	-56.1744
1.289	-57.7824	-55.5864
1.29	-57.5193	-55.0357
1.291	-57.2238	-54.5179
1.292	-56.9031	-54.0294
1.293	-56.5637	-53.5671
1.294	-56.2112	-53.1283
1.295	-55.8504	-52.7108
1.296	-55.4854	-52.3126
1.297	-55.1194	-51.932
1.298	-54.7547	-51.5675
1.299	-54.3934	-51.2179
1.3	-54.0368	-50.882
1.301	-53.6861	-50.5588
1.302	-53.342	-50.2473
1.303	-53.0049	-49.9467
1.304	-52.6753	-49.6564
1.305	-52.3532	-49.3756
1.306	-52.0388	-49.1037
1.307	-51.7319	-48.8402
1.308	-51.4326	-48.5847
1.309	-51.1407	-48.3366
1.31	-50.8559	-48.0955
1.311	-50.5782	-47.861
1.312	-50.3073	-47.6329
1.313	-50.043	-47.4107
1.314	-49.7851	-47.1942
1.315	-49.5334	-46.9831
1.316	-49.2876	-46.7772
1.317	-49.0476	-46.5761
1.318	-48.813	-46.3797
1.319	-48.5838	-46.1878
1.32	-48.3598	-46.0001
1.321	-48.1406	-45.8165
1.322	-47.9263	-45.6369
1.323	-47.7165	-45.461
1.324	-47.5111	-45.2887
1.325	-47.3099	-45.1198
1.326	-47.1129	-44.9544
1.327	-46.9198	-44.7921
1.328	-46.7306	-44.6329
1.329	-46.545	-44.4767
1.33	-46.363	-44.3233
1.331	-46.1844	-44.1728
1.332	-46.0091	-44.0249
1.333	-45.837	-43.8796
1.334	-45.668	-43.7368
1.335	-45.5021	-43.5964
1.336	-45.339	-43.4584
1.337	-45.1787	-43.3226
1.338	-45.0212	-43.1891
1.339	-44.8662	-43.0577
1.34	-44.7139	-42.9283
1.341	-44.564	-42.801
1.342	-44.4166	-42.6757
1.343	-44.2714	-42.5522
1.344	-44.1286	-42.4306
1.345	-43.9879	-42.3108
1.346	-43.8494	-42.1927
1.347	-43.713	-42.0764
1.348	-43.5786	-41.9617
1.349	-43.4462	-41.8487
1.35	-43.3157	-41.7372
1.351	-43.1871	-41.6273
1.352	-43.0603	-41.5189
1.353	-42.9353	-41.412
1.354	-42.812	-41.3065
1.355	-42.6904	-41.2024
1.356	-42.5705	-41.0997
1.357	-42.4522	-40.9983
1.358	-42.3355	-40.8983
1.359	-42.2203	-40.7995
1.36	-42.1067	-40.702
1.361	-41.9945	-40.6058
1.362	-41.8838	-40.5107
1.363	-41.7744	-40.4169
1.364	-41.6665	-40.3242
1.365	-41.5599	-40.2327
1.366	-41.4547	-40.1423
1.367	-41.3508	-40.0531
1.368	-41.2481	-39.9649
1.369	-41.1468	-39.8778
1.37	-41.0466	-39.7917
1.371	-40.9477	-39.7067
1.372	-40.85	-39.6227
1.373	-40.7534	-39.5397
1.374	-40.658	-39.4576
1.375	-40.5637	-39.3766
1.376	-40.4705	-39.2965
1.377	-40.3785	-39.2174
1.378	-40.2875	-39.1392
1.379	-40.1976	-39.0619
1.38	-40.1087	-38.9856
1.381	-40.0209	-38.9101
1.382	-39.9341	-38.8355
1.383	-39.8483	-38.7618
1.384	-39.7635	-38.689
1.385	-39.6797	-38.617
1.386	-39.5969	-38.5459
1.387	-39.515	-38.4756
1.388	-39.4341	-38.4061
1.389	-39.3541	-38.3375
1.39	-39.275	-38.2697
1.391	-39.1969	-38.2027
1.392	-39.1196	-38.1364
1.393	-39.0433	-38.071
1.394	-38.9678	-38.0064
1.395	-38.8932	-37.9425
1.396	-38.8195	-37.8794
1.397	-38.7467	-37.8171
1.398	-38.6747	-37.7555
1.399	-38.6036	-37.6947
1.4	-38.5333	-37.6346
1.401	-38.4639	-37.5753
1.402	-38.3952	-37.5167
1.403	-38.3274	-37.4588
1.404	-38.2605	-37.4017
1.405	-38.1943	-37.3452
1.406	-38.129	-37.2895
1.407	-38.0644	-37.2346
1.408	-38.0006	-37.1803
1.409	-37.9377	-37.1267
1.41	-37.8755	-37.0739
1.411	-37.8141	-37.0217
1.412	-37.7535	-36.9702
1.413	-37.6937	-36.9195
1.414	-37.6346	-36.8694
1.415	-37.5763	-36.82
1.416	-37.5188	-36.7712
1.417	-37.462	-36.7232
1.418	-37.406	-36.6758
1.419	-37.3507	-36.6291
1.42	-37.2962	-36.5831
1.421	-37.2425	-36.5378
1.422	-37.1895	-36.4931
1.423	-37.1372	-36.449
1.424	-37.0856	-36.4057
1.425	-37.0348	-36.363
1.426	-36.9848	-36.3209
1.427	-36.9354	-36.2795
1.428	-36.8868	-36.2387
1.429	-36.839	-36.1986
1.43	-36.7918	-36.1592
1.431	-36.7454	-36.1203
1.432	-36.6997	-36.0821
1.433	-36.6547	-36.0446
1.434	-36.6104	-36.0077
1.435	-36.5668	-35.9714
1.436	-36.5239	-35.9358
1.437	-36.4818	-35.9007
1.438	-36.4403	-35.8664
1.439	-36.3996	-35.8326
1.44	-36.3595	-35.7994
1.441	-36.3201	-35.7669
1.442	-36.2815	-35.735
1.443	-36.2435	-35.7037
1.444	-36.2062	-35.673
1.445	-36.1696	-35.6429
1.446	-36.1337	-35.6134
1.447	-36.0985	-35.5846
1.448	-36.064	-35.5563
1.449	-36.0301	-35.5286
1.45	-35.9969	-35.5015
1.451	-35.9644	-35.475
1.452	-35.9325	-35.4492
1.453	-35.9013	-35.4238
1.454	-35.8708	-35.3991
1.455	-35.8409	-35.375
1.456	-35.8117	-35.3514
1.457	-35.7831	-35.3284
1.458	-35.7552	-35.306
1.459	-35.728	-35.2841
1.46	-35.7013	-35.2628
1.461	-35.6754	-35.2421
1.462	-35.65	-35.2219
1.463	-35.6253	-35.2023
1.464	-35.6012	-35.1833
1.465	-35.5778	-35.1647
1.466	-35.5549	-35.1468
1.467	-35.5327	-35.1293
1.468	-35.5111	-35.1124
1.469	-35.4901	-35.0961
1.47	-35.4698	-35.0803
1.471	-35.45	-35.065
1.472	-35.4308	-35.0502
1.473	-35.4122	-35.0359
1.474	-35.3942	-35.0222
1.475	-35.3768	-35.0089
1.476	-35.3599	-34.9962
1.477	-35.3437	-34.984
1.478	-35.328	-34.9722
1.479	-35.3129	-34.961
1.48	-35.2983	-34.9502
1.481	-35.2843	-34.94
1.482	-35.2709	-34.9302
1.483	-35.258	-34.9209
1.484	-35.2456	-34.912
1.485	-35.2338	-34.9036
1.486	-35.2225	-34.8957
1.487	-35.2118	-34.8883
1.488	-35.2015	-34.8813
1.489	-35.1918	-34.8747
1.49	-35.1826	-34.8686
1.491	-35.1739	-34.863
1.492	-35.1657	-34.8577
1.493	-35.158	-34.8529
1.494	-35.1508	-34.8485
1.495	-35.144	-34.8446
1.496	-35.1378	-34.841
1.497	-35.132	-34.8379
1.498	-35.1267	-34.8352
1.499	-35.1219	-34.8329
1.5	-35.1175	-34.8309
