# Supplementary material for: Wireless in-body sensing through genetically engineered bacteria
Source: Nat Commun. 2025 Nov 25;16:10432. doi: 10.1038/s41467-025-65416-5 (PMC12647575; doi:10.1038/s41467-025-65416-5)
Supplement: Supplementary file 6 — Source Data [file 41467_2025_65416_MOESM6_ESM.zip › fig-s3-right.xlsx]

## Sheet: Sheet1
Frequency (GHz)	|ΔS21| (dB)
1	-60.5777
1.001	-60.5346
1.002	-60.4913
1.003	-60.4478
1.004	-60.4042
1.005	-60.3605
1.006	-60.3166
1.007	-60.2727
1.008	-60.2286
1.009	-60.1844
1.01	-60.1401
1.011	-60.0958
1.012	-60.0514
1.013	-60.0069
1.014	-59.9624
1.015	-59.9179
1.016	-59.8734
1.017	-59.8288
1.018	-59.7842
1.019	-59.7397
1.02	-59.6951
1.021	-59.6506
1.022	-59.6061
1.023	-59.5616
1.024	-59.5172
1.025	-59.4729
1.026	-59.4287
1.027	-59.3845
1.028	-59.3404
1.029	-59.2964
1.03	-59.2525
1.031	-59.2088
1.032	-59.1651
1.033	-59.1216
1.034	-59.0783
1.035	-59.0351
1.036	-58.9921
1.037	-58.9493
1.038	-58.9066
1.039	-58.8642
1.04	-58.8219
1.041	-58.7799
1.042	-58.7381
1.043	-58.6965
1.044	-58.6552
1.045	-58.6142
1.046	-58.5734
1.047	-58.5329
1.048	-58.4927
1.049	-58.4528
1.05	-58.4132
1.051	-58.3739
1.052	-58.335
1.053	-58.2964
1.054	-58.2581
1.055	-58.2203
1.056	-58.1827
1.057	-58.1456
1.058	-58.1089
1.059	-58.0725
1.06	-58.0366
1.061	-58.001
1.062	-57.9659
1.063	-57.9312
1.064	-57.897
1.065	-57.8632
1.066	-57.8298
1.067	-57.7968
1.068	-57.7644
1.069	-57.7323
1.07	-57.7008
1.071	-57.6697
1.072	-57.6391
1.073	-57.6089
1.074	-57.5792
1.075	-57.55
1.076	-57.5212
1.077	-57.4929
1.078	-57.4651
1.079	-57.4378
1.08	-57.4109
1.081	-57.3845
1.082	-57.3585
1.083	-57.333
1.084	-57.308
1.085	-57.2834
1.086	-57.2593
1.087	-57.2356
1.088	-57.2124
1.089	-57.1896
1.09	-57.1672
1.091	-57.1453
1.092	-57.1238
1.093	-57.1027
1.094	-57.082
1.095	-57.0617
1.096	-57.0419
1.097	-57.0224
1.098	-57.0033
1.099	-56.9846
1.1	-56.9662
1.101	-56.9483
1.102	-56.9306
1.103	-56.9134
1.104	-56.8965
1.105	-56.8799
1.106	-56.8637
1.107	-56.8478
1.108	-56.8322
1.109	-56.8169
1.11	-56.8019
1.111	-56.7873
1.112	-56.7729
1.113	-56.7588
1.114	-56.745
1.115	-56.7315
1.116	-56.7182
1.117	-56.7052
1.118	-56.6924
1.119	-56.6799
1.12	-56.6677
1.121	-56.6557
1.122	-56.6439
1.123	-56.6324
1.124	-56.621
1.125	-56.6099
1.126	-56.599
1.127	-56.5883
1.128	-56.5779
1.129	-56.5676
1.13	-56.5575
1.131	-56.5476
1.132	-56.5379
1.133	-56.5283
1.134	-56.519
1.135	-56.5098
1.136	-56.5008
1.137	-56.4919
1.138	-56.4833
1.139	-56.4747
1.14	-56.4664
1.141	-56.4582
1.142	-56.4501
1.143	-56.4422
1.144	-56.4345
1.145	-56.4269
1.146	-56.4194
1.147	-56.4121
1.148	-56.4049
1.149	-56.3979
1.15	-56.3909
1.151	-56.3842
1.152	-56.3775
1.153	-56.371
1.154	-56.3646
1.155	-56.3584
1.156	-56.3522
1.157	-56.3462
1.158	-56.3403
1.159	-56.3346
1.16	-56.3289
1.161	-56.3234
1.162	-56.318
1.163	-56.3128
1.164	-56.3076
1.165	-56.3026
1.166	-56.2977
1.167	-56.2929
1.168	-56.2882
1.169	-56.2836
1.17	-56.2792
1.171	-56.2749
1.172	-56.2707
1.173	-56.2666
1.174	-56.2626
1.175	-56.2588
1.176	-56.255
1.177	-56.2514
1.178	-56.2479
1.179	-56.2445
1.18	-56.2412
1.181	-56.2381
1.182	-56.2351
1.183	-56.2321
1.184	-56.2293
1.185	-56.2267
1.186	-56.2241
1.187	-56.2216
1.188	-56.2193
1.189	-56.2171
1.19	-56.215
1.191	-56.213
1.192	-56.2112
1.193	-56.2095
1.194	-56.2078
1.195	-56.2063
1.196	-56.205
1.197	-56.2037
1.198	-56.2026
1.199	-56.2015
1.2	-56.2006
1.201	-56.1998
1.202	-56.1992
1.203	-56.1986
1.204	-56.1982
1.205	-56.1979
1.206	-56.1977
1.207	-56.1976
1.208	-56.1976
1.209	-56.1978
1.21	-56.1981
1.211	-56.1985
1.212	-56.199
1.213	-56.1996
1.214	-56.2003
1.215	-56.2012
1.216	-56.2022
1.217	-56.2033
1.218	-56.2045
1.219	-56.2058
1.22	-56.2072
1.221	-56.2088
1.222	-56.2104
1.223	-56.2122
1.224	-56.2141
1.225	-56.216
1.226	-56.2181
1.227	-56.2204
1.228	-56.2227
1.229	-56.2251
1.23	-56.2276
1.231	-56.2303
1.232	-56.233
1.233	-56.2359
1.234	-56.2388
1.235	-56.2419
1.236	-56.245
1.237	-56.2483
1.238	-56.2516
1.239	-56.2551
1.24	-56.2587
1.241	-56.2623
1.242	-56.2661
1.243	-56.2699
1.244	-56.2739
1.245	-56.2779
1.246	-56.282
1.247	-56.2862
1.248	-56.2905
1.249	-56.2949
1.25	-56.2994
1.251	-56.304
1.252	-56.3087
1.253	-56.3134
1.254	-56.3182
1.255	-56.3232
1.256	-56.3281
1.257	-56.3332
1.258	-56.3384
1.259	-56.3436
1.26	-56.3489
1.261	-56.3543
1.262	-56.3598
1.263	-56.3653
1.264	-56.3709
1.265	-56.3766
1.266	-56.3824
1.267	-56.3882
1.268	-56.3941
1.269	-56.4
1.27	-56.406
1.271	-56.4121
1.272	-56.4183
1.273	-56.4245
1.274	-56.4308
1.275	-56.4371
1.276	-56.4435
1.277	-56.45
1.278	-56.4565
1.279	-56.4631
1.28	-56.4697
1.281	-56.4764
1.282	-56.4831
1.283	-56.4899
1.284	-56.4967
1.285	-56.5036
1.286	-56.5106
1.287	-56.5175
1.288	-56.5246
1.289	-56.5317
1.29	-56.5388
1.291	-56.546
1.292	-56.5532
1.293	-56.5604
1.294	-56.5677
1.295	-56.5751
1.296	-56.5824
1.297	-56.5899
1.298	-56.5973
1.299	-56.6048
1.3	-56.6123
1.301	-56.6199
1.302	-56.6275
1.303	-56.6352
1.304	-56.6428
1.305	-56.6505
1.306	-56.6583
1.307	-56.666
1.308	-56.6738
1.309	-56.6817
1.31	-56.6895
1.311	-56.6974
1.312	-56.7053
1.313	-56.7133
1.314	-56.7213
1.315	-56.7293
1.316	-56.7373
1.317	-56.7453
1.318	-56.7534
1.319	-56.7615
1.32	-56.7696
1.321	-56.7778
1.322	-56.786
1.323	-56.7941
1.324	-56.8024
1.325	-56.8106
1.326	-56.8189
1.327	-56.8271
1.328	-56.8354
1.329	-56.8438
1.33	-56.8521
1.331	-56.8605
1.332	-56.8689
1.333	-56.8773
1.334	-56.8857
1.335	-56.8941
1.336	-56.9026
1.337	-56.9111
1.338	-56.9196
1.339	-56.9281
1.34	-56.9366
1.341	-56.9452
1.342	-56.9538
1.343	-56.9624
1.344	-56.971
1.345	-56.9796
1.346	-56.9883
1.347	-56.9969
1.348	-57.0056
1.349	-57.0144
1.35	-57.0231
1.351	-57.0318
1.352	-57.0406
1.353	-57.0494
1.354	-57.0583
1.355	-57.0671
1.356	-57.076
1.357	-57.0849
1.358	-57.0938
1.359	-57.1027
1.36	-57.1117
1.361	-57.1207
1.362	-57.1297
1.363	-57.1388
1.364	-57.1478
1.365	-57.1569
1.366	-57.1661
1.367	-57.1753
1.368	-57.1845
1.369	-57.1937
1.37	-57.203
1.371	-57.2123
1.372	-57.2216
1.373	-57.231
1.374	-57.2404
1.375	-57.2499
1.376	-57.2594
1.377	-57.2689
1.378	-57.2785
1.379	-57.2881
1.38	-57.2978
1.381	-57.3076
1.382	-57.3174
1.383	-57.3272
1.384	-57.3371
1.385	-57.347
1.386	-57.357
1.387	-57.3671
1.388	-57.3772
1.389	-57.3874
1.39	-57.3977
1.391	-57.408
1.392	-57.4184
1.393	-57.4288
1.394	-57.4394
1.395	-57.45
1.396	-57.4607
1.397	-57.4715
1.398	-57.4823
1.399	-57.4933
1.4	-57.5043
1.401	-57.5154
1.402	-57.5266
1.403	-57.5379
1.404	-57.5493
1.405	-57.5608
1.406	-57.5724
1.407	-57.5841
1.408	-57.5959
1.409	-57.6078
1.41	-57.6198
1.411	-57.6319
1.412	-57.6441
1.413	-57.6565
1.414	-57.669
1.415	-57.6816
1.416	-57.6943
1.417	-57.7071
1.418	-57.7201
1.419	-57.7332
1.42	-57.7464
1.421	-57.7598
1.422	-57.7733
1.423	-57.7869
1.424	-57.8007
1.425	-57.8146
1.426	-57.8287
1.427	-57.8429
1.428	-57.8572
1.429	-57.8717
1.43	-57.8863
1.431	-57.9011
1.432	-57.916
1.433	-57.9311
1.434	-57.9463
1.435	-57.9617
1.436	-57.9772
1.437	-57.9929
1.438	-58.0088
1.439	-58.0247
1.44	-58.0409
1.441	-58.0572
1.442	-58.0736
1.443	-58.0902
1.444	-58.1069
1.445	-58.1238
1.446	-58.1408
1.447	-58.158
1.448	-58.1753
1.449	-58.1928
1.45	-58.2104
1.451	-58.2282
1.452	-58.2461
1.453	-58.2641
1.454	-58.2822
1.455	-58.3005
1.456	-58.3189
1.457	-58.3375
1.458	-58.3561
1.459	-58.3749
1.46	-58.3938
1.461	-58.4128
1.462	-58.4319
1.463	-58.4511
1.464	-58.4704
1.465	-58.4898
1.466	-58.5093
1.467	-58.5288
1.468	-58.5485
1.469	-58.5682
1.47	-58.588
1.471	-58.6079
1.472	-58.6278
1.473	-58.6478
1.474	-58.6678
1.475	-58.6878
1.476	-58.7079
1.477	-58.728
1.478	-58.7482
1.479	-58.7683
1.48	-58.7885
1.481	-58.8087
1.482	-58.8288
1.483	-58.849
1.484	-58.8691
1.485	-58.8893
1.486	-58.9094
1.487	-58.9294
1.488	-58.9494
1.489	-58.9694
1.49	-58.9893
1.491	-59.0091
1.492	-59.0289
1.493	-59.0486
1.494	-59.0682
1.495	-59.0877
1.496	-59.1071
1.497	-59.1264
1.498	-59.1456
1.499	-59.1647
1.5	-59.1837
