# Supplementary material for: Wireless in-body sensing through genetically engineered bacteria
Source: Nat Commun. 2025 Nov 25;16:10432. doi: 10.1038/s41467-025-65416-5 (PMC12647575; doi:10.1038/s41467-025-65416-5)
Supplement: Supplementary file 6 — Source Data [file 41467_2025_65416_MOESM6_ESM.zip › fig-s4-left.xlsx]

## Sheet: Sheet1
Frequency (GHz)	Relative permittivity - MOPS	Relative permittivity - salty water	Relative permittivity - deionized water
0.5	76.6573	77.4574	78.6314
0.55	76.545	77.3368	78.6039
0.6	76.439	77.221	78.5714
0.65	76.3486	77.0938	78.5367
0.7	76.2736	76.9651	78.5138
0.75	76.2069	76.8385	78.4962
0.8	76.1455	76.7233	78.477
0.85	76.0791	76.6216	78.4525
0.9	76.0162	76.5333	78.4229
0.95	75.9802	76.4483	78.4094
1	75.9435	76.3656	78.3941
1.05	75.9088	76.2834	78.3738
1.1	75.857	76.2032	78.3401
1.15	75.7934	76.1461	78.2944
1.2	75.7428	76.0983	78.2591
1.25	75.69	76.0499	78.2226
1.3	75.6579	76.0155	78.1945
1.35	75.6299	75.9978	78.1743
1.4	75.5905	75.9708	78.1576
1.45	75.534	75.933	78.1357
1.5	75.4746	75.9029	78.1165
1.55	75.4169	75.8739	78.0952
1.6	75.3657	75.8491	78.072
1.65	75.3195	75.8338	78.0467
1.7	75.2796	75.8146	78.0258
1.75	75.2346	75.7868	78.0034
1.8	75.1935	75.7369	77.9676
1.85	75.1573	75.6632	77.9411
1.9	75.1174	75.5604	77.9067
1.95	75.0818	75.4257	77.8648
2	75.0455	75.2808	77.8095
2.05	75.0174	75.1289	77.7512
2.1	74.9899	74.9662	77.6906
2.15	74.9624	74.7796	77.6299
2.2	74.9292	74.5829	77.5793
2.25	74.8788	74.386	77.5262
2.3	74.822	74.1983	77.4716
2.35	74.763	74.0345	77.4173
2.4	74.7181	73.8956	77.3774
2.45	74.6825	73.7786	77.3595
2.5	74.6466	73.6783	77.3491
2.55	74.5994	73.5883	77.3312
2.6	74.5369	73.5213	77.2928
2.65	74.4759	73.4756	77.242
2.7	74.4191	73.4523	77.188
2.75	74.3688	73.4482	77.1275
2.8	74.3212	73.4486	77.0677
2.85	74.2697	73.4468	77.011
2.9	74.2047	73.4396	76.9512
2.95	74.1408	73.4263	76.8862
3	74.0741	73.4102	76.8221
3.05	74.0093	73.3908	76.7481
3.1	73.9419	73.3683	76.6689
3.15	73.8777	73.3479	76.5908
3.2	73.8126	73.3292	76.5244
3.25	73.7411	73.3095	76.4634
3.3	73.676	73.2841	76.4113
3.35	73.6108	73.2472	76.3627
3.4	73.5463	73.1931	76.3119
3.45	73.4849	73.114	76.2613
3.5	73.4282	73.0306	76.2044
3.55	73.3761	72.9349	76.1483
3.6	73.3183	72.822	76.0822
3.65	73.2582	72.6901	76.016
3.7	73.1945	72.5397	75.9433
3.75	73.125	72.3835	75.8676
3.8	73.0565	72.2206	75.7854
3.85	72.991	72.0507	75.7003
3.9	72.9328	71.8795	75.6271
3.95	72.8737	71.7088	75.5581
4	72.8185	71.5399	75.4891
4.05	72.7608	71.3734	75.4239
4.1	72.6958	71.2495	75.3315
4.15	72.6318	71.1037	75.2429
4.2	72.5222	70.9849	75.181
4.25	72.4973	70.8412	75.1156
4.3	72.4334	70.7343	75.036
4.35	72.3785	70.6476	74.9605
4.4	72.3185	70.5713	74.879
4.45	72.2351	70.5078	74.8009
4.5	72.1224	70.4804	74.6681
4.55	72.0194	70.4188	74.6076
4.6	71.8993	70.369	74.5428
4.65	71.7769	70.3826	74.4247
4.7	71.6979	70.3605	74.3521
4.75	71.574	70.3494	74.2749
4.8	71.469	70.333	74.1664
4.85	71.3785	70.3181	74.0445
4.9	71.2717	70.3	73.9497
4.95	71.2233	70.3329	73.8516
5	71.1184	70.3407	73.7079
5.05	71.1218	70.3394	73.6643
5.1	71.0421	70.2816	73.5468
5.15	70.9602	70.2037	73.4283
5.2	70.8565	70.1202	73.3313
5.25	70.8011	70.0598	73.2246
5.3	70.7689	70.0095	73.1133
5.35	70.6949	69.9515	73.0271
5.4	70.6377	69.8977	72.9333
5.45	70.559	69.8381	72.814
5.5	70.5807	69.8136	72.7867
5.55	70.4884	69.7834	72.6741
5.6	70.4207	69.7842	72.5557
5.65	70.2859	69.6724	72.4792
5.7	70.1336	69.5223	72.4061
5.75	70.0529	69.306	72.3124
5.8	69.8891	69.1117	72.2398
5.85	69.8013	68.8709	72.2018
5.9	69.677	68.6645	72.0925
5.95	69.5148	68.4187	71.9986
6	69.362	68.1429	71.9124
