# Supplementary material for: Wireless in-body sensing through genetically engineered bacteria
Source: Nat Commun. 2025 Nov 25;16:10432. doi: 10.1038/s41467-025-65416-5 (PMC12647575; doi:10.1038/s41467-025-65416-5)
Supplement: Supplementary file 6 — Source Data [file 41467_2025_65416_MOESM6_ESM.zip › fig-s4-right.xlsx]

## Sheet: Sheet1
Frequency (GHz)	Conductivity (S/m) - MOPS	Conductivity (S/m) - salty water	Conductivity (S/m) - deionized water
0.5	1.73068	1.72987	0.0569409
0.55	1.7419	1.74794	0.0676858
0.6	1.7545	1.76671	0.0796208
0.65	1.76811	1.78602	0.0927604
0.7	1.78357	1.8057	0.106808
0.75	1.80052	1.82599	0.12261
0.8	1.81847	1.84645	0.139694
0.85	1.8371	1.86696	0.157647
0.9	1.85568	1.88897	0.175918
0.95	1.8749	1.91223	0.194728
1	1.89507	1.93653	0.215095
1.05	1.91749	1.96143	0.237817
1.1	1.94074	1.98658	0.261925
1.15	1.96408	2.01246	0.286277
1.2	1.98831	2.04016	0.311023
1.25	2.01329	2.06918	0.336278
1.3	2.04003	2.09917	0.362347
1.35	2.06828	2.13004	0.389176
1.4	2.09788	2.1613	0.418148
1.45	2.12774	2.19322	0.448121
1.5	2.15687	2.2257	0.479151
1.55	2.18629	2.26	0.511518
1.6	2.21682	2.29672	0.54491
1.65	2.24871	2.33642	0.578683
1.7	2.2811	2.37931	0.613403
1.75	2.31443	2.42574	0.650296
1.8	2.34828	2.47455	0.68897
1.85	2.38327	2.52514	0.728873
1.9	2.41936	2.57692	0.770784
1.95	2.45697	2.62862	0.813706
2	2.49583	2.68148	0.856813
2.05	2.53604	2.73467	0.899929
2.1	2.5779	2.78753	0.943387
2.15	2.62104	2.83864	0.987134
2.2	2.66619	2.88701	1.03168
2.25	2.71238	2.93252	1.07748
2.3	2.75878	2.97559	1.12378
2.35	2.80516	3.01583	1.16989
2.4	2.85168	3.05525	1.21684
2.45	2.89897	3.09427	1.26476
2.5	2.94808	3.13277	1.31604
2.55	2.99905	3.17115	1.3698
2.6	3.05008	3.20886	1.42487
2.65	3.10066	3.24854	1.48104
2.7	3.15142	3.29058	1.53746
2.75	3.20387	3.33658	1.59436
2.8	3.25675	3.38647	1.65231
2.85	3.31255	3.43947	1.71086
2.9	3.36998	3.49498	1.77205
2.95	3.42799	3.55263	1.8335
3	3.48459	3.6117	1.89552
3.05	3.54278	3.67218	1.95676
3.1	3.60175	3.73434	2.01757
3.15	3.6614	3.79892	2.07827
3.2	3.72124	3.86685	2.13893
3.25	3.7807	3.93884	2.20188
3.3	3.8409	4.01419	2.26705
3.35	3.90313	4.09302	2.3335
3.4	3.96556	4.17373	2.40179
3.45	4.02846	4.25562	2.47212
3.5	4.09241	4.3408	2.54311
3.55	4.15723	4.42781	2.61544
3.6	4.22235	4.51522	2.68845
3.65	4.28666	4.60285	2.76388
3.7	4.354	4.6889	2.83746
3.75	4.42292	4.77402	2.91171
3.8	4.49147	4.85784	2.98769
3.85	4.56156	4.93865	3.06426
3.9	4.63372	5.01651	3.14267
3.95	4.70761	5.09083	3.22212
4	4.78176	5.16227	3.30318
4.05	4.85663	5.2289	3.38268
4.1	4.93601	5.29591	3.45831
4.15	5.00567	5.36682	3.54043
4.2	5.08659	5.4274	3.63036
4.25	5.15914	5.48742	3.71498
4.3	5.23656	5.54863	3.79438
4.35	5.32089	5.61087	3.87292
4.4	5.40866	5.67475	3.95745
4.45	5.48864	5.74407	4.04064
4.5	5.57135	5.81433	4.1309
4.55	5.66023	5.88318	4.20512
4.6	5.73964	5.9655	4.29592
4.65	5.82434	6.05697	4.3884
4.7	5.92382	6.13848	4.48204
4.75	6.00887	6.22813	4.57984
4.8	6.09516	6.32179	4.67144
4.85	6.18482	6.41634	4.76362
4.9	6.27124	6.51552	4.84651
4.95	6.35077	6.60504	4.94604
5	6.43918	6.69414	5.03185
5.05	6.53152	6.78643	5.11191
5.1	6.60759	6.88912	5.19362
5.15	6.68954	6.98976	5.28748
5.2	6.77616	7.10426	5.3811
5.25	6.86324	7.21204	5.47238
5.3	6.95022	7.31195	5.56313
5.35	7.04013	7.41175	5.657
5.4	7.13294	7.48909	5.75472
5.45	7.21568	7.56235	5.84417
5.5	7.31106	7.62813	5.92925
5.55	7.40981	7.69437	6.01522
5.6	7.49851	7.7723	6.12328
5.65	7.57882	7.87357	6.23037
5.7	7.6708	7.97472	6.349
5.75	7.74758	8.08762	6.45826
5.8	7.82355	8.20763	6.57056
5.85	7.91461	8.32168	6.6824
5.9	7.99377	8.44971	6.79461
5.95	8.05212	8.58206	6.90712
6	8.12309	8.70018	7.00239
