# Supplementary material for: Wireless in-body sensing through genetically engineered bacteria
Source: Nat Commun. 2025 Nov 25;16:10432. doi: 10.1038/s41467-025-65416-5 (PMC12647575; doi:10.1038/s41467-025-65416-5)
Supplement: Supplementary file 6 — Source Data [file 41467_2025_65416_MOESM6_ESM.zip › fig-s5-left.xlsx]

## Sheet: Sheet1
	Relative permittivity of glycerol-to-total solution volume ratio
Frequency (GHz)	1	0.9	0.8	0.7	0.6	0.5	0.4	0.3	0.2	0.1	0
0.5	8.94192	18.4524	33.8107	48.5918	57.2636	63.5262	67.8846	71.4786	74.866	77.8742	80.7355
0.55	8.6739	17.5593	32.2911	47.285	56.51	63.132	67.6953	71.374	74.7915	77.813	80.7097
0.6	8.41256	16.686	30.7964	45.9889	55.7553	62.7335	67.5014	71.2684	74.7171	77.7537	80.6873
0.65	8.16086	15.8468	29.3526	44.7149	55.0022	62.335	67.3046	71.1673	74.6494	77.7043	80.6744
0.7	7.92406	15.0593	27.9747	43.4644	54.2425	61.9262	67.0962	71.0604	74.5804	77.6566	80.6557
0.75	7.70702	14.3345	26.683	42.2465	53.4761	61.5035	66.8747	70.943	74.5083	77.6093	80.6378
0.8	7.51095	13.6843	25.4853	41.061	52.6956	61.0608	66.637	70.8113	74.4279	77.5587	80.6155
0.85	7.33818	13.1099	24.3903	39.913	51.9016	60.5969	66.3813	70.6701	74.3432	77.5062	80.5853
0.9	7.19046	12.6156	23.4047	38.8097	51.102	60.115	66.1107	70.5174	74.2546	77.4517	80.5525
0.95	7.06439	12.1937	22.5222	37.75	50.2978	59.6162	65.827	70.3573	74.1654	77.4032	80.5205
1	6.95915	11.8407	21.74	36.7433	49.4987	59.1099	65.5394	70.1967	74.0851	77.3643	80.4963
1.05	6.8689	11.5391	21.0366	35.7809	48.7029	58.5907	65.239	70.0279	74	77.3205	80.4733
1.1	6.78975	11.2769	20.397	34.8586	47.9126	58.0652	64.9304	69.8523	73.913	77.2781	80.4547
1.15	6.71566	11.0365	19.8057	33.98	47.1381	57.5371	64.6207	69.6749	73.8297	77.2371	80.4383
1.2	6.64451	10.8098	19.252	33.1433	46.3778	57.0074	64.3039	69.4899	73.7433	77.191	80.4171
1.25	6.57279	10.5846	18.7205	32.3379	45.6318	56.4766	63.9844	69.3025	73.6543	77.1378	80.4009
1.3	6.50238	10.3703	18.2202	31.5705	44.9035	55.9478	63.6632	69.1123	73.5659	77.0847	80.3841
1.35	6.43859	10.175	17.7582	30.8435	44.1939	55.4211	63.3384	68.9182	73.4784	77.0354	80.3637
1.4	6.37708	9.99031	17.3221	30.1429	43.4945	54.8907	63.0082	68.7224	73.3853	76.982	80.3473
1.45	6.32003	9.82149	16.9119	29.4691	42.8037	54.3566	62.667	68.5162	73.2832	76.9191	80.3198
1.5	6.26673	9.66257	16.5254	28.8214	42.1205	53.8152	62.3185	68.3011	73.1746	76.8491	80.2852
1.55	6.21793	9.51544	16.1628	28.1975	41.4472	53.2729	61.962	68.0791	73.0587	76.7745	80.2462
1.6	6.17033	9.37578	15.8181	27.5946	40.7821	52.7282	61.5945	67.8499	72.9306	76.691	80.1993
1.65	6.12697	9.24772	15.4961	27.0196	40.1326	52.1874	61.2248	67.6169	72.7953	76.602	80.1471
1.7	6.08731	9.12908	15.1935	26.4719	39.4991	51.6525	60.8498	67.3787	72.6517	76.51	80.0895
1.75	6.05127	9.01896	14.9105	25.9483	38.8848	51.123	60.4726	67.1356	72.5014	76.4144	80.0311
1.8	6.01837	8.91577	14.645	25.4501	38.2889	50.5998	60.0898	66.8885	72.343	76.3166	79.9663
1.85	5.98554	8.81946	14.3912	24.967	37.7013	50.0729	59.698	66.633	72.1715	76.2063	79.8936
1.9	5.95573	8.72872	14.151	24.504	37.1285	49.5496	59.3077	66.3722	71.9914	76.0946	79.8203
1.95	5.9282	8.64303	13.9225	24.0569	36.5688	49.0291	58.9161	66.1027	71.7994	75.9739	79.7361
2	5.9012	8.56168	13.7061	23.6285	36.0248	48.5169	58.5255	65.8321	71.6052	75.8569	79.6559
2.05	5.87671	8.48639	13.5016	23.2192	35.4978	48.0143	58.1417	65.5634	71.4084	75.7415	79.5769
2.1	5.85404	8.41378	13.3091	22.8302	34.9899	47.5226	57.7641	65.297	71.2128	75.6328	79.5082
2.15	5.83155	8.34352	13.1276	22.4608	34.5036	47.0478	57.3985	65.0377	71.0221	75.5313	79.4475
2.2	5.80909	8.27741	12.9519	22.1056	34.0315	46.5805	57.0353	64.777	70.8276	75.4293	79.3855
2.25	5.78651	8.21213	12.7833	21.763	33.5723	46.1198	56.6724	64.5142	70.6316	75.3248	79.3253
2.3	5.76165	8.14611	12.615	21.4262	33.118	45.6598	56.3058	64.2464	70.4305	75.2171	79.2647
2.35	5.73775	8.08142	12.4525	21.0988	32.6724	45.2029	55.9401	63.9778	70.2295	75.1106	79.2007
2.4	5.71526	8.02067	12.2983	20.7846	32.2377	44.7518	55.5724	63.7067	70.0276	74.9985	79.1327
2.45	5.69247	7.95985	12.1509	20.4796	31.8118	44.3046	55.2054	63.4384	69.8303	74.8909	79.0702
2.5	5.67044	7.90268	12.0122	20.1889	31.3987	43.866	54.8407	63.1708	69.64	74.7827	79.0098
2.55	5.64829	7.84587	11.8741	19.9031	30.9895	43.4269	54.4712	62.9002	69.4475	74.6689	78.9493
2.6	5.62762	7.79122	11.74	19.6234	30.5846	42.9902	54.0982	62.6242	69.252	74.5496	78.8863
2.65	5.60666	7.73845	11.6101	19.3506	30.1881	42.5569	53.7238	62.345	69.0568	74.4278	78.8163
2.7	5.58675	7.68775	11.4872	19.0871	29.7994	42.1283	53.3478	62.0623	68.8577	74.3004	78.7421
2.75	5.5669	7.63742	11.3659	18.8292	29.4184	41.7041	52.9731	61.7791	68.6671	74.1778	78.6714
2.8	5.54562	7.58792	11.2491	18.5803	29.047	41.29	52.6028	61.4974	68.4712	74.049	78.6008
2.85	5.52492	7.54019	11.1374	18.3415	28.6879	40.8839	52.2361	61.2153	68.2765	73.922	78.529
2.9	5.50288	7.49247	11.0266	18.108	28.3354	40.4814	51.8699	60.9311	68.0818	73.7961	78.4586
2.95	5.48122	7.44748	10.919	17.8813	27.9894	40.0816	51.5042	60.6436	67.8838	73.6662	78.3833
3	5.46104	7.40342	10.8155	17.6604	27.6486	39.6835	51.1374	60.3502	67.6826	73.532	78.3049
3.05	5.44173	7.36118	10.7168	17.4462	27.3162	39.2916	50.7719	60.0579	67.4765	73.3943	78.2244
3.1	5.4217	7.31969	10.6194	17.2365	26.9887	38.902	50.4066	59.7634	67.2668	73.2555	78.1408
3.15	5.40429	7.28139	10.5274	17.0352	26.6705	38.5193	50.0466	59.4684	67.0568	73.1155	78.056
3.2	5.38672	7.24353	10.4376	16.8386	26.3578	38.1426	49.687	59.1747	66.8427	72.9763	77.969
3.25	5.37001	7.20714	10.3524	16.6502	26.0566	37.7759	49.3356	58.8873	66.6316	72.8378	77.8833
3.3	5.35439	7.17275	10.2693	16.4689	25.7644	37.4181	48.9894	58.6021	66.42	72.7012	77.7979
3.35	5.33769	7.13867	10.1871	16.2909	25.4781	37.0653	48.6453	58.3196	66.2082	72.5602	77.7109
3.4	5.32306	7.10575	10.1089	16.1189	25.2008	36.7195	48.3074	58.0375	65.9969	72.4197	77.6207
3.45	5.30793	7.07308	10.0319	15.9505	24.929	36.379	47.9713	57.7564	65.7842	72.2776	77.5271
3.5	5.29288	7.04081	9.95591	15.7852	24.6611	36.041	47.6356	57.4723	65.5702	72.1338	77.4295
3.55	5.27956	7.01062	9.88265	15.6255	24.4	35.7111	47.3064	57.1929	65.3565	71.9875	77.3302
3.6	5.2681	6.98226	9.81445	15.4731	24.1473	35.389	46.9813	56.9135	65.1437	71.839	77.2269
3.65	5.25701	6.95567	9.75005	15.327	23.903	35.0744	46.6627	56.6376	64.9326	71.6871	77.1196
3.7	5.24776	6.93103	9.68943	15.1881	23.667	34.7686	46.3494	56.3635	64.7228	71.5422	77.0247
3.75	5.23967	6.90792	9.6315	15.0534	23.4377	34.4704	46.0425	56.0939	64.5187	71.3948	76.9332
3.8	5.23044	6.88374	9.57245	14.9203	23.2125	34.1751	45.7362	55.8258	64.3147	71.2487	76.8385
3.85	5.22188	6.86005	9.51557	14.7905	22.993	33.8864	45.4374	55.5643	64.1157	71.1074	76.746
3.9	5.21342	6.83687	9.45862	14.6628	22.7768	33.6011	45.1399	55.3022	63.9144	70.9602	76.6467
3.95	5.20561	6.81472	9.40499	14.5407	22.5683	33.3236	44.8475	55.0436	63.7137	70.8133	76.547
4	5.19733	6.79325	9.35297	14.4231	22.3662	33.0519	44.56	54.786	63.5108	70.6636	76.4446
4.05	5.18858	6.77146	9.30015	14.3066	22.1642	32.7803	44.269	54.527	63.3047	70.5088	76.3415
4.1	5.18007	6.74854	9.2502	14.1942	21.965	32.502	43.9605	54.2538	63.0892	70.3673	76.2232
4.15	5.17063	6.72868	9.20072	14.0757	21.7656	32.228	43.6656	53.9851	62.879	70.2048	76.1342
4.2	5.16312	6.7116	9.15518	13.9735	21.5835	31.9829	43.4083	53.7448	62.6935	70.0612	76.0485
4.25	5.15939	6.6941	9.10427	13.8611	21.3854	31.7145	43.1175	53.4865	62.4718	69.8792	75.9208
4.3	5.15198	6.67916	9.05266	13.7516	21.1914	31.4594	42.8375	53.219	62.2391	69.6981	75.8021
4.35	5.14209	6.66218	9.0016	13.6422	21.0034	31.1995	42.5571	52.9482	62.0177	69.5304	75.6915
4.4	5.1301	6.63853	8.95614	13.5409	20.8215	30.9363	42.2716	52.676	61.807	69.3801	75.5925
4.45	5.11802	6.61662	8.90645	13.4305	20.6313	30.6666	41.9677	52.392	61.5888	69.2303	75.5089
4.5	5.1046	6.5918	8.86173	13.3292	20.4535	30.4057	41.6675	52.1176	61.3615	69.0836	75.4039
4.55	5.0927	6.56313	8.82006	13.2265	20.2779	30.1544	41.3685	51.8266	61.1301	68.9449	75.2792
4.6	5.08163	6.54103	8.779	13.1335	20.1086	29.8969	41.0583	51.5534	60.9102	68.7531	75.1387
4.65	5.07538	6.51919	8.74555	13.0478	19.9556	29.6645	40.7725	51.2835	60.679	68.6073	75.0429
4.7	5.07108	6.50137	8.71318	12.9569	19.7856	29.4074	40.4636	50.9856	60.4177	68.4598	74.9321
4.75	5.05858	6.47619	8.68027	12.8728	19.627	29.158	40.1703	50.6998	60.1748	68.3167	74.8193
4.8	5.04965	6.45549	8.64263	12.7844	19.4618	28.9152	39.8872	50.4177	59.9411	68.1662	74.7309
4.85	5.03771	6.43577	8.60651	12.6975	19.2916	28.6744	39.6014	50.145	59.7095	68.004	74.6436
4.9	5.02776	6.41462	8.567	12.6005	19.1164	28.4315	39.3224	49.8756	59.4699	67.8279	74.5474
4.95	5.02016	6.3948	8.52816	12.5079	18.9504	28.1998	39.0454	49.6063	59.2394	67.6516	74.4485
5	5.01766	6.37666	8.49301	12.4249	18.8011	27.9809	38.7918	49.3665	59.0082	67.4392	74.3366
5.05	5.01519	6.36382	8.46151	12.3488	18.6587	27.7761	38.5551	49.1197	58.7897	67.2335	74.2041
5.1	5.01451	6.35184	8.43124	12.2776	18.5245	27.5806	38.3225	48.8994	58.5657	67.0457	74.0881
5.15	5.00609	6.33593	8.40136	12.207	18.3938	27.4018	38.1057	48.6768	58.3605	66.8599	73.9751
5.2	5.00781	6.32242	8.36798	12.1366	18.2669	27.2165	37.8974	48.4637	58.1462	66.682	73.8575
5.25	5.01049	6.31167	8.33666	12.0671	18.1317	27.0293	37.6862	48.2353	57.9273	66.4885	73.7183
5.3	5.01204	6.3024	8.30568	11.9997	17.9978	26.8427	37.4714	48.0014	57.7077	66.2949	73.5685
5.35	5.01483	6.2966	8.2744	11.9345	17.8804	26.6556	37.2589	47.7855	57.4948	66.1119	73.4244
5.4	5.00589	6.29223	8.24707	11.874	17.7726	26.485	37.043	47.5612	57.2998	65.9335	73.2867
5.45	5.00055	6.29283	8.22353	11.8201	17.6714	26.3099	36.8118	47.3451	57.0891	65.7624	73.1517
5.5	4.99371	6.29324	8.201	11.7661	17.5677	26.1261	36.5744	47.0948	56.8778	65.5829	72.9824
5.55	4.98822	6.28725	8.17739	11.7117	17.4643	25.9341	36.3234	46.8498	56.6541	65.3881	72.8161
5.6	4.97884	6.27348	8.1514	11.652	17.3515	25.7329	36.0468	46.5739	56.4268	65.2354	72.6558
5.65	4.96825	6.25794	8.12291	11.5838	17.2304	25.5402	35.8001	46.3141	56.2022	65.0717	72.5275
5.7	4.95786	6.23985	8.09834	11.5365	17.1197	25.3725	35.5799	46.0799	55.9941	64.9313	72.3917
5.75	4.95529	6.22117	8.06836	11.4806	16.9989	25.1936	35.3448	45.8222	55.7483	64.7524	72.2345
5.8	4.9435	6.19524	8.03963	11.4353	16.8969	25.036	35.1432	45.5716	55.5179	64.5962	72.0902
5.85	4.93921	6.17046	8.01259	11.3823	16.7795	24.8582	34.9272	45.3082	55.2739	64.4344	71.9564
5.9	4.93361	6.1359	7.98612	11.3333	16.6697	24.7036	34.7326	45.0655	55.049	64.2898	71.8682
5.95	4.92325	6.10381	7.944	11.2674	16.5352	24.5251	34.5079	44.8226	54.8321	64.0753	71.7518
6	4.90931	6.05912	7.90336	11.1969	16.3974	24.3546	34.2963	44.5633	54.6025	63.8945	71.6077
