# Supplementary material for: Wireless in-body sensing through genetically engineered bacteria
Source: Nat Commun. 2025 Nov 25;16:10432. doi: 10.1038/s41467-025-65416-5 (PMC12647575; doi:10.1038/s41467-025-65416-5)
Supplement: Supplementary file 6 — Source Data [file 41467_2025_65416_MOESM6_ESM.zip › fig-s5-right.xlsx]

## Sheet: Sheet1
	Conductivity (S/m) of glycerol-to-total solution volume ratio
Frequency (GHz)	1	0.9	0.8	0.7	0.6	0.5	0.4	0.3	0.2	0.1	0
0.5	0.208915	0.441827	0.558223	0.48174	0.3505	0.25111	0.181872	0.136267	0.105907	0.0828862	0.0652614
0.55	0.215402	0.46416	0.612813	0.558412	0.420697	0.306514	0.223753	0.168271	0.130982	0.102171	0.0808794
0.6	0.221921	0.486105	0.666928	0.635033	0.491423	0.362674	0.266202	0.200818	0.156433	0.121704	0.0965837
0.65	0.228277	0.507432	0.719642	0.710979	0.5625	0.419903	0.309498	0.233967	0.182264	0.141471	0.112394
0.7	0.2345	0.528017	0.771015	0.786575	0.635178	0.479482	0.355054	0.269202	0.209724	0.162881	0.129599
0.75	0.240509	0.547432	0.820063	0.861302	0.708956	0.541263	0.402981	0.306296	0.23866	0.185623	0.147823
0.8	0.246273	0.565586	0.86667	0.934818	0.78424	0.605624	0.453543	0.345632	0.269311	0.209883	0.167129
0.85	0.251694	0.582381	0.910533	1.00731	0.861115	0.673037	0.507187	0.387768	0.30205	0.235939	0.188021
0.9	0.256763	0.597862	0.951612	1.07842	0.939507	0.743275	0.56347	0.43239	0.336603	0.263542	0.210136
0.95	0.261649	0.611971	0.98977	1.14805	1.01898	0.816	0.622451	0.479371	0.372934	0.292805	0.23316
1	0.266306	0.625022	1.02551	1.21619	1.0998	0.891466	0.68419	0.528971	0.411486	0.323789	0.257463
1.05	0.270642	0.636911	1.05896	1.28283	1.18126	0.969153	0.748667	0.581061	0.452305	0.356567	0.283307
1.1	0.274915	0.647963	1.09058	1.34789	1.26328	1.04915	0.815809	0.63577	0.495586	0.391342	0.311083
1.15	0.279086	0.658638	1.12089	1.41159	1.34577	1.13087	0.885145	0.692551	0.540741	0.427492	0.340397
1.2	0.283327	0.669188	1.14997	1.47346	1.42779	1.21348	0.956034	0.751166	0.587436	0.464877	0.370827
1.25	0.287483	0.679463	1.17798	1.53358	1.50925	1.29696	1.02869	0.811485	0.63578	0.503834	0.402184
1.3	0.291639	0.689452	1.20514	1.59218	1.59024	1.38136	1.10301	0.873491	0.685803	0.543932	0.434505
1.35	0.295787	0.6993	1.23123	1.64914	1.67048	1.46642	1.17897	0.937195	0.737455	0.585581	0.468044
1.4	0.299786	0.708549	1.25631	1.7047	1.75018	1.55248	1.25704	1.00296	0.791596	0.629269	0.503163
1.45	0.303606	0.717328	1.28019	1.75851	1.82914	1.63942	1.33701	1.07078	0.848128	0.674944	0.540171
1.5	0.307309	0.725763	1.30291	1.81074	1.90738	1.72677	1.41872	1.14062	0.907035	0.722527	0.579131
1.55	0.310767	0.733868	1.32468	1.86142	1.98461	1.81463	1.50169	1.21225	0.967965	0.77156	0.619264
1.6	0.314184	0.741697	1.34569	1.91107	2.06157	1.90346	1.58679	1.28615	1.03146	0.822621	0.660902
1.65	0.317345	0.749365	1.36594	1.95923	2.13764	1.99263	1.67292	1.36157	1.09676	0.874622	0.703978
1.7	0.320624	0.756809	1.38531	2.00594	2.2126	2.08184	1.76026	1.43852	1.16385	0.928366	0.748072
1.75	0.323749	0.764117	1.40427	2.05155	2.28675	2.17124	1.84854	1.51695	1.23277	0.983285	0.79325
1.8	0.326822	0.771234	1.42241	2.09569	2.35943	2.26017	1.93702	1.59648	1.30311	1.03958	0.839652
1.85	0.329699	0.77812	1.43985	2.13831	2.43076	2.3488	2.02603	1.67714	1.37522	1.09684	0.886886
1.9	0.332614	0.78498	1.45676	2.17977	2.50101	2.43726	2.11563	1.75908	1.44832	1.15527	0.934818
1.95	0.335466	0.791778	1.47323	2.22026	2.5702	2.52533	2.20578	1.84166	1.52213	1.21402	0.983247
2	0.338108	0.798529	1.48923	2.25946	2.63799	2.61262	2.29612	1.9251	1.5969	1.27388	1.03238
2.05	0.341101	0.805611	1.50514	2.29837	2.70562	2.70018	2.38735	2.00974	1.6727	1.33481	1.08227
2.1	0.344021	0.812413	1.52076	2.33632	2.77213	2.78719	2.47872	2.09525	1.74911	1.39648	1.13295
2.15	0.347102	0.819361	1.53642	2.374	2.83816	2.87436	2.57089	2.18176	1.82654	1.45928	1.18498
2.2	0.350056	0.826269	1.55183	2.41093	2.90335	2.96118	2.66359	2.26951	1.90522	1.52391	1.23872
2.25	0.352914	0.832878	1.56676	2.44689	2.96722	3.04732	2.75662	2.3578	1.98429	1.58939	1.2932
2.3	0.355744	0.839284	1.58121	2.48177	3.02996	3.13289	2.85004	2.44699	2.06389	1.65572	1.34812
2.35	0.358769	0.845967	1.59581	2.51653	3.09255	3.21895	2.94483	2.53747	2.14419	1.72348	1.40448
2.4	0.361847	0.852597	1.61006	2.5505	3.15408	3.30426	3.03955	2.62837	2.22491	1.79246	1.4618
2.45	0.365053	0.859253	1.62414	2.58384	3.21466	3.38917	3.13476	2.7203	2.30618	1.86229	1.51959
2.5	0.368248	0.865793	1.638	2.61654	3.27435	3.47379	3.23027	2.8131	2.38829	1.93346	1.57841
2.55	0.371351	0.872009	1.65165	2.64868	3.33324	3.55837	3.32672	2.90765	2.47206	2.00686	1.63929
2.6	0.374352	0.877872	1.66495	2.68	3.39132	3.64262	3.4235	3.00325	2.55769	2.08187	1.70262
2.65	0.377449	0.88388	1.67819	2.71099	3.44927	3.72683	3.52096	3.10019	2.64468	2.15822	1.76728
2.7	0.380209	0.889303	1.69057	2.7407	3.50556	3.80971	3.61761	3.19777	2.73262	2.23575	1.83302
2.75	0.383019	0.89459	1.7028	2.77005	3.56156	3.89258	3.71485	3.29651	2.82199	2.31474	1.89912
2.8	0.385989	0.899939	1.71485	2.79877	3.61639	3.97466	3.81158	3.39543	2.9116	2.39422	1.96682
2.85	0.389025	0.905413	1.72677	2.82682	3.67007	4.05548	3.90782	3.49413	3.00201	2.47468	2.03545
2.9	0.391971	0.910494	1.73861	2.85425	3.7228	4.13558	4.00409	3.59335	3.09359	2.55595	2.10466
2.95	0.39506	0.915619	1.7502	2.88093	3.77428	4.21459	4.09998	3.69303	3.18597	2.63863	2.1751
3	0.397937	0.92059	1.76136	2.90666	3.82443	4.29225	4.19516	3.79287	3.2794	2.72245	2.24701
3.05	0.400696	0.925471	1.77239	2.93185	3.87367	4.36886	4.28956	3.89252	3.37339	2.80672	2.31947
3.1	0.403415	0.930232	1.78304	2.95661	3.92231	4.44498	4.38429	3.99308	3.46926	2.8927	2.39384
3.15	0.405903	0.934926	1.79334	2.98065	3.97007	4.52022	4.47845	4.09365	3.56605	2.98029	2.47004
3.2	0.408439	0.939514	1.80328	3.0042	4.01723	4.59486	4.57299	4.19506	3.66428	3.06939	2.54906
3.25	0.410893	0.944102	1.8132	3.02737	4.06394	4.66892	4.6669	4.29682	3.76309	3.15893	2.62776
3.3	0.413301	0.948759	1.82294	3.0503	4.10995	4.7423	4.76034	4.39817	3.86227	3.24974	2.70744
3.35	0.415693	0.95314	1.83236	3.07259	4.1552	4.81464	4.85329	4.49887	3.96145	3.34032	2.78736
3.4	0.417802	0.95753	1.8415	3.0943	4.19917	4.88544	4.94512	4.59904	4.0603	3.43163	2.86785
3.45	0.419745	0.961635	1.85013	3.11506	4.24183	4.95487	5.03604	4.69815	4.15895	3.52258	2.94865
3.5	0.421741	0.965937	1.85872	3.13528	4.28359	5.02332	5.12634	4.79791	4.25863	3.61488	3.03097
3.55	0.42417	0.970779	1.86762	3.15611	4.32598	5.09237	5.21741	4.8987	4.35901	3.7082	3.11451
3.6	0.426348	0.975493	1.87629	3.17624	4.36731	5.16007	5.3076	4.99882	4.45992	3.80253	3.19858
3.65	0.428391	0.980067	1.88505	3.19648	4.40854	5.22781	5.39766	5.10056	4.56235	3.89881	3.28451
3.7	0.43039	0.984668	1.89345	3.21602	4.4489	5.29477	5.48763	5.20188	4.66435	3.9946	3.37218
3.75	0.432153	0.989257	1.90145	3.2354	4.48865	5.3612	5.57723	5.30317	4.76735	4.09177	3.45927
3.8	0.433983	0.993541	1.90928	3.25419	4.52809	5.42741	5.66667	5.40552	4.87134	4.18958	3.54669
3.85	0.436087	0.998277	1.91763	3.27351	4.56799	5.49404	5.75696	5.50823	4.97598	4.28821	3.63449
3.9	0.43824	1.00292	1.92598	3.29283	4.6077	5.56017	5.84698	5.61124	5.08124	4.38725	3.7226
3.95	0.440491	1.0078	1.93433	3.31192	4.64672	5.62551	5.93616	5.71352	5.18601	4.48552	3.81011
4	0.442573	1.01232	1.94247	3.33072	4.68498	5.69015	6.02477	5.81574	5.29113	4.58462	3.89791
4.05	0.444739	1.01696	1.9509	3.34953	4.72304	5.75457	6.11361	5.91897	5.39807	4.68478	3.98773
4.1	0.445895	1.02072	1.95761	3.36584	4.75834	5.81739	6.20232	6.02342	5.50724	4.78581	4.07908
4.15	0.448443	1.02578	1.96662	3.38404	4.79547	5.88072	6.29161	6.12622	5.61626	4.89003	4.17327
4.2	0.450388	1.02872	1.97727	3.40597	4.83537	5.9454	6.38137	6.23346	5.72792	4.99944	4.26632
4.25	0.453294	1.03437	1.98571	3.42496	4.87341	6.00881	6.47012	6.33672	5.83674	5.10134	4.3559
4.3	0.456647	1.04071	1.99408	3.44321	4.91182	6.07336	6.56135	6.44621	5.94917	5.20622	4.4542
4.35	0.460265	1.0462	2.00191	3.46073	4.94812	6.13563	6.64914	6.54956	6.05753	5.31079	4.55241
4.4	0.461732	1.04931	2.01032	3.47814	4.98421	6.19944	6.73893	6.65695	6.17141	5.4168	4.64936
4.45	0.461987	1.05101	2.01635	3.49323	5.01678	6.25974	6.82697	6.76388	6.28417	5.52641	4.7531
4.5	0.462696	1.05338	2.02307	3.50855	5.04899	6.32122	6.91273	6.87072	6.39941	5.64372	4.85987
4.55	0.464334	1.05613	2.03053	3.52427	5.08216	6.38038	7.0019	6.97579	6.52696	5.75338	4.96718
4.6	0.46586	1.05812	2.0375	3.53957	5.11394	6.44012	7.09171	7.08641	6.6496	5.87143	5.07246
4.65	0.466223	1.06004	2.04449	3.55476	5.14419	6.49977	7.17417	7.1954	6.76996	5.98727	5.17856
4.7	0.466081	1.06079	2.04911	3.56546	5.17074	6.55338	7.2595	7.30085	6.88663	6.10746	5.29357
4.75	0.465038	1.06051	2.05141	3.57297	5.19313	6.60015	7.33755	7.40261	6.99893	6.22497	5.39964
4.8	0.465388	1.06147	2.05613	3.58472	5.218	6.64975	7.4174	7.50419	7.11583	6.33957	5.50993
4.85	0.466538	1.06419	2.05981	3.59646	5.24426	6.7017	7.4979	7.60767	7.23336	6.45346	5.61635
4.9	0.468721	1.06815	2.06543	3.60937	5.27356	6.75589	7.58018	7.71073	7.3508	6.56684	5.71992
4.95	0.472047	1.07305	2.0743	3.62587	5.30785	6.81464	7.66532	7.81706	7.46963	6.67858	5.82878
5	0.475307	1.07844	2.08299	3.64049	5.33957	6.87002	7.74249	7.91352	7.57484	6.78289	5.93023
5.05	0.477318	1.08148	2.09171	3.65492	5.36991	6.92346	7.81817	8.00765	7.68118	6.88845	6.04142
5.1	0.48069	1.08625	2.09991	3.67066	5.4007	6.97547	7.89753	8.10369	7.78526	7.00332	6.13144
5.15	0.483824	1.0918	2.1093	3.68747	5.43431	7.02935	7.9747	8.20485	7.89688	7.11667	6.22781
5.2	0.488421	1.09942	2.12026	3.70448	5.46835	7.08249	8.05021	8.29903	8.00047	7.22586	6.32195
5.25	0.49457	1.10897	2.13177	3.72477	5.50267	7.13853	8.1308	8.39564	8.11004	7.33501	6.42707
5.3	0.501018	1.11845	2.14365	3.74548	5.53728	7.19646	8.2133	8.49402	8.22225	7.44441	6.54074
5.35	0.505249	1.12596	2.15514	3.7626	5.5714	7.25237	8.28998	8.58844	8.3286	7.55559	6.65084
5.4	0.506943	1.13073	2.16498	3.77786	5.60552	7.30921	8.36519	8.68876	8.44346	7.67013	6.77093
5.45	0.508128	1.13434	2.1725	3.79147	5.63594	7.36365	8.44258	8.78703	8.55377	7.79088	6.88594
5.5	0.507117	1.13463	2.17874	3.80192	5.66199	7.41548	8.51499	8.88112	8.6662	7.90608	7.02493
5.55	0.506639	1.13659	2.18341	3.81014	5.68492	7.46421	8.5833	8.97171	8.77379	8.01615	7.15912
5.6	0.506524	1.13869	2.18732	3.81915	5.7077	7.5124	8.65716	9.07091	8.89279	8.13364	7.29748
5.65	0.507549	1.14117	2.1904	3.82811	5.72773	7.55353	8.72805	9.16489	9.00945	8.25644	7.42628
5.7	0.507471	1.14185	2.18937	3.8362	5.74284	7.58738	8.79369	9.25914	9.12294	8.38027	7.54432
5.75	0.508521	1.14441	2.18529	3.84014	5.75116	7.61165	8.85339	9.34322	9.22759	8.49219	7.65785
5.8	0.508916	1.1453	2.17853	3.84004	5.75544	7.62807	8.90821	9.42797	9.32397	8.60706	7.76581
5.85	0.510117	1.14595	2.17092	3.83955	5.75853	7.64257	8.96397	9.50524	9.41186	8.7209	7.87226
5.9	0.510166	1.14667	2.16506	3.84297	5.76463	7.663	9.01752	9.58934	9.50532	8.82916	7.9698
5.95	0.51166	1.14785	2.15682	3.84557	5.76947	7.6807	9.07362	9.67444	9.59551	8.94252	8.068
6	0.515285	1.15133	2.15033	3.84976	5.77695	7.69824	9.13172	9.75452	9.69976	9.04956	8.16705
