# Supplementary material for: Wireless in-body sensing through genetically engineered bacteria
Source: Nat Commun. 2025 Nov 25;16:10432. doi: 10.1038/s41467-025-65416-5 (PMC12647575; doi:10.1038/s41467-025-65416-5)
Supplement: Supplementary file 6 — Source Data [file 41467_2025_65416_MOESM6_ESM.zip › fig-s6-b.xlsx]

## Sheet: Sheet1
	|ΔS21| (dB)
Frequency (GHz)	with implant	without implant
0.5	-72.9074	-88.833
0.501	-72.8755	-87.5187
0.502	-73.1262	-85.597
0.503	-71.9451	-88.8132
0.504	-71.5809	-86.0557
0.505	-72.0036	-89.259
0.506	-71.6375	-90.568
0.507	-71.5535	-91.606
0.508	-71.6235	-92.9606
0.509	-71.7503	-99.0972
0.51	-71.3967	-94.4508
0.511	-71.4169	-94.5188
0.512	-71.6839	-93.9229
0.513	-71.7901	-90.1818
0.514	-71.9697	-90.4454
0.515	-72.761	-85.3834
0.516	-72.7287	-84.4156
0.517	-72.8914	-85.8449
0.518	-72.9318	-84.436
0.519	-73.438	-82.6457
0.52	-74.0623	-81.6402
0.521	-74.1029	-82.0945
0.522	-74.122	-80.1446
0.523	-73.8646	-80.3322
0.524	-74.1184	-78.5864
0.525	-73.3484	-77.0673
0.526	-73.2376	-77.6063
0.527	-72.5467	-76.554
0.528	-71.8685	-76.5557
0.529	-71.2106	-76.2105
0.53	-71.3632	-78.1079
0.531	-73.4931	-84.7064
0.532	-73.6213	-87.8166
0.533	-73.7022	-85.5622
0.534	-73.5672	-83.3825
0.535	-73.2272	-82.5861
0.536	-73.2057	-85.3224
0.537	-72.7431	-82.8981
0.538	-72.4817	-84.394
0.539	-71.9078	-84.4925
0.54	-72.1403	-84.8322
0.541	-71.5103	-84.6213
0.542	-71.2083	-84.914
0.543	-70.6332	-83.612
0.544	-70.6168	-86.7869
0.545	-69.934	-85.2249
0.546	-70.0319	-88.7212
0.547	-69.9248	-88.5998
0.548	-69.5825	-87.9722
0.549	-69.2211	-86.4396
0.55	-69.0403	-85.0788
0.551	-68.829	-83.224
0.552	-68.855	-84.5011
0.553	-68.689	-83.1894
0.554	-68.8225	-82.1645
0.555	-68.8464	-82.7956
0.556	-68.8555	-80.0379
0.557	-68.3741	-82.0285
0.558	-68.1571	-81.175
0.559	-67.8878	-80.5969
0.56	-67.9017	-80.3824
0.561	-67.5729	-81.0542
0.562	-67.5014	-78.7722
0.563	-67.4864	-80.2487
0.564	-67.2601	-79.3823
0.565	-66.9996	-79.788
0.566	-66.8433	-79.837
0.567	-66.5693	-79.2753
0.568	-66.2648	-79.1803
0.569	-66.0059	-79.0271
0.57	-65.8552	-79.0272
0.571	-65.9462	-80.7516
0.572	-65.8925	-77.5236
0.573	-65.4297	-77.8335
0.574	-65.4163	-78.1241
0.575	-64.9517	-77.8509
0.576	-64.7822	-78.6545
0.577	-64.3134	-77.9524
0.578	-64.1699	-77.9493
0.579	-63.7509	-78.7214
0.58	-63.5564	-81.4258
0.581	-63.1423	-79.5997
0.582	-62.8694	-81.4852
0.583	-62.7459	-81.0344
0.584	-62.3873	-81.5011
0.585	-62.0335	-81.9251
0.586	-62.0217	-83.9957
0.587	-61.8966	-86.0108
0.588	-61.8262	-90.3286
0.589	-61.6553	-93.3991
0.59	-61.5615	-92.163
0.591	-61.5647	-92.6237
0.592	-61.4832	-96.5711
0.593	-61.5219	-90.5417
0.594	-61.4174	-89.7809
0.595	-61.4011	-85.783
0.596	-61.5449	-84.2323
0.597	-61.0645	-85.5314
0.598	-61.2103	-83.6089
0.599	-61.1424	-83.0709
0.6	-61.0444	-82.727
0.601	-61.0771	-81.1529
0.602	-60.9449	-79.8448
0.603	-60.819	-79.826
0.604	-60.6806	-79.1918
0.605	-60.3062	-79.1822
0.606	-60.2117	-78.4171
0.607	-60.0929	-78.054
0.608	-59.9183	-79.1016
0.609	-59.774	-79.7153
0.61	-59.6384	-78.1069
0.611	-59.6244	-79.3657
0.612	-59.3794	-79.1579
0.613	-59.5526	-79.4405
0.614	-59.3911	-78.2012
0.615	-59.3794	-78.3385
0.616	-59.3226	-79.2775
0.617	-59.16	-79.1068
0.618	-59.0437	-77.7045
0.619	-58.9149	-78.9716
0.62	-58.7048	-78.0243
0.621	-58.6886	-77.8437
0.622	-58.6851	-78.0493
0.623	-58.5685	-78.9773
0.624	-58.4949	-78.9669
0.625	-58.3871	-78.9367
0.626	-58.361	-81.3325
0.627	-58.2227	-80.7395
0.628	-58.2143	-81.7178
0.629	-58.0652	-82.713
0.63	-58.1311	-82.9495
0.631	-58.0486	-81.2231
0.632	-57.8809	-81.0979
0.633	-57.882	-81.4878
0.634	-57.725	-81.1037
0.635	-57.8632	-82.4493
0.636	-57.725	-83.6895
0.637	-57.7036	-83.8712
0.638	-57.6296	-80.9614
0.639	-57.5434	-83.2301
0.64	-57.4106	-83.718
0.641	-57.4232	-82.6169
0.642	-57.4432	-82.3435
0.643	-57.4029	-80.7274
0.644	-57.3377	-83.8278
0.645	-57.3349	-83.3637
0.646	-57.2531	-82.3649
0.647	-57.2093	-82.6736
0.648	-57.0213	-80.0762
0.649	-56.9511	-81.4696
0.65	-56.8979	-82.3381
0.651	-56.9015	-84.0891
0.652	-56.8179	-83.738
0.653	-56.7408	-82.8409
0.654	-56.6618	-83.1102
0.655	-56.6362	-83.6263
0.656	-56.6573	-84.9065
0.657	-56.6588	-84.818
0.658	-56.5578	-84.5183
0.659	-56.4865	-84.5214
0.66	-56.4716	-83.7885
0.661	-56.5003	-84.6556
0.662	-56.517	-82.3616
0.663	-56.4647	-82.1274
0.664	-56.3739	-81.829
0.665	-56.4309	-81.8143
0.666	-56.3845	-80.3132
0.667	-56.3386	-80.882
0.668	-56.3247	-81.2244
0.669	-56.3519	-81.3817
0.67	-56.4915	-83.8597
0.671	-56.512	-82.6856
0.672	-56.4213	-81.1732
0.673	-56.5987	-83.4414
0.674	-56.646	-84.1813
0.675	-56.6417	-83.5642
0.676	-56.6355	-86.09
0.677	-56.8193	-89.1037
0.678	-56.6526	-87.5429
0.679	-56.6604	-86.7054
0.68	-56.6821	-87.7351
0.681	-56.6178	-88.1259
0.682	-56.5878	-85.3783
0.683	-56.5389	-85.6798
0.684	-56.6051	-87.1201
0.685	-56.5886	-83.1196
0.686	-56.5644	-84.7002
0.687	-56.7468	-84.3917
0.688	-56.6246	-85.9484
0.689	-56.5565	-83.5343
0.69	-56.6131	-83.2287
0.691	-56.7208	-82.3507
0.692	-56.6423	-81.365
0.693	-56.6279	-81.0455
0.694	-56.6207	-81.2948
0.695	-56.5393	-81.3345
0.696	-56.5092	-80.2355
0.697	-56.4898	-79.6267
0.698	-56.4468	-79.9933
0.699	-56.3779	-78.4458
0.7	-56.3644	-77.8936
0.701	-56.2285	-77.6819
0.702	-56.1689	-77.5933
0.703	-55.9571	-77.7501
0.704	-55.8056	-77.1867
0.705	-55.7604	-78.2808
0.706	-55.704	-77.5368
0.707	-55.5166	-76.6282
0.708	-55.5046	-77.6907
0.709	-55.4875	-78.1861
0.71	-55.2917	-77.3536
0.711	-55.215	-77.4367
0.712	-55.2089	-77.2469
0.713	-55.1611	-78.4967
0.714	-55.0922	-78.2141
0.715	-55.1002	-79.8837
0.716	-55.0592	-79.9502
0.717	-54.9849	-79.361
0.718	-54.944	-80.8835
0.719	-55	-80.356
0.72	-54.9502	-80.0857
0.721	-54.9449	-79.6605
0.722	-55.0184	-81.523
0.723	-54.9981	-81.8818
0.724	-54.9739	-80.515
0.725	-55.0024	-83.8236
0.726	-55.1194	-82.6931
0.727	-55.0594	-81.7157
0.728	-54.9926	-81.6754
0.729	-54.9976	-81.0392
0.73	-55.0881	-83.7534
0.731	-55.0933	-83.6168
0.732	-55.0042	-82.9926
0.733	-55.0299	-81.5329
0.734	-55.0512	-81.7845
0.735	-55.0858	-84.3366
0.736	-55.0675	-83.3306
0.737	-54.9812	-82.7489
0.738	-55.0394	-86.3473
0.739	-54.9972	-84.4198
0.74	-55.0509	-84.4111
0.741	-54.9839	-88.3333
0.742	-54.9353	-86.874
0.743	-54.9669	-89.9692
0.744	-54.9458	-91.6866
0.745	-54.8673	-97.8773
0.746	-54.9418	-96.7084
0.747	-54.811	-91.2371
0.748	-54.9117	-91.0147
0.749	-54.796	-89.5372
0.75	-54.7897	-91.3533
0.751	-54.687	-92.4614
0.752	-54.7967	-90.1484
0.753	-54.6866	-95.5662
0.754	-54.6837	-104.294
0.755	-54.6453	-94.4769
0.756	-54.7285	-95.4041
0.757	-54.6987	-94.468
0.758	-54.7096	-94.499
0.759	-54.6717	-99.4778
0.76	-54.5726	-103.698
0.761	-54.7186	-92.3953
0.762	-54.7501	-92.9209
0.763	-54.6731	-108.299
0.764	-54.6113	-97.4822
0.765	-54.615	-94.6516
0.766	-54.6606	-96.8709
0.767	-54.5607	-90.5204
0.768	-54.6368	-89.0796
0.769	-54.6247	-91.0414
0.77	-54.5539	-91.7295
0.771	-54.5002	-86.9014
0.772	-54.4975	-89.2519
0.773	-54.4603	-91.9647
0.774	-54.3781	-88.4189
0.775	-54.4548	-94.7438
0.776	-54.3974	-94.8046
0.777	-54.2997	-88.4034
0.778	-54.3693	-90.0907
0.779	-54.3419	-95.6614
0.78	-54.2604	-85.6798
0.781	-54.3427	-93.8787
0.782	-54.2885	-94.6471
0.783	-54.2612	-93.0731
0.784	-54.176	-89.8627
0.785	-54.1864	-86.6707
0.786	-54.2637	-103.328
0.787	-54.1265	-87.3943
0.788	-54.1648	-88.9389
0.789	-54.0761	-85.0976
0.79	-54.0711	-88.0158
0.791	-54.0146	-83.3487
0.792	-53.9629	-81.7993
0.793	-54.0773	-83.654
0.794	-53.9454	-80.7624
0.795	-54.0834	-80.3776
0.796	-54.0945	-83.4652
0.797	-54.1404	-79.1229
0.798	-54.088	-78.5388
0.799	-54.3184	-91.3272
0.8	-54.3544	-78.1405
0.801	-54.4182	-83.8634
0.802	-54.2326	-77.9966
0.803	-54.5208	-76.579
0.804	-54.5319	-80.3715
0.805	-54.4862	-79.5089
0.806	-54.5862	-78.6362
0.807	-54.5276	-78.0551
0.808	-54.7506	-80.2122
0.809	-54.5575	-76.8754
0.81	-54.4651	-81.7705
0.811	-54.6946	-78.592
0.812	-54.8308	-77.6593
0.813	-54.8066	-80.7647
0.814	-54.8762	-79.1048
0.815	-54.842	-78.8272
0.816	-54.8981	-79.6447
0.817	-54.8668	-78.2005
0.818	-55.0922	-75.7408
0.819	-55.074	-78.8714
0.82	-55.0893	-79.7153
0.821	-55.0719	-80.0847
0.822	-55.1866	-80.1738
0.823	-55.158	-80.3412
0.824	-55.2651	-78.9443
0.825	-55.196	-80.6945
0.826	-55.1625	-82.3977
0.827	-55.2626	-81.3669
0.828	-55.3561	-82.5235
0.829	-55.2431	-87.0755
0.83	-55.3035	-86.3909
0.831	-55.3907	-87.8581
0.832	-55.4303	-111.982
0.833	-55.4883	-100.013
0.834	-55.5853	-93.8087
0.835	-55.5304	-95.6331
0.836	-55.5922	-89.4893
0.837	-55.6458	-86.1987
0.838	-55.6982	-85.822
0.839	-55.7706	-84.1224
0.84	-55.7997	-83.1792
0.841	-55.7915	-85.6097
0.842	-55.77	-81.948
0.843	-55.7174	-83.8944
0.844	-55.7879	-85.1259
0.845	-55.7496	-84.5117
0.846	-55.7479	-83.1759
0.847	-55.7633	-84.0109
0.848	-55.7654	-83.7792
0.849	-55.7748	-84.3535
0.85	-55.8137	-83.2352
0.851	-55.8665	-82.6838
0.852	-55.9522	-80.121
0.853	-55.9427	-80.8025
0.854	-56.0514	-80.7356
0.855	-55.9624	-80.8023
0.856	-56.0136	-80.1
0.857	-55.9635	-81.7816
0.858	-56.0517	-79.6341
0.859	-56.0155	-80.8669
0.86	-56.1183	-80.7997
0.861	-56.1504	-80.2232
0.862	-56.2351	-79.6124
0.863	-56.197	-82.7171
0.864	-56.2591	-80.8891
0.865	-56.2333	-81.2918
0.866	-56.4252	-83.4423
0.867	-56.2437	-84.3588
0.868	-56.4132	-80.7163
0.869	-56.4525	-82.6553
0.87	-56.4169	-83.2646
0.871	-56.5029	-84.4455
0.872	-56.4091	-84.0508
0.873	-56.5776	-82.6617
0.874	-56.6569	-83.5174
0.875	-56.7028	-81.5783
0.876	-56.719	-82.3332
0.877	-56.8652	-82.3624
0.878	-56.7875	-82.4839
0.879	-56.8179	-83.7195
0.88	-56.8786	-82.525
0.881	-56.9374	-84.0471
0.882	-56.8193	-84.3607
0.883	-56.8945	-85.3431
0.884	-56.9803	-81.831
0.885	-56.9415	-85.8868
0.886	-56.9235	-84.0659
0.887	-56.8941	-82.7572
0.888	-56.8548	-81.4335
0.889	-56.8154	-82.3491
0.89	-56.8287	-82.7286
0.891	-56.7942	-83.1766
0.892	-56.7027	-81.8688
0.893	-56.707	-82.5198
0.894	-56.776	-83.365
0.895	-56.7612	-84.4786
0.896	-56.8749	-85.7023
0.897	-56.7884	-86.3834
0.898	-56.8749	-86.7806
0.899	-56.8468	-92.3965
0.9	-56.9474	-92.8839
0.901	-56.9263	-103.329
0.902	-56.9083	-97.2356
0.903	-56.8977	-99.446
0.904	-56.8034	-91.2418
0.905	-56.8634	-90.5763
0.906	-56.8829	-87.4804
0.907	-56.7804	-86.6808
0.908	-56.7151	-87.7224
0.909	-56.7233	-85.4272
0.91	-56.6678	-87.6249
0.911	-56.6091	-83.2416
0.912	-56.6084	-81.4523
0.913	-56.6049	-81.0796
0.914	-56.4562	-82.1718
0.915	-56.5185	-81.7947
0.916	-56.49	-80.1624
0.917	-56.5941	-79.6059
0.918	-56.4638	-80.1285
0.919	-56.4571	-80.0247
0.92	-56.4916	-79.3132
0.921	-56.3819	-78.5322
0.922	-56.5406	-78.8731
0.923	-56.4298	-79.4005
0.924	-56.2256	-77.9237
0.925	-56.5822	-79.3261
0.926	-56.1561	-75.5335
0.927	-56.5566	-80.1427
0.928	-56.6397	-81.083
0.929	-56.6088	-82.593
0.93	-56.438	-82.0703
0.931	-56.6928	-86.2635
0.932	-56.5514	-83.124
0.933	-55.9121	-71.7711
0.934	-56.5727	-83.1614
0.935	-56.7279	-81.2165
0.936	-56.7038	-79.6667
0.937	-56.8528	-84.7832
0.938	-56.5949	-76.8216
0.939	-56.7943	-83.8333
0.94	-57.1128	-77.777
0.941	-56.3619	-76.3648
0.942	-57.2094	-83.6004
0.943	-56.9764	-78.2198
0.944	-57.0247	-77.2519
0.945	-57.3017	-76.6707
0.946	-57.3328	-78.6704
0.947	-57.1671	-80.2641
0.948	-57.369	-89.4123
0.949	-57.3864	-80.3248
0.95	-57.4408	-87.5887
0.951	-57.336	-82.7793
0.952	-57.6164	-81.5771
0.953	-57.3822	-86.5717
0.954	-57.5595	-84.3312
0.955	-57.6505	-82.1726
0.956	-57.6991	-87.8041
0.957	-57.7954	-89.0403
0.958	-57.6798	-91.3981
0.959	-57.548	-94.0967
0.96	-57.6707	-96.0215
0.961	-57.8	-89.0054
0.962	-57.8772	-93.7653
0.963	-57.9297	-92.6094
0.964	-58.0538	-92.6659
0.965	-58.0078	-95.9941
0.966	-57.9082	-104.921
0.967	-58.0811	-96.8296
0.968	-58.0061	-95.9418
0.969	-57.8733	-92.6424
0.97	-58.0042	-92.1861
0.971	-58.1384	-89.4617
0.972	-58.0897	-90.4937
0.973	-58.1673	-85.5001
0.974	-58.2753	-86.5017
0.975	-58.2495	-84.4454
0.976	-58.5268	-85.2338
0.977	-58.3949	-86.82
0.978	-58.3937	-87.2426
0.979	-58.608	-83.5149
0.98	-58.3927	-86.2208
0.981	-58.5302	-82.3026
0.982	-58.6493	-85.088
0.983	-58.55	-82.2115
0.984	-58.6698	-82.6576
0.985	-58.6323	-83.7308
0.986	-58.8703	-83.5873
0.987	-58.876	-82.8238
0.988	-58.7604	-84.1106
0.989	-58.904	-81.9243
0.99	-58.937	-84.8202
0.991	-58.8513	-83.1244
0.992	-58.8529	-88.5131
0.993	-58.9159	-85.133
0.994	-58.65	-85.5209
0.995	-58.7695	-86.13
0.996	-58.8663	-88.2496
0.997	-58.7385	-89.2743
0.998	-58.7065	-89.2453
0.999	-58.6872	-88.6766
1	-58.6466	-88.7081
1.001	-58.5956	-86.6918
1.002	-58.5955	-87.374
1.003	-58.5065	-90.5241
1.004	-58.5961	-85.5911
1.005	-58.508	-86.1797
1.006	-58.5389	-87.5599
1.007	-58.6712	-83.4577
1.008	-58.6259	-87.868
1.009	-58.5577	-85.4125
1.01	-58.6208	-86.8487
1.011	-58.5294	-86.0658
1.012	-58.439	-88.1245
1.013	-58.4616	-87.4673
1.014	-58.3526	-89.9318
1.015	-58.3711	-90.9213
1.016	-58.4217	-89.8775
1.017	-58.4124	-87.8112
1.018	-58.332	-100.091
1.019	-58.2712	-98.0535
1.02	-58.3467	-99.2487
1.021	-58.3995	-93.2221
1.022	-58.3655	-97.4439
1.023	-58.2579	-99.2123
1.024	-58.3133	-96.2661
1.025	-58.2725	-90.9256
1.026	-58.153	-96.4586
1.027	-58.1716	-90.8951
1.028	-58.2576	-86.7099
1.029	-58.3	-89.1817
1.03	-58.3487	-92.7859
1.031	-58.3845	-85.368
1.032	-58.3531	-87.9104
1.033	-58.345	-88.018
1.034	-58.4328	-86.7184
1.035	-58.6625	-87.5237
1.036	-58.5385	-87.1888
1.037	-58.6441	-87.4463
1.038	-58.7228	-87.8294
1.039	-58.6946	-93.8943
1.04	-58.749	-92.9022
1.041	-58.8159	-93.3723
1.042	-58.7952	-90.04
1.043	-58.6159	-101.611
1.044	-58.6985	-93.0051
1.045	-58.642	-95.7458
1.046	-58.767	-93.5058
1.047	-58.5608	-100.026
1.048	-58.5783	-92.6122
1.049	-58.5751	-91.9041
1.05	-58.5566	-86.8859
1.051	-58.503	-86.661
1.052	-58.6054	-85.6341
1.053	-58.4711	-83.3747
1.054	-58.4899	-84.5943
1.055	-58.4365	-81.3547
1.056	-58.6901	-82.5643
1.057	-58.6424	-83.8659
1.058	-58.5912	-81.4784
1.059	-58.7672	-81.2656
1.06	-58.86	-82.5145
1.061	-58.8569	-83.4344
1.062	-58.9778	-83.0413
1.063	-59.1278	-83.1268
1.064	-59.0827	-82.2893
1.065	-59.1384	-82.3672
1.066	-59.1621	-81.6515
1.067	-59.3575	-82.8763
1.068	-59.3287	-84.8939
1.069	-59.5433	-80.1295
1.07	-59.5151	-82.727
1.071	-59.6926	-82.5678
1.072	-59.7394	-82.228
1.073	-59.7228	-84.8561
1.074	-59.8839	-83.2977
1.075	-59.7507	-86.8707
1.076	-59.8009	-84.8548
1.077	-59.9634	-84.8738
1.078	-59.8211	-85.1876
1.079	-59.8552	-83.6739
1.08	-59.9181	-83.6252
1.081	-60.07	-84.1096
1.082	-60.068	-85.4282
1.083	-60.0641	-84.0717
1.084	-60.1979	-83.4773
1.085	-60.1451	-85.1533
1.086	-60.1198	-84.8398
1.087	-59.8958	-85.4693
1.088	-60.0279	-87.9853
1.089	-60.086	-83.394
1.09	-60.2388	-82.8558
1.091	-60.303	-83.1692
1.092	-60.1377	-83.0483
1.093	-60.2372	-81.8508
1.094	-60.4164	-84.4532
1.095	-60.2588	-82.5595
1.096	-60.3677	-84.1765
1.097	-60.3031	-85.0623
1.098	-60.6781	-84.4203
1.099	-60.6743	-82.9701
1.1	-60.6289	-83.6313
1.101	-60.7919	-85.9569
1.102	-60.6404	-83.6518
1.103	-60.8419	-83.6184
1.104	-60.8081	-81.6664
1.105	-60.8389	-82.1046
1.106	-61.1051	-82.3762
1.107	-61.1069	-82.4251
1.108	-61.0217	-84.2633
1.109	-61.2308	-80.359
1.11	-61.3148	-81.9282
1.111	-61.5224	-81.8795
1.112	-61.1359	-82.7866
1.113	-61.4904	-81.5757
1.114	-61.4103	-80.2681
1.115	-61.4175	-82.689
1.116	-61.1835	-82.2134
1.117	-61.3102	-80.9269
1.118	-61.294	-81.7957
1.119	-61.3167	-80.3659
1.12	-61.2574	-79.3757
1.121	-61.3695	-83.0277
1.122	-61.2686	-80.248
1.123	-61.4035	-80.8996
1.124	-61.3573	-78.8659
1.125	-61.2274	-80.0428
1.126	-61.2939	-78.5029
1.127	-61.4492	-80.5118
1.128	-61.2818	-80.6965
1.129	-61.2195	-80.4677
1.13	-61.1759	-81.8216
1.131	-61.2484	-80.2134
1.132	-61.3219	-82.4576
1.133	-61.1628	-83.3894
1.134	-61.3258	-82.7957
1.135	-61.4573	-82.946
1.136	-61.2996	-83.5232
1.137	-61.3883	-81.2698
1.138	-61.2498	-84.5441
1.139	-61.0959	-85.6549
1.14	-61.172	-85.4884
1.141	-61.1765	-84.224
1.142	-61.2615	-82.9297
1.143	-61.2434	-83.1547
1.144	-61.4014	-83.341
1.145	-61.3176	-83.8157
1.146	-61.3254	-82.0997
1.147	-61.3327	-82.8723
1.148	-61.3395	-82.9206
1.149	-61.2513	-84.848
1.15	-61.2454	-84.5431
1.151	-61.1416	-83.538
1.152	-61.1274	-82.8673
1.153	-61.227	-83.727
1.154	-61.4363	-84.6428
1.155	-61.3131	-82.0088
1.156	-61.2834	-83.4922
1.157	-61.3934	-85.6432
1.158	-61.4973	-83.7172
1.159	-61.3416	-85.6638
1.16	-61.5887	-81.8895
1.161	-61.8394	-81.4443
1.162	-61.8297	-82.0333
1.163	-61.9486	-81.5464
1.164	-62.0451	-80.7207
1.165	-62.0187	-81.5713
1.166	-62.0696	-83.0983
1.167	-62.3588	-82.3513
1.168	-62.3313	-82.7489
1.169	-62.237	-82.7893
1.17	-62.2186	-81.6311
1.171	-62.3334	-81.4715
1.172	-62.1949	-82.2467
1.173	-62.6051	-79.3105
1.174	-62.4186	-79.9126
1.175	-62.5227	-78.9025
1.176	-62.656	-78.5382
1.177	-62.5697	-79.2492
1.178	-62.9772	-76.8366
1.179	-62.9967	-78.0218
1.18	-63.0959	-76.6811
1.181	-62.8389	-78.1274
1.182	-63.1371	-77.1986
1.183	-63.3216	-77.5732
1.184	-63.0516	-79.0856
1.185	-63.3197	-80.0294
1.186	-63.4169	-79.2904
1.187	-63.7334	-78.2415
1.188	-63.6175	-79.2326
1.189	-63.8759	-78.5637
1.19	-63.9689	-78.9959
1.191	-64.0172	-78.8592
1.192	-64.1749	-80.2807
1.193	-63.9435	-80.0648
1.194	-64.0628	-78.7051
1.195	-64.2472	-78.3072
1.196	-64.2977	-79.3053
1.197	-64.3509	-79.5256
1.198	-64.4119	-77.6123
1.199	-64.3218	-78.3291
1.2	-64.5261	-77.8989
1.201	-64.3707	-77.9942
1.202	-64.6908	-77.1401
1.203	-64.6	-76.9861
1.204	-64.7868	-76.7249
1.205	-64.413	-76.203
1.206	-64.6225	-76.3553
1.207	-64.3346	-76.3079
1.208	-64.3858	-76.191
1.209	-64.3393	-76.2699
1.21	-64.1794	-76.4847
1.211	-64.1859	-76.4505
1.212	-63.9787	-77.0528
1.213	-64.036	-77.6695
1.214	-63.88	-76.4846
1.215	-64.0159	-77.2281
1.216	-63.9291	-76.5908
1.217	-64.0254	-75.9831
1.218	-63.9735	-75.9629
1.219	-64.2347	-76.5319
1.22	-64.0108	-77.1006
1.221	-63.738	-75.4896
1.222	-63.5833	-77.0767
1.223	-63.6522	-77.2606
1.224	-63.6074	-77.7813
1.225	-63.5442	-77.0658
1.226	-63.2577	-77.5366
1.227	-63.1575	-77.043
1.228	-63.3746	-78.1146
1.229	-63.4329	-78.8474
1.23	-63.2998	-77.8384
1.231	-63.2693	-79.221
1.232	-63.2744	-79.4378
1.233	-63.2369	-78.3669
1.234	-63.4686	-79.8901
1.235	-63.4477	-82.091
1.236	-63.4747	-80.931
1.237	-63.8874	-83.9699
1.238	-63.8222	-81.8973
1.239	-63.8451	-83.3696
1.24	-63.7635	-81.1491
1.241	-63.7226	-82.597
1.242	-63.8263	-81.7168
1.243	-63.895	-82.7457
1.244	-63.808	-83.9183
1.245	-63.7859	-83.432
1.246	-63.8066	-85.0145
1.247	-63.7116	-86.3148
1.248	-63.828	-88.9727
1.249	-63.8473	-86.5972
1.25	-63.7832	-86.1258
1.251	-63.4218	-84.6611
1.252	-63.2701	-82.2966
1.253	-63.3256	-82.183
1.254	-63.4358	-81.0657
1.255	-63.1768	-81.5757
1.256	-63.3733	-82.7754
1.257	-63.3869	-81.504
1.258	-63.4282	-82.9201
1.259	-63.2558	-81.9041
1.26	-63.5338	-80.6048
1.261	-63.7112	-84.4688
1.262	-63.5241	-84.8486
1.263	-63.62	-83.5486
1.264	-63.6664	-86.1901
1.265	-63.684	-87.5482
1.266	-63.6404	-85.0573
1.267	-63.7251	-87.6953
1.268	-63.8089	-89.6753
1.269	-63.805	-90.2737
1.27	-63.8663	-89.1625
1.271	-63.6944	-85.6427
1.272	-63.5065	-86.3512
1.273	-63.7798	-89.0713
1.274	-63.6183	-83.5946
1.275	-63.657	-83.327
1.276	-63.5933	-85.1299
1.277	-63.7507	-86.2135
1.278	-63.9481	-87.7169
1.279	-63.773	-85.3679
1.28	-63.7848	-85.2342
1.281	-64	-84.2612
1.282	-64.068	-85.1888
1.283	-63.7716	-82.4889
1.284	-63.9038	-85.0705
1.285	-64.0899	-83.8933
1.286	-64.3036	-83.9076
1.287	-64.2462	-81.393
1.288	-64.5763	-82.8576
1.289	-64.7068	-83.6677
1.29	-64.5534	-82.1954
1.291	-64.8356	-82.2173
1.292	-64.5917	-81.2948
1.293	-64.7569	-80.4117
1.294	-64.7722	-79.9103
1.295	-64.5616	-79.281
1.296	-64.5104	-80.1454
1.297	-64.8727	-79.4023
1.298	-64.7439	-79.2624
1.299	-65.0004	-78.8658
1.3	-64.7415	-79.1934
1.301	-64.722	-79.4091
1.302	-64.9421	-78.7375
1.303	-65.0734	-79.1188
1.304	-65.1465	-78.6102
1.305	-65.3512	-78.6926
1.306	-65.2912	-80.054
1.307	-65.2346	-79.5477
1.308	-65.435	-80.2535
1.309	-65.627	-79.9226
1.31	-65.7814	-80.8163
1.311	-66.0004	-80.5269
1.312	-65.9117	-79.0559
1.313	-65.925	-80.1325
1.314	-66.1326	-80.1004
1.315	-66.3209	-79.6131
1.316	-66.0548	-78.9624
1.317	-66.262	-79.584
1.318	-66.2807	-80.8549
1.319	-66.6298	-81.1527
1.32	-66.4242	-82.9525
1.321	-66.5592	-81.3554
1.322	-66.8925	-83.113
1.323	-67.0819	-82.737
1.324	-67.3661	-83.2488
1.325	-67.3903	-81.9534
1.326	-67.0476	-82.3425
1.327	-67.3583	-82.189
1.328	-67.4056	-82.7192
1.329	-67.5545	-81.6357
1.33	-67.4875	-80.455
1.331	-67.4986	-81.6235
1.332	-67.5028	-81.3107
1.333	-67.9266	-80.6235
1.334	-67.8943	-79.981
1.335	-67.7963	-82.1546
1.336	-67.5955	-83.6414
1.337	-67.9248	-85.1877
1.338	-67.8472	-85.3313
1.339	-67.9346	-86.3549
1.34	-67.8108	-84.6151
1.341	-68.1416	-83.3904
1.342	-68.7258	-82.3637
1.343	-68.6817	-85.9585
1.344	-68.8478	-84.3651
1.345	-68.7784	-84.648
1.346	-68.8017	-87.1653
1.347	-69.1915	-84.7604
1.348	-68.9683	-85.5417
1.349	-69.5709	-86.5586
1.35	-69.5983	-86.1955
1.351	-69.5585	-86.8932
1.352	-69.4265	-85.5945
1.353	-69.2713	-86.8701
1.354	-69.2449	-87.2554
1.355	-69.2738	-88.991
1.356	-69.8595	-86.0787
1.357	-69.3713	-86.403
1.358	-69.5435	-89.7271
1.359	-69.911	-86.9338
1.36	-69.6052	-92.1958
1.361	-69.9407	-84.7723
1.362	-70.1478	-85.2467
1.363	-69.6921	-86.6658
1.364	-69.7861	-85.383
1.365	-70.2227	-82.8653
1.366	-70.0439	-82.475
1.367	-69.9255	-83.0934
1.368	-70.0451	-82.2242
1.369	-70.224	-83.5904
1.37	-70.6162	-80.4141
1.371	-70.4637	-82.7472
1.372	-70.7735	-81.876
1.373	-70.2048	-84.0448
1.374	-70.3321	-81.9537
1.375	-70.7455	-81.8241
1.376	-70.3802	-80.879
1.377	-70.882	-81.2158
1.378	-70.3768	-81.272
1.379	-70.7189	-82.2971
1.38	-70.6166	-80.4237
1.381	-70.5166	-82.7895
1.382	-70.7587	-81.7943
1.383	-70.522	-81.9309
1.384	-70.5659	-81.287
1.385	-70.6571	-80.9322
1.386	-70.4432	-82.0749
1.387	-70.1768	-81.5666
1.388	-70.4421	-81.261
1.389	-70.3099	-81.7757
1.39	-70.6737	-81.7225
1.391	-70.3165	-80.6507
1.392	-69.9885	-81.3096
1.393	-70.1471	-80.7477
1.394	-70.6953	-81.8083
1.395	-70.3252	-81.1827
1.396	-70.4184	-79.6964
1.397	-70.4206	-79.924
1.398	-70.1634	-79.609
1.399	-70.1229	-80.7879
1.4	-70.2665	-79.3935
1.401	-70.284	-80.6198
1.402	-70.0831	-79.7671
1.403	-69.4018	-82.2372
1.404	-69.6348	-80.9615
1.405	-69.7259	-81.9005
1.406	-69.7979	-81.2298
1.407	-69.8432	-81.9879
1.408	-69.7485	-81.8427
1.409	-69.3757	-82.3775
1.41	-69.7483	-80.1823
1.411	-69.5945	-80.4056
1.412	-69.3998	-80.6143
1.413	-69.7335	-80.7279
1.414	-69.7209	-79.8904
1.415	-69.5443	-78.6796
1.416	-69.1106	-80.5262
1.417	-68.9439	-78.9538
1.418	-68.699	-80.1002
1.419	-69.229	-82.9973
1.42	-68.7092	-79.4391
1.421	-68.4225	-78.6743
1.422	-68.0975	-80.0977
1.423	-68.2527	-78.921
1.424	-68.3823	-80.0534
1.425	-68.5288	-80.2475
1.426	-68.8429	-82.9683
1.427	-68.957	-82.4081
1.428	-68.9888	-83.88
1.429	-68.8701	-82.0278
1.43	-68.7612	-84.6951
1.431	-68.9883	-83.0252
1.432	-69.4927	-84.916
1.433	-69.1783	-87.262
1.434	-69.3324	-85.9731
1.435	-69.0933	-90.5628
1.436	-69.1096	-94.684
1.437	-69.1656	-99.8748
1.438	-69.4706	-99.7886
1.439	-69.4742	-96.9361
1.44	-69.6251	-102.561
1.441	-69.0995	-93.6604
1.442	-69.1742	-86.9866
1.443	-69.2733	-90.5037
1.444	-69.3255	-88.806
1.445	-68.9145	-84.3515
1.446	-69.2438	-86.5713
1.447	-69.0605	-86.1751
1.448	-68.946	-87.4536
1.449	-68.9951	-86.2669
1.45	-69.2485	-84.2976
1.451	-68.6626	-84.4467
1.452	-68.323	-83.9734
1.453	-68.8511	-86.6151
1.454	-68.7029	-85.0932
1.455	-68.5772	-86.7091
1.456	-68.9801	-85.8497
1.457	-68.7127	-86.8126
1.458	-68.6809	-88.3706
1.459	-68.5385	-88.107
1.46	-69.019	-92.4976
1.461	-68.5452	-84.895
1.462	-68.4837	-85
1.463	-68.3952	-84.2642
1.464	-68.5495	-86.1158
1.465	-68.7972	-85.3979
1.466	-68.4859	-85.6233
1.467	-68.9845	-90.7441
1.468	-68.6013	-88.9177
1.469	-69.081	-88.2415
1.47	-68.9058	-94.077
1.471	-69.4719	-107.174
1.472	-69.2825	-93.5045
1.473	-69.0026	-88.2036
1.474	-69.0131	-93.9856
1.475	-69.6624	-90.8049
1.476	-69.3085	-88.7755
1.477	-69.1593	-95.8722
1.478	-69.0279	-90.5847
1.479	-69.1715	-94.3553
1.48	-69.1945	-91.3985
1.481	-69.6201	-88.5921
1.482	-69.319	-94.8934
1.483	-69.4494	-89.8319
1.484	-69.7128	-89.7648
1.485	-69.4607	-91.8913
1.486	-69.263	-97.0322
1.487	-69.8009	-87.8519
1.488	-69.4625	-93.2165
1.489	-69.9982	-90.8998
1.49	-69.5123	-93.326
1.491	-69.7155	-92.1297
1.492	-69.424	-89.9695
1.493	-69.76	-92.5895
1.494	-69.4906	-86.7375
1.495	-69.8008	-90.9183
1.496	-69.8319	-85.5599
1.497	-69.1232	-91.884
1.498	-69.8806	-88.6542
1.499	-70.0485	-84.6912
1.5	-70.1864	-84.1917
1.501	-69.7592	-83.7488
1.502	-69.5845	-85.7989
1.503	-69.1888	-87.299
1.504	-69.5523	-91.6992
1.505	-69.4808	-86.9107
1.506	-69.2768	-87.059
1.507	-68.8936	-86.2165
1.508	-68.9543	-86.1802
1.509	-69.0106	-86.015
1.51	-69.1276	-85.7748
1.511	-69.5479	-86.4748
1.512	-69.371	-86.0612
1.513	-69.2346	-86.755
1.514	-69.7433	-83.6673
1.515	-69.3385	-84.9549
1.516	-69.5826	-85.4704
1.517	-69.6977	-85.3505
1.518	-69.6619	-83.5605
1.519	-69.707	-84.4038
1.52	-69.9187	-81.6681
1.521	-70.3822	-82.5756
1.522	-70.0041	-81.9289
1.523	-69.8533	-84.5246
1.524	-70.2722	-83.061
1.525	-70.0014	-84.1751
1.526	-69.5747	-82.6833
1.527	-69.6762	-82.4986
1.528	-70.453	-82.3994
1.529	-69.7635	-81.8366
1.53	-70.2333	-83.2365
1.531	-69.6783	-84.1049
1.532	-69.3341	-86.054
1.533	-69.6454	-84.0787
1.534	-70.0194	-86.1011
1.535	-69.7446	-84.1925
1.536	-69.3908	-87.1668
1.537	-69.8393	-83.625
1.538	-69.6495	-88.0584
1.539	-69.773	-87.2143
1.54	-69.6759	-87.2867
1.541	-69.7323	-88.2851
1.542	-70.0087	-88.3221
1.543	-70.2776	-89.872
1.544	-70.139	-87.6343
1.545	-70.3655	-92.8602
1.546	-70.3159	-91.6982
1.547	-70.4224	-87.9046
1.548	-70.1222	-103.172
1.549	-70.8425	-97.8715
1.55	-70.9138	-95.2852
1.551	-70.6035	-96.9877
1.552	-71.2256	-100.169
1.553	-71.3475	-96.2491
1.554	-71.4918	-95.6516
1.555	-71.9555	-91.3497
1.556	-72.2975	-89.4894
1.557	-72.4571	-89.8996
1.558	-72.3386	-92.6166
1.559	-72.6842	-88.2727
1.56	-72.7396	-92.0009
1.561	-73.413	-90.4695
1.562	-73.4084	-91.697
1.563	-73.6804	-85.8318
1.564	-73.5169	-92.194
1.565	-73.6607	-87.2042
1.566	-73.5197	-90.0526
1.567	-73.3549	-92.1849
1.568	-74.0627	-87.6514
1.569	-75.031	-85.73
1.57	-75.5665	-87.8085
1.571	-74.9163	-85.6494
1.572	-74.9485	-83.3905
1.573	-76.1019	-83.9481
1.574	-76.1152	-83.9448
1.575	-74.7284	-83.5468
1.576	-74.1221	-85.6171
1.577	-74.7594	-85.0433
1.578	-74.8572	-85.9201
1.579	-74.849	-85.0889
1.58	-74.095	-85.075
1.581	-73.1472	-84.7237
1.582	-73.1303	-86.0266
1.583	-73.8663	-85.3561
1.584	-74.2373	-87.6539
1.585	-73.4122	-85.0206
1.586	-72.8202	-88.2862
1.587	-73.4793	-90.9614
1.588	-73.4038	-86.5203
1.589	-74.1243	-99.8362
1.59	-72.7319	-90.7818
1.591	-74.2241	-104.986
1.592	-73.4927	-98.4789
1.593	-74.5896	-90.8177
1.594	-74.8167	-91.6694
1.595	-74.4813	-93.0702
1.596	-75.2844	-89.1106
1.597	-76.3012	-85.3989
1.598	-75.5353	-87.0401
1.599	-76.1663	-85.8209
1.6	-75.6249	-85.661
1.601	-76.1695	-86.9389
1.602	-76.232	-86.7158
1.603	-76.9297	-82.6386
1.604	-75.3906	-83.7232
1.605	-75.4767	-83.5168
1.606	-75.2999	-85.4308
1.607	-75.9346	-82.3058
1.608	-75.3843	-86.5514
1.609	-75.2777	-85.9455
1.61	-74.8625	-84.9107
1.611	-74.9313	-83.2173
1.612	-74.6391	-84.2942
1.613	-74.4471	-82.7419
1.614	-74.6096	-84.4073
1.615	-73.6713	-85.1459
1.616	-74.4001	-85.5178
1.617	-73.5826	-82.9554
1.618	-73.9059	-82.8578
1.619	-73.8795	-83.5598
1.62	-73.692	-85.1686
1.621	-74.1133	-84.6031
1.622	-73.5397	-87.0092
1.623	-73.8947	-88.9522
1.624	-73.3337	-87.83
1.625	-74.5701	-86.8325
1.626	-74.0931	-87.1438
1.627	-73.9552	-93.7275
1.628	-73.8423	-96.0725
1.629	-74.4338	-92.106
1.63	-74.1229	-86.8486
1.631	-75.2124	-91.2899
1.632	-74.4061	-90.6677
1.633	-74.6955	-96.0943
1.634	-75.2753	-86.9494
1.635	-74.9664	-89.6443
1.636	-74.9034	-90.3702
1.637	-75.0564	-96.4859
1.638	-74.6876	-108.075
1.639	-75.412	-97.7459
1.64	-74.2859	-95.9199
1.641	-75.0849	-99.276
1.642	-75.8094	-99.5717
1.643	-75.0148	-93.2168
1.644	-76.8625	-94.4299
1.645	-75.7684	-90.683
1.646	-76.6225	-91.187
1.647	-76.2296	-85.3217
1.648	-77.0994	-87.8901
1.649	-77.1561	-88.5408
1.65	-76.0967	-87.9125
1.651	-76.8311	-83.6313
1.652	-76.8574	-87.9953
1.653	-77.4594	-85.6404
1.654	-76.6495	-85.7044
1.655	-77.9842	-84.4026
1.656	-77.1168	-83.7409
1.657	-77.4062	-82.8253
1.658	-76.6865	-83.5328
1.659	-76.0426	-83.63
1.66	-76.0479	-84.2855
1.661	-75.9227	-84.2655
1.662	-75.163	-85.196
1.663	-76.0755	-87.9473
1.664	-76.476	-86.7504
1.665	-77.5918	-90.7756
1.666	-76.4793	-89.2174
1.667	-75.9369	-88.7365
1.668	-75.255	-86.9696
1.669	-75.4127	-87.2456
1.67	-77.3535	-84.6745
1.671	-76.3	-86.7129
1.672	-77.6352	-91.0213
1.673	-76.6153	-88.2346
1.674	-77.0395	-87.3898
1.675	-76.5578	-90.2195
1.676	-78.1077	-90.6708
1.677	-76.9413	-86.8969
1.678	-77.1931	-90.0186
1.679	-78.3816	-94.0207
1.68	-78.29	-90.3669
1.681	-77.835	-87.5324
1.682	-79.2054	-93.6861
1.683	-77.803	-89.4287
1.684	-78.4726	-94.928
1.685	-78.6735	-88.338
1.686	-77.4951	-88.5479
1.687	-79.581	-96.7171
1.688	-79.5044	-106.004
1.689	-77.9374	-94.1311
1.69	-79.3044	-89.993
1.691	-78.8374	-99.8342
1.692	-79.8718	-98.9821
1.693	-77.3845	-96.5289
1.694	-78.4046	-92.6378
1.695	-79.1013	-95.379
1.696	-80.2753	-96.8161
1.697	-77.4752	-95.0488
1.698	-79.0821	-94.4833
1.699	-78.8823	-99.6721
1.7	-78.2607	-99.1826
1.701	-80.3853	-98.4769
1.702	-80.6607	-92.8863
1.703	-79.5554	-99.0841
1.704	-80.0636	-99.5199
1.705	-78.2591	-97.5935
1.706	-77.754	-95.9964
1.707	-78.3347	-98.3086
1.708	-79.5692	-96.058
1.709	-80.672	-93.0993
1.71	-79.4162	-95.1366
1.711	-79.845	-107.089
1.712	-79.0764	-88.9168
1.713	-80.4132	-95.7777
1.714	-79.7365	-97.9487
1.715	-81.1358	-100.285
1.716	-79.7226	-95.4385
1.717	-80.2455	-92.3525
1.718	-79.8097	-100.357
1.719	-81.3807	-91.3395
1.72	-79.6321	-94.679
1.721	-80.2724	-92.9875
1.722	-80.4394	-90.9422
1.723	-80.2632	-93.1226
1.724	-80.0878	-92.196
1.725	-80.4598	-91.606
1.726	-80.7945	-86.2167
1.727	-80.0795	-89.2752
1.728	-79.3196	-87.8523
1.729	-79.357	-87.2526
1.73	-78.6027	-86.0461
1.731	-78.2744	-88.8726
1.732	-78.9709	-86.9927
1.733	-78.9838	-90.4021
1.734	-80.0094	-96.4912
1.735	-80.2759	-91.1398
1.736	-79.7468	-90.8352
1.737	-77.6762	-86.3782
1.738	-80.1316	-94.1036
1.739	-78.5213	-84.806
1.74	-78.7337	-87.5062
1.741	-79.0829	-92.7028
1.742	-78.8202	-88.8341
1.743	-79.1565	-87.4965
1.744	-81.1883	-92.7651
1.745	-79.0926	-91.0324
1.746	-79.2511	-91.4514
1.747	-78.8855	-90.1508
1.748	-78.2821	-90.9293
1.749	-78.5697	-87.5896
1.75	-77.6563	-87.26
1.751	-78.8236	-99.7665
1.752	-78.6754	-95.3852
1.753	-78.9445	-90.9705
1.754	-79.2932	-90.9196
1.755	-79.6285	-94.1619
1.756	-79.4568	-88.0272
1.757	-78.0629	-90.2246
1.758	-78.881	-100.539
1.759	-78.7413	-93.0179
1.76	-79.7201	-101.895
1.761	-78.445	-89.993
1.762	-78.2291	-92.1201
1.763	-78.3754	-90.7241
1.764	-79.2644	-96.4656
1.765	-78.6134	-91.002
1.766	-77.3287	-87.0303
1.767	-78.3919	-87.3249
1.768	-78.664	-86.4904
1.769	-79.8169	-116.273
1.77	-78.2041	-91.912
1.771	-78.1728	-90.1889
1.772	-77.7807	-93.1584
1.773	-79.2266	-94.8079
1.774	-77.7341	-89.5409
1.775	-79.4978	-89.0751
1.776	-76.8308	-86.2292
1.777	-79.8299	-95.7136
1.778	-79.8891	-93.336
1.779	-77.9105	-92.7947
1.78	-78.139	-85.2639
1.781	-78.3961	-87.3039
1.782	-78.4213	-89.6401
1.783	-78.9307	-90.6846
1.784	-77.5027	-87.3963
1.785	-77.6975	-89.9194
1.786	-77.522	-90.2613
1.787	-77.6016	-88.115
1.788	-77.6097	-91.6948
1.789	-79.2069	-92.8663
1.79	-79.4362	-93.1185
1.791	-77.5194	-87.2094
1.792	-78.1474	-88.9055
1.793	-77.859	-87.483
1.794	-79.0495	-89.3206
1.795	-79.4315	-89.7728
1.796	-78.8169	-90.2011
1.797	-77.943	-86.1216
1.798	-77.4513	-90.3721
1.799	-79.714	-90.6447
1.8	-80.6314	-93.7195
1.801	-80.3591	-96.3702
1.802	-80.3967	-96.8546
1.803	-79.15	-89.7528
1.804	-81.6691	-94.1235
1.805	-80.0819	-99.7074
1.806	-79.9137	-95.6173
1.807	-82.924	-98.2238
1.808	-80.9741	-91.6798
1.809	-79.3183	-88.6527
1.81	-79.6952	-90.5881
1.811	-78.2316	-90.6733
1.812	-81.1412	-94.9445
1.813	-79.4592	-99.7458
1.814	-78.244	-84.5931
1.815	-78.6457	-88.9252
1.816	-78.9243	-89.4094
1.817	-78.5386	-87.3244
1.818	-79.0059	-97.6409
1.819	-78.2481	-86.0734
1.82	-78.6425	-86.4534
1.821	-79.5951	-91.3666
1.822	-77.4787	-85.9278
1.823	-81.5268	-94.1433
1.824	-80.1627	-90.0989
1.825	-80.9513	-91.0087
1.826	-81.0065	-90.5072
1.827	-80.6929	-90.8027
1.828	-80.3058	-88.9622
1.829	-78.7965	-84.4751
1.83	-83.4619	-92.3182
1.831	-81.419	-92.3969
1.832	-78.8852	-84.5076
1.833	-82.7928	-91.131
1.834	-81.5091	-93.0346
1.835	-83.3267	-92.5316
1.836	-79.8124	-90.6985
1.837	-81.4888	-90.7731
1.838	-81.9537	-92.262
1.839	-81.0425	-89.1998
1.84	-81.8334	-101.993
1.841	-83.2018	-87.9039
1.842	-81.847	-94.4966
1.843	-84.2592	-90.9691
1.844	-82.37	-88.8051
1.845	-81.6753	-86.1271
1.846	-80.9232	-87.0227
1.847	-82.0989	-86.4854
1.848	-80.4901	-84.7312
1.849	-82.3463	-90.5031
1.85	-79.777	-84.8724
1.851	-81.4176	-91.2507
1.852	-81.7525	-88.324
1.853	-80.4879	-84.076
1.854	-79.792	-82.3744
1.855	-81.6909	-86.1997
1.856	-83.1644	-89.3859
1.857	-80.7381	-85.9793
1.858	-83.0204	-86.0031
1.859	-83.5082	-86.3683
1.86	-83.5578	-88.0075
1.861	-84.1809	-87.9881
1.862	-81.606	-85.2502
1.863	-81.5682	-86.0301
1.864	-83.6213	-94.7669
1.865	-85.2907	-88.4193
1.866	-82.3016	-83.2623
1.867	-81.8345	-86.0047
1.868	-82.2109	-87.5235
1.869	-82.6941	-87.0582
1.87	-83.1344	-88.3453
1.871	-83.0121	-83.2665
1.872	-84.7866	-84.0664
1.873	-81.8794	-84.4342
1.874	-83.0589	-83.5627
1.875	-85.0584	-90.6862
1.876	-85.8828	-85.1586
1.877	-83.5021	-81.8203
1.878	-83.5313	-85.3654
1.879	-82.3234	-82.5532
1.88	-81.8898	-84.4492
1.881	-82.5622	-86.1153
1.882	-81.9731	-82.85
1.883	-82.0706	-84.1802
1.884	-84.2288	-84.5506
1.885	-83.94	-82.9141
1.886	-83.0568	-84.4856
1.887	-82.9512	-84.3244
1.888	-84.1044	-84.5206
1.889	-81.7222	-82.1695
1.89	-83.7387	-84.1112
1.891	-82.6866	-85.4204
1.892	-82.9256	-83.8186
1.893	-80.8425	-83.4218
1.894	-84.3326	-84.5292
1.895	-82.4763	-83.6576
1.896	-83.291	-85.7825
1.897	-85.1746	-83.9558
1.898	-83.372	-83.0762
1.899	-83.2805	-87.3827
1.9	-82.6733	-85.9296
1.901	-83.6319	-86.1681
1.902	-82.2207	-85.4753
1.903	-84.7705	-84.9895
1.904	-84.2358	-89.8661
1.905	-82.9812	-85.4229
1.906	-83.855	-85.8327
1.907	-89.4743	-83.6894
1.908	-81.9308	-85.9475
1.909	-84.458	-84.4746
1.91	-82.9585	-85.4714
1.911	-84.3667	-87.2215
1.912	-84.84	-85.9249
1.913	-84.0477	-86.9327
1.914	-86.652	-86.1804
1.915	-85.0048	-85.0774
1.916	-83.607	-85.2209
1.917	-86.3483	-86.8557
1.918	-86.3414	-91.6358
1.919	-82.7443	-85.4096
1.92	-86.2399	-86.1879
1.921	-84.1571	-90.3299
1.922	-84.061	-85.92
1.923	-85.9944	-89.9221
1.924	-82.9247	-84.8328
1.925	-80.9926	-80.3653
1.926	-87.5281	-85.4586
1.927	-86.756	-84.3556
1.928	-82.3407	-82.2171
1.929	-87.9784	-86.1469
1.93	-85.943	-85.6833
1.931	-84.553	-83.6541
1.932	-85.2808	-84.7174
1.933	-85.984	-84.791
1.934	-87.2941	-87.5622
1.935	-86.4599	-85.9306
1.936	-85.6917	-87.1555
1.937	-88.9352	-86.1953
1.938	-86.1599	-89.7564
1.939	-84.2726	-88.9302
1.94	-86.0033	-86.0851
1.941	-87.9536	-84.2569
1.942	-88.7658	-87.0348
1.943	-84.1406	-86.2782
1.944	-90.5752	-87.2868
1.945	-85.7176	-85.5808
1.946	-88.6199	-90.0566
1.947	-91.8149	-87.3675
1.948	-84.79	-84.8763
1.949	-88.6742	-87.1297
1.95	-87.2852	-88.1649
1.951	-88.6898	-84.9407
1.952	-90.1818	-86.2222
1.953	-87.4174	-87.8189
1.954	-86.1221	-87.2543
1.955	-83.914	-85.1523
1.956	-89.4847	-89.4482
1.957	-82.8605	-85.3933
1.958	-87.2781	-88.6818
1.959	-84.0099	-85.8451
1.96	-83.0751	-83.4854
1.961	-85.9296	-84.3543
1.962	-87.9717	-86.5181
1.963	-85.1801	-88.1105
1.964	-87.0281	-86.0266
1.965	-87.5762	-87.2191
1.966	-90.2181	-87.7497
1.967	-91.6001	-94.2209
1.968	-90.9884	-90.3132
1.969	-94.3324	-88.8417
1.97	-88.2805	-93.4246
1.971	-88.0974	-85.4529
1.972	-89.3016	-88.1657
1.973	-87.3512	-89.4934
1.974	-94.2517	-86.0468
1.975	-89.4998	-86.9196
1.976	-92.0261	-87.6414
1.977	-94.4755	-89.4694
1.978	-88.2947	-88.4809
1.979	-93.0636	-86.0519
1.98	-88.3855	-88.8253
1.981	-88.7648	-93.164
1.982	-86.5217	-86.6905
1.983	-89.515	-92.0402
1.984	-91.4065	-85.3731
1.985	-89.9879	-87.6032
1.986	-85.2914	-97.4738
1.987	-90.3665	-86.8988
1.988	-89.1467	-87.6715
1.989	-92.213	-88.9747
1.99	-84.2056	-89.0643
1.991	-89.2445	-98.1175
1.992	-93.2032	-89.5368
1.993	-86.6801	-99.9503
1.994	-88.6471	-90.7409
1.995	-88.7271	-88.0008
1.996	-96.6563	-92.1206
1.997	-87.3125	-92.8888
1.998	-86.0215	-92.0789
1.999	-91.2451	-101.111
2	-87.3671	-116.76
