# Supplementary material for: Wireless in-body sensing through genetically engineered bacteria
Source: Nat Commun. 2025 Nov 25;16:10432. doi: 10.1038/s41467-025-65416-5 (PMC12647575; doi:10.1038/s41467-025-65416-5)
Supplement: Supplementary file 6 — Source Data [file 41467_2025_65416_MOESM6_ESM.zip › fig-s6-c.xlsx]

## Sheet: Sheet1
	|ΔS21| (dB)
Frequency (GHz)	with implant	without implant
0.5	-78.4994	-91.6415
0.501	-77.8197	-90.5239
0.502	-78.0938	-92.0638
0.503	-78.1194	-91.7166
0.504	-78.9848	-95.9188
0.505	-78.8948	-95.044
0.506	-79.162	-96.5731
0.507	-78.9464	-95.4356
0.508	-79.2877	-97.4886
0.509	-79.0476	-97.5576
0.51	-78.555	-96.3489
0.511	-78.3164	-94.251
0.512	-77.7735	-94.927
0.513	-78.0977	-96.7694
0.514	-77.5691	-95.0051
0.515	-77.7562	-93.8787
0.516	-77.8877	-94.1989
0.517	-77.7656	-92.2147
0.518	-77.848	-90.906
0.519	-77.981	-89.8745
0.52	-77.8997	-89.6684
0.521	-78.4021	-89.5379
0.522	-78.5693	-89.1458
0.523	-78.3302	-89.057
0.524	-78.9486	-91.4623
0.525	-78.697	-90.2622
0.526	-79.1356	-91.3808
0.527	-78.9636	-92.6898
0.528	-78.5676	-92.8323
0.529	-79.336	-87.7891
0.53	-78.3986	-85.7493
0.531	-78.1528	-83.4566
0.532	-78.8729	-84.3758
0.533	-79.6458	-86.4174
0.534	-79.9824	-87.6677
0.535	-80.4049	-88.0224
0.536	-80.3246	-89.4624
0.537	-80.2848	-89.4924
0.538	-79.822	-88.6215
0.539	-79.1246	-88.3349
0.54	-78.6051	-88.8744
0.541	-77.9706	-87.579
0.542	-77.8381	-88.0376
0.543	-77.203	-87.8582
0.544	-76.8699	-86.6668
0.545	-76.7234	-88.9774
0.546	-76.0972	-86.7981
0.547	-76.0612	-89.1029
0.548	-75.5563	-89.6094
0.549	-75.1961	-88.2934
0.55	-74.8072	-88.8339
0.551	-74.6652	-89.1322
0.552	-74.265	-87.9362
0.553	-73.908	-87.2495
0.554	-73.7627	-88.24
0.555	-73.8066	-88.5868
0.556	-73.3882	-88.123
0.557	-73.2499	-88.5993
0.558	-72.7917	-89.1356
0.559	-72.8474	-88.1908
0.56	-72.7186	-89.2217
0.561	-72.4483	-88.3323
0.562	-72.327	-89.3117
0.563	-72.2218	-89.4534
0.564	-71.9817	-91.1348
0.565	-71.9846	-90.8182
0.566	-71.8889	-91.1279
0.567	-71.8533	-94.4686
0.568	-71.7235	-94.3531
0.569	-71.6007	-94.7969
0.57	-71.6075	-94.973
0.571	-71.5104	-98.7742
0.572	-71.3701	-93.1007
0.573	-71.2704	-96.4861
0.574	-71.3657	-95.6222
0.575	-71.4156	-97.1181
0.576	-71.405	-99.0691
0.577	-71.3804	-101.836
0.578	-71.5298	-103.142
0.579	-71.6245	-102.732
0.58	-71.7258	-99.3877
0.581	-71.5738	-104.724
0.582	-71.7101	-109.203
0.583	-71.618	-120.375
0.584	-71.676	-103.823
0.585	-71.6463	-107.56
0.586	-71.5869	-100.875
0.587	-71.5273	-102.715
0.588	-71.3777	-96.4874
0.589	-71.3743	-98.0246
0.59	-71.1388	-95.0971
0.591	-71.2163	-96.9473
0.592	-71.0345	-96.4119
0.593	-70.8717	-94.5625
0.594	-70.571	-95.8353
0.595	-70.6885	-101.028
0.596	-70.4587	-95.1732
0.597	-70.21	-96.6022
0.598	-70.1414	-98.9501
0.599	-69.8447	-93.8142
0.6	-69.6931	-93.0409
0.601	-69.5785	-92.1753
0.602	-69.4133	-91.5931
0.603	-69.3575	-92.6152
0.604	-69.2362	-93.994
0.605	-69.2131	-93.5739
0.606	-69.0837	-92.1735
0.607	-69.0175	-92.1391
0.608	-68.8438	-91.1602
0.609	-68.736	-90.6974
0.61	-68.6791	-90.8161
0.611	-68.7199	-92.3527
0.612	-68.6199	-91.1432
0.613	-68.6251	-91.7076
0.614	-68.6304	-91.1349
0.615	-68.6422	-93.0384
0.616	-68.5387	-91.7567
0.617	-68.6449	-92.2705
0.618	-68.5958	-94.2247
0.619	-68.7559	-96.2629
0.62	-68.5179	-93.5382
0.621	-68.5199	-95.9412
0.622	-68.6547	-102.215
0.623	-68.492	-102.412
0.624	-68.3972	-100.282
0.625	-68.2178	-107.199
0.626	-68.2838	-112.297
0.627	-68.0543	-109.556
0.628	-67.9208	-95.1645
0.629	-67.8891	-95.5418
0.63	-67.7895	-94.187
0.631	-67.6541	-93.5861
0.632	-67.4105	-93.749
0.633	-67.4516	-91.0444
0.634	-67.407	-90.3848
0.635	-67.3254	-90.4009
0.636	-67.2968	-90.615
0.637	-67.1142	-88.5405
0.638	-66.9794	-88.3693
0.639	-66.9809	-87.0886
0.64	-66.8154	-86.6087
0.641	-66.8053	-86.6049
0.642	-66.6569	-85.5805
0.643	-66.7056	-85.6126
0.644	-66.4853	-84.9945
0.645	-66.3852	-85.5346
0.646	-66.5034	-85.3823
0.647	-66.3957	-85.0851
0.648	-66.1335	-83.9535
0.649	-66.2186	-84.3754
0.65	-66.1506	-83.93
0.651	-66.0692	-83.5859
0.652	-65.965	-83.0817
0.653	-65.8942	-83.7069
0.654	-65.8252	-82.9843
0.655	-65.652	-82.1859
0.656	-65.5893	-82.5088
0.657	-65.6494	-83.3056
0.658	-65.6059	-82.4328
0.659	-65.5825	-83.3019
0.66	-65.5106	-82.2002
0.661	-65.3712	-82.3389
0.662	-65.3756	-81.533
0.663	-65.3604	-81.256
0.664	-65.3196	-81.3956
0.665	-65.3302	-81.6342
0.666	-65.267	-81.2874
0.667	-65.2398	-81.0279
0.668	-65.3965	-80.9442
0.669	-65.3481	-80.8186
0.67	-65.3524	-80.7601
0.671	-65.4669	-80.7012
0.672	-65.6067	-80.4314
0.673	-65.6691	-80.7206
0.674	-65.6926	-80.6307
0.675	-65.8403	-81.8029
0.676	-65.9452	-82.3743
0.677	-66.0031	-82.8025
0.678	-66.2106	-83.5198
0.679	-66.3384	-84.4224
0.68	-66.24	-84.204
0.681	-66.2804	-84.3262
0.682	-66.2076	-84.7597
0.683	-66.1932	-85.1815
0.684	-66.1252	-85.7236
0.685	-66.0045	-86.6025
0.686	-65.8718	-85.4095
0.687	-65.764	-86.4812
0.688	-65.6438	-85.3233
0.689	-65.5538	-84.8487
0.69	-65.3478	-85.3548
0.691	-65.1841	-84.8424
0.692	-65.0553	-84.0957
0.693	-64.9821	-83.68
0.694	-64.9028	-82.8937
0.695	-64.7273	-82.4149
0.696	-64.603	-82.1167
0.697	-64.5644	-81.3074
0.698	-64.3957	-81.6619
0.699	-64.4134	-81.3968
0.7	-64.3266	-81.0562
0.701	-64.2292	-80.1924
0.702	-64.1303	-80.5423
0.703	-64.1523	-79.777
0.704	-64.0737	-79.6046
0.705	-64.0749	-79.3618
0.706	-63.9627	-79.7627
0.707	-64.0554	-79.4993
0.708	-63.962	-79.6059
0.709	-63.8696	-79.9645
0.71	-63.8966	-80.0136
0.711	-63.9084	-80.4117
0.712	-63.8334	-80.9297
0.713	-63.8614	-81.0421
0.714	-63.8216	-81.2177
0.715	-63.8017	-81.3222
0.716	-63.8074	-81.7263
0.717	-63.722	-81.5655
0.718	-63.7805	-81.7448
0.719	-63.7648	-81.4222
0.72	-63.6852	-82.6476
0.721	-63.7626	-81.7996
0.722	-63.7478	-81.8044
0.723	-63.681	-81.7441
0.724	-63.74	-81.8093
0.725	-63.7093	-82.09
0.726	-63.7221	-81.2075
0.727	-63.6699	-81.2665
0.728	-63.6678	-82.43
0.729	-63.6409	-81.4172
0.73	-63.6678	-81.029
0.731	-63.5709	-81.9308
0.732	-63.55	-81.7217
0.733	-63.5223	-81.4373
0.734	-63.5057	-81.6468
0.735	-63.4516	-81.7246
0.736	-63.4118	-82.0852
0.737	-63.2567	-82.532
0.738	-63.2065	-82.264
0.739	-63.1834	-81.9539
0.74	-63.1036	-81.7889
0.741	-63.0092	-81.0413
0.742	-62.9332	-81.4119
0.743	-62.9021	-80.3951
0.744	-62.8568	-80.2817
0.745	-62.7995	-79.9086
0.746	-62.8668	-79.4603
0.747	-62.8191	-79.5792
0.748	-62.8643	-79.5458
0.749	-62.8025	-79.5029
0.75	-62.7591	-79.4039
0.751	-62.8046	-79.493
0.752	-62.7586	-79.5356
0.753	-62.7607	-79.5805
0.754	-62.7283	-79.4297
0.755	-62.7087	-79.669
0.756	-62.5949	-79.968
0.757	-62.4998	-80.5187
0.758	-62.5407	-80.3617
0.759	-62.5125	-80.4126
0.76	-62.495	-80.7146
0.761	-62.5102	-81.0769
0.762	-62.4571	-81.3885
0.763	-62.5406	-80.8294
0.764	-62.4973	-80.5717
0.765	-62.5285	-81.446
0.766	-62.5157	-81.2838
0.767	-62.5325	-81.4674
0.768	-62.5839	-81.8987
0.769	-62.6054	-81.5072
0.77	-62.6687	-81.586
0.771	-62.628	-82.346
0.772	-62.662	-82.1139
0.773	-62.617	-82.4812
0.774	-62.5597	-83.3249
0.775	-62.5869	-83.3524
0.776	-62.5884	-84.6605
0.777	-62.5598	-84.8162
0.778	-62.5407	-86.2571
0.779	-62.5306	-85.3754
0.78	-62.4937	-86.2121
0.781	-62.5097	-87.0734
0.782	-62.4294	-87.9772
0.783	-62.5214	-89.9294
0.784	-62.3985	-91.9935
0.785	-62.3481	-94.7429
0.786	-62.418	-97.4518
0.787	-62.3283	-96.3621
0.788	-62.3683	-97.3669
0.789	-62.3675	-94.2817
0.79	-62.3167	-93.33
0.791	-62.359	-89.9805
0.792	-62.406	-89.2154
0.793	-62.4212	-88.872
0.794	-62.4145	-89.7868
0.795	-62.5129	-87.4243
0.796	-62.4011	-87.5715
0.797	-62.4481	-86.5139
0.798	-62.4666	-86.3374
0.799	-62.5456	-85.7987
0.8	-62.4175	-85.4548
0.801	-62.5144	-84.6397
0.802	-62.4868	-84.9654
0.803	-62.7076	-83.2371
0.804	-62.6346	-83.9137
0.805	-62.59	-81.0785
0.806	-62.7432	-81.2921
0.807	-62.4828	-82.7903
0.808	-62.6476	-83.6394
0.809	-62.7903	-81.0479
0.81	-62.8139	-81.7579
0.811	-62.6782	-81.4264
0.812	-62.7996	-82.9315
0.813	-62.6698	-82.9402
0.814	-62.6606	-83.5879
0.815	-62.833	-81.838
0.816	-62.5714	-83.7584
0.817	-62.5402	-82.507
0.818	-62.4765	-82.9089
0.819	-62.4774	-84.3113
0.82	-62.5125	-82.4913
0.821	-62.5223	-83.0512
0.822	-62.4204	-83.4684
0.823	-62.52	-83.3549
0.824	-62.422	-84.3265
0.825	-62.443	-83.5492
0.826	-62.458	-83.6441
0.827	-62.4941	-83.4455
0.828	-62.4441	-83.702
0.829	-62.3884	-84.2015
0.83	-62.3825	-84.3048
0.831	-62.3806	-84.6549
0.832	-62.356	-85.2947
0.833	-62.3794	-84.4578
0.834	-62.4198	-84.2939
0.835	-62.3406	-85.9481
0.836	-62.3336	-85.7048
0.837	-62.3125	-86.7339
0.838	-62.38	-85.9794
0.839	-62.427	-85.4111
0.84	-62.4439	-85.4919
0.841	-62.4455	-85.2537
0.842	-62.4361	-84.8751
0.843	-62.4195	-84.5452
0.844	-62.4214	-84.5785
0.845	-62.504	-84.3304
0.846	-62.5094	-83.7977
0.847	-62.5499	-83.4554
0.848	-62.5373	-84.0444
0.849	-62.5913	-83.1062
0.85	-62.5995	-83.5432
0.851	-62.5424	-84.064
0.852	-62.609	-83.2096
0.853	-62.5397	-83.1647
0.854	-62.546	-83.4991
0.855	-62.5735	-83.4156
0.856	-62.6684	-83.0884
0.857	-62.5957	-83.178
0.858	-62.6308	-83.0773
0.859	-62.6478	-82.7855
0.86	-62.6974	-82.0291
0.861	-62.6717	-83.0952
0.862	-62.6149	-83.5413
0.863	-62.673	-83.3849
0.864	-62.6881	-84.3986
0.865	-62.7108	-83.8311
0.866	-62.707	-84.1349
0.867	-62.7561	-84.6162
0.868	-62.7432	-84.246
0.869	-62.7399	-84.3474
0.87	-62.7788	-84.3158
0.871	-62.8021	-84.0224
0.872	-62.736	-85.8137
0.873	-62.7707	-85.249
0.874	-62.8035	-84.9899
0.875	-62.8037	-85.494
0.876	-62.7405	-87.3442
0.877	-62.8276	-85.9306
0.878	-62.8564	-86.2954
0.879	-62.791	-88.5712
0.88	-62.7561	-89.2314
0.881	-62.7833	-88.6522
0.882	-62.7854	-92.4031
0.883	-62.8015	-89.9854
0.884	-62.7326	-92.0504
0.885	-62.8333	-93.1316
0.886	-62.883	-89.7877
0.887	-62.8677	-92.978
0.888	-62.92	-90.3171
0.889	-62.8341	-90.1664
0.89	-62.9202	-90.107
0.891	-62.952	-90.3456
0.892	-62.9434	-88.9093
0.893	-62.985	-88.459
0.894	-62.9858	-89.5585
0.895	-63.0627	-86.5984
0.896	-63.0138	-87.9213
0.897	-63.0925	-85.763
0.898	-63.1494	-86.1696
0.899	-63.128	-86.9627
0.9	-63.1792	-85.8423
0.901	-63.1298	-86.3249
0.902	-63.209	-85.8438
0.903	-63.1931	-86.4655
0.904	-63.2804	-85.0711
0.905	-63.295	-85.8978
0.906	-63.2491	-86.2649
0.907	-63.2569	-85.7173
0.908	-63.2464	-86.894
0.909	-63.3179	-86.5545
0.91	-63.3657	-85.3132
0.911	-63.3119	-87.765
0.912	-63.2744	-87.0448
0.913	-63.2682	-87.5692
0.914	-63.2659	-87.6639
0.915	-63.2773	-88.3852
0.916	-63.2882	-88.0489
0.917	-63.4565	-88.4823
0.918	-63.4571	-87.9357
0.919	-63.478	-87.2175
0.92	-63.5428	-87.8835
0.921	-63.7606	-85.5036
0.922	-63.6786	-86.0358
0.923	-63.8142	-84.3853
0.924	-63.6655	-86.4096
0.925	-63.8553	-83.1335
0.926	-63.9983	-84.4604
0.927	-63.9429	-86.1248
0.928	-63.7883	-84.2668
0.929	-64.2223	-84.5331
0.93	-64.0378	-83.7347
0.931	-64.1232	-83.0845
0.932	-64.2166	-82.19
0.933	-64.077	-82.3952
0.934	-64.2765	-81.792
0.935	-64.1907	-81.8441
0.936	-64.2218	-82.3691
0.937	-64.2993	-81.9982
0.938	-64.2944	-81.9668
0.939	-64.2499	-81.4985
0.94	-64.4467	-81.0599
0.941	-64.2244	-81.3152
0.942	-64.2784	-80.502
0.943	-64.2201	-80.4716
0.944	-64.2618	-80.4882
0.945	-64.2274	-80.2748
0.946	-64.2014	-81.3222
0.947	-64.0615	-81.9421
0.948	-64.2512	-82.9041
0.949	-64.3772	-81.6482
0.95	-64.2019	-82.2411
0.951	-64.1578	-83.3766
0.952	-64.1986	-83.2725
0.953	-64.2696	-83.6518
0.954	-64.5096	-85.085
0.955	-64.3949	-83.0554
0.956	-64.4457	-83.629
0.957	-64.7277	-83.4748
0.958	-64.5523	-83.6354
0.959	-64.6062	-82.9973
0.96	-64.6886	-82.6708
0.961	-64.6866	-82.7601
0.962	-64.7357	-82.839
0.963	-64.6623	-82.9326
0.964	-64.7466	-81.9457
0.965	-64.7271	-82.2956
0.966	-64.8004	-81.1074
0.967	-64.7773	-81.1191
0.968	-64.7694	-80.3925
0.969	-64.6698	-81.0465
0.97	-64.7225	-80.3484
0.971	-64.8648	-79.9778
0.972	-64.8895	-79.5408
0.973	-64.8909	-79.5647
0.974	-65.0823	-78.7759
0.975	-65.0668	-78.854
0.976	-65.0995	-79.0275
0.977	-65.1124	-79.2323
0.978	-65.184	-78.7146
0.979	-65.1105	-79.2979
0.98	-65.1181	-79.1046
0.981	-65.0959	-79.2298
0.982	-65.1118	-79.4708
0.983	-65.0282	-79.4933
0.984	-65.0969	-79.628
0.985	-65.1261	-80.0925
0.986	-65.144	-80.1999
0.987	-65.2458	-80.5844
0.988	-65.3065	-80.4618
0.989	-65.3362	-80.8454
0.99	-65.3335	-81.1381
0.991	-65.3154	-81.6874
0.992	-65.2828	-81.5128
0.993	-65.3957	-81.2075
0.994	-65.4101	-81.5623
0.995	-65.4213	-81.4628
0.996	-65.4538	-81.6714
0.997	-65.4665	-82.1041
0.998	-65.4377	-82.67
0.999	-65.3596	-82.9577
1	-65.4777	-82.3896
1.001	-65.4704	-82.202
1.002	-65.552	-81.5117
1.003	-65.5594	-81.7045
1.004	-65.6222	-80.8203
1.005	-65.5441	-80.932
1.006	-65.5075	-80.7668
1.007	-65.5796	-80.0211
1.008	-65.5235	-80.1381
1.009	-65.586	-79.8012
1.01	-65.6975	-79.2479
1.011	-65.7543	-79.7883
1.012	-65.8627	-79.1129
1.013	-65.9274	-79.6016
1.014	-65.9718	-79.4969
1.015	-66.1022	-79.7187
1.016	-66.0684	-80.0857
1.017	-66.1142	-80.4012
1.018	-66.1425	-81.2576
1.019	-66.0812	-81.8227
1.02	-66.1972	-81.0201
1.021	-66.1267	-81.6258
1.022	-66.1302	-82.1428
1.023	-66.1377	-82.0346
1.024	-66.1589	-82.3007
1.025	-66.2015	-82.8804
1.026	-66.2324	-83.0023
1.027	-66.363	-82.9678
1.028	-66.2168	-83.3853
1.029	-66.3108	-83.2323
1.03	-66.3468	-83.3894
1.031	-66.3614	-83.4388
1.032	-66.4834	-82.8416
1.033	-66.5594	-82.8461
1.034	-66.511	-83.0533
1.035	-66.4932	-83.1449
1.036	-66.5926	-82.4881
1.037	-66.5689	-83.1335
1.038	-66.6788	-82.4256
1.039	-66.8747	-82.8988
1.04	-66.9132	-83.2277
1.041	-66.9948	-83.2572
1.042	-67.1903	-83.7374
1.043	-67.1975	-84.4907
1.044	-67.3504	-84.3296
1.045	-67.4828	-84.7572
1.046	-67.6736	-84.5331
1.047	-67.8815	-84.7939
1.048	-67.9665	-85.102
1.049	-68.162	-84.9585
1.05	-68.3039	-84.8212
1.051	-68.3412	-85.2876
1.052	-68.447	-86.0444
1.053	-68.4435	-85.6336
1.054	-68.5886	-85.204
1.055	-68.6303	-86.6499
1.056	-68.838	-85.762
1.057	-68.8822	-86.9341
1.058	-69.0892	-85.8341
1.059	-69.1202	-86.1202
1.06	-69.2164	-86.0772
1.061	-69.3911	-87.0736
1.062	-69.4389	-87.4371
1.063	-69.3827	-88.5485
1.064	-69.3924	-89.5298
1.065	-69.3233	-91.8417
1.066	-69.5194	-92.5427
1.067	-69.4817	-93.5608
1.068	-69.532	-93.7511
1.069	-69.4183	-101.208
1.07	-69.5104	-99.1343
1.071	-69.4037	-98.5041
1.072	-69.4434	-98.2614
1.073	-69.5547	-93.4154
1.074	-69.5093	-91.2928
1.075	-69.5714	-90.8986
1.076	-69.7347	-88.7317
1.077	-69.5802	-87.7637
1.078	-69.7892	-88.1258
1.079	-69.8699	-87.1739
1.08	-69.9255	-87.4563
1.081	-70.0471	-86.9085
1.082	-70.269	-86.5601
1.083	-70.1332	-85.8966
1.084	-70.2624	-85.7005
1.085	-70.2234	-84.2505
1.086	-70.3869	-82.8079
1.087	-70.0663	-81.5364
1.088	-70.4314	-81.753
1.089	-70.359	-80.5617
1.09	-70.3469	-80.004
1.091	-70.6108	-80.254
1.092	-70.5279	-79.394
1.093	-70.7871	-79.5281
1.094	-70.7854	-79.0481
1.095	-70.7318	-79.1635
1.096	-70.7368	-79.3981
1.097	-70.7494	-78.581
1.098	-70.9783	-78.7763
1.099	-70.8907	-78.2035
1.1	-70.9588	-78.3002
1.101	-71.1306	-79.0061
1.102	-71.1445	-77.8035
1.103	-71.2902	-78.0253
1.104	-71.2797	-78.0742
1.105	-71.5235	-77.8676
1.106	-71.6059	-77.9194
1.107	-71.7065	-77.9324
1.108	-71.7618	-77.6891
1.109	-71.8051	-77.7219
1.11	-72.102	-77.8998
1.111	-72.2823	-77.7316
1.112	-72.4655	-78.2898
1.113	-72.6802	-77.8572
1.114	-72.8143	-78.6013
1.115	-73.0318	-78.5888
1.116	-73.0099	-78.9661
1.117	-73.3205	-79.1114
1.118	-73.524	-78.9048
1.119	-73.7246	-79.2764
1.12	-73.8759	-79.8027
1.121	-73.89	-79.814
1.122	-74.3251	-80.0433
1.123	-74.4013	-80.5472
1.124	-74.6674	-80.2898
1.125	-74.983	-80.7984
1.126	-74.9814	-79.7486
1.127	-75.0841	-79.8863
1.128	-74.8313	-79.4556
1.129	-75.1504	-79.2404
1.13	-74.9495	-78.2996
1.131	-75.009	-78.6346
1.132	-75.1467	-78.4421
1.133	-75.0785	-78.1752
1.134	-75.2298	-77.4221
1.135	-74.9806	-77.512
1.136	-75.1556	-77.6562
1.137	-75.2876	-77.4438
1.138	-75.3105	-77.3739
1.139	-75.2433	-77.3618
1.14	-75.2627	-77.8962
1.141	-75.6048	-78.6582
1.142	-75.8431	-78.7757
1.143	-76.1887	-78.7326
1.144	-76.2874	-78.6395
1.145	-76.4048	-78.9686
1.146	-76.7363	-79.2548
1.147	-76.7898	-79.4253
1.148	-76.8854	-79.0972
1.149	-76.6374	-78.9589
1.15	-77.0531	-78.7457
1.151	-77.0961	-78.4402
1.152	-77.1106	-78.1818
1.153	-77.4691	-78.213
1.154	-77.1895	-78.1367
1.155	-77.9533	-78.0339
1.156	-77.9447	-77.6651
1.157	-77.9779	-78.034
1.158	-78.0287	-77.6323
1.159	-78.4162	-77.7906
1.16	-78.713	-77.8614
1.161	-78.2545	-77.3354
1.162	-78.7254	-77.4479
1.163	-78.6835	-77.23
1.164	-78.5316	-77.5028
1.165	-78.4101	-77.0292
1.166	-78.9673	-77.4704
1.167	-78.6688	-77.2353
1.168	-79.3149	-77.3461
1.169	-79.0488	-77.2647
1.17	-79.4401	-77.4247
1.171	-80.1971	-77.3232
1.172	-80.2212	-77.5837
1.173	-80.1667	-77.9676
1.174	-80.4282	-77.6592
1.175	-80.4022	-77.5565
1.176	-80.7483	-77.7956
1.177	-80.8578	-77.8825
1.178	-81.37	-77.8003
1.179	-82.0433	-78.1569
1.18	-82.6474	-78.4417
1.181	-82.7531	-78.9083
1.182	-82.9407	-78.696
1.183	-83.2242	-79.0433
1.184	-84.8089	-79.2937
1.185	-84.0498	-79.1634
1.186	-84.6825	-79.157
1.187	-84.4078	-79.5417
1.188	-85.8049	-80.6022
1.189	-86.9419	-80.3916
1.19	-85.6994	-80.6335
1.191	-85.4087	-80.9515
1.192	-86.1848	-80.9103
1.193	-88.129	-80.4032
1.194	-86.8567	-80.3317
1.195	-86.2956	-81.1118
1.196	-86.1707	-81.1503
1.197	-86.0864	-81.3991
1.198	-87.5862	-81.492
1.199	-86.8693	-81.896
1.2	-86.6982	-82.3253
1.201	-86.3509	-83.219
1.202	-86.6551	-83.0005
1.203	-86.6702	-82.6213
1.204	-86.0962	-83.606
1.205	-85.5029	-83.4378
1.206	-83.6437	-84.4675
1.207	-83.436	-85.5474
1.208	-82.0646	-87.0392
1.209	-81.356	-87.7054
1.21	-80.4579	-88.4008
1.211	-80.2886	-88.4174
1.212	-79.9308	-87.4002
1.213	-80.2289	-86.354
1.214	-79.8846	-86.4073
1.215	-79.2771	-84.4295
1.216	-79.2562	-84.6824
1.217	-79.2506	-85.5438
1.218	-79.4008	-84.137
1.219	-79.0707	-85.5743
1.22	-78.6384	-85.2149
1.221	-78.3117	-85.9942
1.222	-78.1915	-85.4798
1.223	-78.0435	-85.1969
1.224	-77.8838	-86.5923
1.225	-77.6635	-85.9558
1.226	-77.7142	-85.543
1.227	-77.9256	-85.022
1.228	-77.9346	-85.4484
1.229	-78.3183	-85.7048
1.23	-78.218	-86.3396
1.231	-78.0451	-85.5414
1.232	-78.1092	-86.529
1.233	-77.7774	-86.2532
1.234	-77.5476	-86.3362
1.235	-77.447	-85.2886
1.236	-77.1735	-85.1774
1.237	-77.1174	-85.7362
1.238	-77.3725	-85.3464
1.239	-77.1147	-86.4369
1.24	-76.9944	-86.5818
1.241	-76.9117	-85.5309
1.242	-76.2196	-85.4761
1.243	-76.0654	-85.3938
1.244	-76.3064	-84.8631
1.245	-76.0535	-84.3641
1.246	-75.8087	-83.9941
1.247	-75.7271	-82.0626
1.248	-75.6659	-82.9171
1.249	-75.3915	-82.3495
1.25	-75.5696	-81.1228
1.251	-75.7419	-81.1124
1.252	-75.5993	-80.1867
1.253	-75.5922	-80.2511
1.254	-75.7986	-80.3428
1.255	-75.9049	-80.0817
1.256	-76.0103	-80.1779
1.257	-76.39	-80.1748
1.258	-76.4937	-80.5474
1.259	-76.5625	-81.8947
1.26	-76.9727	-82.0065
1.261	-76.8124	-82.8729
1.262	-76.7474	-83.5253
1.263	-77.3014	-85.0766
1.264	-77.4152	-85.645
1.265	-77.6519	-85.0076
1.266	-77.481	-85.9251
1.267	-77.6428	-86.7649
1.268	-77.8205	-86.2689
1.269	-78.134	-90.2355
1.27	-78.2277	-88.6176
1.271	-77.9367	-90.3183
1.272	-78.6574	-92.9978
1.273	-78.394	-95.1961
1.274	-78.456	-98.0801
1.275	-77.5114	-112.956
1.276	-77.9834	-101.956
1.277	-77.5809	-96.0529
1.278	-77.457	-92.6663
1.279	-77.4016	-93.6181
1.28	-77.147	-90.4528
1.281	-77.1698	-90.0629
1.282	-77.2462	-90.2408
1.283	-77.2141	-87.9745
1.284	-77.5937	-87.6566
1.285	-77.581	-88.1128
1.286	-77.9635	-86.779
1.287	-77.8627	-86.7345
1.288	-78.2469	-86.5948
1.289	-78.2301	-85.3966
1.29	-78.2574	-85.2485
1.291	-78.6139	-85.253
1.292	-78.6892	-84.895
1.293	-79.0303	-85.1222
1.294	-79.3229	-85.1878
1.295	-80.1092	-84.7487
1.296	-80.73	-85.5362
1.297	-81.3024	-85.9958
1.298	-81.8516	-86.9416
1.299	-82.092	-85.3842
1.3	-82.2423	-85.9232
1.301	-82.3545	-85.1409
1.302	-81.3453	-85.094
1.303	-82.0147	-86.0563
1.304	-81.1784	-85.0935
1.305	-80.6983	-85.3312
1.306	-81.0425	-86.5846
1.307	-80.4769	-85.7645
1.308	-80.3157	-86.2616
1.309	-80.3392	-85.7238
1.31	-80.2364	-86.721
1.311	-79.8363	-86.2241
1.312	-79.6848	-87.4677
1.313	-79.6213	-86.9856
1.314	-79.44	-85.9024
1.315	-79.5012	-86.2565
1.316	-79.4681	-85.7383
1.317	-79.162	-86.0936
1.318	-79.2741	-85.5613
1.319	-79.5824	-86.3151
1.32	-79.9956	-87.0699
1.321	-79.982	-86.7739
1.322	-79.9236	-87.6098
1.323	-79.8038	-88.3508
1.324	-80.3795	-87.9594
1.325	-80.3371	-89.1238
1.326	-79.9937	-89.7434
1.327	-79.7203	-91.945
1.328	-80.3425	-91.7526
1.329	-80.0777	-93.5518
1.33	-80.291	-93.1747
1.331	-80.5212	-95.9369
1.332	-80.5342	-96.4529
1.333	-80.7595	-97.8638
1.334	-80.1826	-104.699
1.335	-81.6734	-121.56
1.336	-81.3179	-106.29
1.337	-82.0581	-104.298
1.338	-82.2877	-103.666
1.339	-81.8928	-97.6898
1.34	-82.5418	-101.243
1.341	-82.9718	-100.974
1.342	-82.8316	-97.7346
1.343	-83.919	-103.125
1.344	-84.349	-108.646
1.345	-84.6453	-101.705
1.346	-86.0298	-95.4172
1.347	-84.3856	-96.8032
1.348	-83.7408	-92.3345
1.349	-82.4169	-90.674
1.35	-82.3441	-90.992
1.351	-82.529	-90.3586
1.352	-82.1177	-89.0559
1.353	-82.6839	-89.9441
1.354	-81.8316	-88.6766
1.355	-82.8085	-90.0203
1.356	-82.5085	-90.8869
1.357	-83.2407	-90.9976
1.358	-82.8926	-90.5083
1.359	-83.4324	-90.6891
1.36	-84.4147	-89.9826
1.361	-83.5821	-89.1917
1.362	-85.2372	-91.1401
1.363	-84.799	-90.89
1.364	-84.5049	-90.8896
1.365	-84.8385	-90.3775
1.366	-85.7847	-93.5732
1.367	-86.7667	-93.4883
1.368	-87.0275	-92.4793
1.369	-87.884	-93.76
1.37	-87.6995	-94.0387
1.371	-87.7569	-91.7551
1.372	-87.9663	-95.8894
1.373	-87.2876	-93.7406
1.374	-88.3346	-94.9773
1.375	-87.3027	-96.7362
1.376	-87.8857	-97.4546
1.377	-86.4501	-96.4357
1.378	-87.352	-95.4382
1.379	-86.7157	-99.4479
1.38	-86.3405	-107.86
1.381	-86.4209	-99.8203
1.382	-86.6769	-94.7326
1.383	-85.5973	-93.9459
1.384	-85.8723	-96.6506
1.385	-86.6783	-93.5659
1.386	-87.6157	-93.5371
1.387	-88.1859	-92.2361
1.388	-89.7205	-93.3807
1.389	-91.5786	-91.3999
1.39	-94.0599	-93.1847
1.391	-91.6514	-93.0136
1.392	-94.0706	-93.3218
1.393	-91.7553	-94.8263
1.394	-91.2281	-96.2024
1.395	-90.454	-97.8434
1.396	-89.9244	-109.773
1.397	-89.7932	-101.182
1.398	-89.7599	-104.202
1.399	-88.7593	-98.3906
1.4	-89.3156	-94.5334
1.401	-87.5783	-94.809
1.402	-86.7234	-91.7384
1.403	-85.5254	-91.2917
1.404	-86.3638	-88.5005
1.405	-85.9351	-89.1953
1.406	-84.6832	-89.0991
1.407	-85.6208	-88.8714
1.408	-83.7681	-90.8058
1.409	-84.4317	-88.863
1.41	-83.8737	-91.0989
1.411	-83.925	-92.3825
1.412	-83.611	-91.3454
1.413	-83.6122	-95.1869
1.414	-83.5579	-95.7236
1.415	-83.4133	-91.1167
1.416	-83.1929	-93.3712
1.417	-84.6102	-90.7359
1.418	-84.6864	-89.0038
1.419	-83.7884	-89.556
1.42	-84.8885	-88.2658
1.421	-85.6063	-87.4647
1.422	-85.6772	-86.0997
1.423	-84.3489	-86.2906
1.424	-85.2258	-84.9146
1.425	-85.9405	-84.2786
1.426	-85.218	-84.5855
1.427	-84.8103	-84.1158
1.428	-84.4664	-84.7779
1.429	-84.62	-84.3409
1.43	-84.814	-84.3741
1.431	-84.6971	-83.8778
1.432	-84.1637	-84.7808
1.433	-84.7645	-85.2508
1.434	-84.5486	-84.3465
1.435	-84.9602	-84.9448
1.436	-85.5558	-84.4728
1.437	-84.716	-85.036
1.438	-85.9086	-84.8345
1.439	-86.3022	-85.2218
1.44	-85.6752	-86.6661
1.441	-86.4628	-84.8148
1.442	-86.6849	-86.7292
1.443	-86.9558	-86.4772
1.444	-87.6551	-86.174
1.445	-88.1447	-86.4306
1.446	-87.2329	-88.172
1.447	-89.1613	-86.535
1.448	-87.471	-87.8125
1.449	-88.5806	-87.0737
1.45	-87.3443	-87.8704
1.451	-86.6486	-86.8869
1.452	-87.0959	-88.2619
1.453	-86.8252	-87.6498
1.454	-86.5473	-86.4718
1.455	-86.519	-86.1081
1.456	-85.7642	-86.347
1.457	-86.1678	-85.4508
1.458	-85.219	-85.0264
1.459	-86.043	-83.8722
1.46	-85.8716	-83.8168
1.461	-86.5112	-84.0912
1.462	-88.4923	-83.0832
1.463	-88.5696	-82.8652
1.464	-90.2821	-82.5218
1.465	-90.8734	-82.7051
1.466	-91.0027	-83.246
1.467	-91.0308	-83.6004
1.468	-92.2446	-83.406
1.469	-90.4993	-83.7191
1.47	-90.0493	-84.206
1.471	-90.205	-84.8147
1.472	-89.3013	-85.0587
1.473	-88.3657	-85.7251
1.474	-86.7565	-85.7177
1.475	-88.5815	-84.8017
1.476	-87.2335	-85.7073
1.477	-87.3592	-85.6154
1.478	-86.3776	-85.0335
1.479	-86.6155	-85.4755
1.48	-87.9296	-83.0396
1.481	-87.9994	-83.6619
1.482	-87.5918	-83.4541
1.483	-86.9581	-83.222
1.484	-87.7645	-82.057
1.485	-88.1374	-82.3131
1.486	-88.3858	-81.7363
1.487	-89.1409	-81.1161
1.488	-88.8134	-81.4788
1.489	-89.4789	-81.0395
1.49	-89.9984	-80.9038
1.491	-89.1314	-80.4374
1.492	-89.2138	-80.7178
1.493	-88.8295	-81.1273
1.494	-90.9676	-81.3215
1.495	-89.0874	-81.4307
1.496	-90.438	-81.2337
1.497	-88.6738	-81.7757
1.498	-88.6828	-81.8214
1.499	-89.1439	-80.7984
1.5	-89.5524	-81.6696
1.501	-88.8542	-80.8687
1.502	-88.9186	-80.6894
1.503	-89.8159	-80.604
1.504	-87.8413	-81.0439
1.505	-89.7347	-80.6084
1.506	-90.0088	-81.3081
1.507	-89.8718	-80.2526
1.508	-88.9883	-81.1642
1.509	-89.1376	-81.2801
1.51	-90.4367	-80.9253
1.511	-88.9629	-80.5254
1.512	-90.1788	-80.235
1.513	-88.8934	-80.7496
1.514	-90.0256	-79.8458
1.515	-90.4125	-79.7627
1.516	-88.7141	-79.8151
1.517	-89.0594	-79.7162
1.518	-89.1972	-80.258
1.519	-90.2427	-80.0212
1.52	-89.3809	-80.0621
1.521	-90.3057	-80.417
1.522	-90.1141	-80.4521
1.523	-89.2494	-80.4811
1.524	-89.7348	-81.0177
1.525	-88.3874	-80.3397
1.526	-88.5383	-80.4615
1.527	-88.908	-80.8659
1.528	-89.1058	-80.9154
1.529	-87.8149	-81.4344
1.53	-88.4775	-80.9159
1.531	-87.4527	-81.1207
1.532	-87.9709	-80.8787
1.533	-88.0225	-81.45
1.534	-88.5125	-81.2094
1.535	-89.0601	-82.1487
1.536	-87.5082	-82.8049
1.537	-88.1428	-82.7392
1.538	-88.0558	-82.8908
1.539	-88.2507	-83.364
1.54	-88.1576	-83.0211
1.541	-87.7087	-82.7813
1.542	-89.5085	-83.2314
1.543	-89.6216	-82.9072
1.544	-87.0749	-83.3009
1.545	-88.1463	-82.7971
1.546	-88.7291	-83.3787
1.547	-88.9015	-83.2177
1.548	-87.9659	-85.1004
1.549	-88.8069	-83.4709
1.55	-89.9214	-84.3817
1.551	-89.2471	-84.0885
1.552	-89.5995	-84.8845
1.553	-89.5547	-84.9487
1.554	-88.9657	-85.3084
1.555	-90.1622	-84.5294
1.556	-88.8997	-85.0001
1.557	-88.5779	-84.6762
1.558	-87.9532	-85.7241
1.559	-87.5621	-84.7184
1.56	-87.8668	-85.3075
1.561	-87.8167	-85.3349
1.562	-88.5748	-83.9924
1.563	-87.6446	-84.5001
1.564	-88.184	-84.3978
1.565	-88.819	-84.6043
1.566	-87.7892	-85.3919
1.567	-87.1322	-84.6018
1.568	-87.4715	-84.8722
1.569	-87.7815	-85.6063
1.57	-86.6051	-84.432
1.571	-86.7102	-85.5666
1.572	-88.419	-84.2449
1.573	-87.769	-84.6327
1.574	-88.3445	-83.4732
1.575	-87.5541	-83.5374
1.576	-87.3284	-83.1331
1.577	-85.0954	-84.3804
1.578	-86.1694	-83.9352
1.579	-84.9219	-83.3483
1.58	-85.7574	-85.3904
1.581	-86.4139	-83.7385
1.582	-85.6195	-84.9054
1.583	-85.7831	-83.9216
1.584	-87.0001	-83.8792
1.585	-86.1152	-83.8702
1.586	-85.9622	-85.0644
1.587	-86.0571	-84.0637
1.588	-85.7636	-83.1451
1.589	-86.4756	-84.3475
1.59	-85.6921	-83.8654
1.591	-86.689	-83.5846
1.592	-86.466	-83.4354
1.593	-85.8444	-84.1863
1.594	-86.2279	-83.7579
1.595	-86.2368	-83.9289
1.596	-86.3393	-83.1615
1.597	-87.5941	-83.9793
1.598	-87.3321	-84.0028
1.599	-85.8761	-83.9769
1.6	-87.8583	-84.9696
1.601	-87.7222	-84.6195
1.602	-87.6502	-84.1831
1.603	-88.0682	-84.4119
1.604	-87.623	-83.8842
1.605	-87.6129	-84.7438
1.606	-88.1404	-84.5942
1.607	-87.7089	-85.8844
1.608	-89.4837	-84.4073
1.609	-88.6024	-85.0789
1.61	-87.1379	-84.1961
1.611	-88.3729	-85.2683
1.612	-87.6172	-85.3435
1.613	-87.6016	-85.4445
1.614	-86.208	-85.8059
1.615	-87.5787	-85.0157
1.616	-87.049	-85.7522
1.617	-86.5473	-86.682
1.618	-87.2334	-86.0187
1.619	-88.7481	-87.3833
1.62	-88.5883	-86.8143
1.621	-90.1115	-87.3702
1.622	-87.7576	-87.2186
1.623	-88.37	-86.8429
1.624	-88.6581	-88.3308
1.625	-87.7115	-87.3293
1.626	-90.3011	-88.6563
1.627	-89.0297	-87.5216
1.628	-90.3073	-88.7774
1.629	-89.1316	-90.1286
1.63	-89.2842	-89.5741
1.631	-89.7802	-90.4496
1.632	-88.4621	-91.3698
1.633	-89.06	-90.9537
1.634	-89.74	-93.1196
1.635	-90.228	-90.273
1.636	-91.998	-92.2821
1.637	-89.4812	-92.0966
1.638	-90.3383	-95.5864
1.639	-89.228	-92.2561
1.64	-90.3601	-94.7394
1.641	-88.6447	-98.0875
1.642	-89.9191	-93.5456
1.643	-88.3813	-96.0572
1.644	-88.5403	-94.4387
1.645	-86.0951	-96.58
1.646	-87.6747	-94.2445
1.647	-88.3276	-94.5215
1.648	-86.3849	-92.2848
1.649	-87.4516	-95.4315
1.65	-87.0067	-97.8361
1.651	-87.1812	-95.8589
1.652	-87.7498	-97.258
1.653	-87.2495	-94.1531
1.654	-86.6399	-93.0063
1.655	-85.9244	-98.0855
1.656	-86.3553	-96.8393
1.657	-86.4261	-93.1534
1.658	-87.9309	-95.3862
1.659	-86.0795	-94.0339
1.66	-87.3331	-96.5896
1.661	-87.1004	-91.7249
1.662	-87.2224	-91.9449
1.663	-87.0083	-91.4004
1.664	-85.4978	-89.8871
1.665	-86.571	-90.7849
1.666	-84.7527	-89.6362
1.667	-85.1907	-88.3202
1.668	-84.9771	-89.0583
1.669	-86.7254	-89.9217
1.67	-85.8357	-88.7207
1.671	-85.4577	-88.6046
1.672	-84.595	-88.5161
1.673	-85.8554	-88.1491
1.674	-86.4947	-88.6834
1.675	-86.2402	-88.658
1.676	-86.003	-88.7147
1.677	-86.4134	-88.5257
1.678	-86.9147	-89.4954
1.679	-87.9046	-90.4135
1.68	-87.2781	-90.0702
1.681	-87.8481	-89.9429
1.682	-87.3001	-88.4276
1.683	-87.8676	-88.3937
1.684	-88.9155	-91.6359
1.685	-87.4821	-89.6186
1.686	-89.0264	-90.3166
1.687	-87.9148	-91.5923
1.688	-87.74	-90.1122
1.689	-88.0492	-90.2204
1.69	-87.1106	-89.9779
1.691	-86.3594	-90.4478
1.692	-87.9986	-89.8248
1.693	-88.6895	-91.7203
1.694	-87.4688	-92.2912
1.695	-86.7993	-91.3117
1.696	-87.628	-90.2168
1.697	-88.4863	-91.0018
1.698	-87.2889	-90.5917
1.699	-88.6764	-92.4889
1.7	-87.7056	-90.7233
1.701	-87.4692	-91.3977
1.702	-88.5079	-93.9981
1.703	-86.7929	-92.0319
1.704	-86.0309	-90.8965
1.705	-85.9393	-91.4382
1.706	-86.2226	-89.1175
1.707	-85.0317	-89.5676
1.708	-86.1216	-89.4898
1.709	-86.6023	-90.3991
1.71	-87.499	-90.9019
1.711	-86.8807	-91.1353
1.712	-85.7794	-89.7729
1.713	-85.9612	-89.9182
1.714	-87.1613	-90.8223
1.715	-86.5282	-89.2351
1.716	-85.1404	-89.1766
1.717	-85.6678	-88.515
1.718	-86.0279	-90.0411
1.719	-85.0255	-88.8385
1.72	-86.332	-89.7774
1.721	-85.4468	-89.0413
1.722	-84.367	-89.2468
1.723	-85.9311	-90.4528
1.724	-86.1375	-90.9717
1.725	-85.8093	-90.5553
1.726	-85.236	-88.643
1.727	-85.2144	-89.2476
1.728	-86.5159	-91.0838
1.729	-86.7421	-89.4844
1.73	-87.1253	-92.1065
1.731	-87.3438	-92.4783
1.732	-87.0899	-91.7728
1.733	-87.4425	-93.2429
1.734	-87.3097	-95.6632
1.735	-88.0297	-95.1932
1.736	-87.6302	-93.6299
1.737	-89.3428	-96.1793
1.738	-88.6446	-95.6253
1.739	-89.2037	-96.4713
1.74	-89.3523	-99.3646
1.741	-89.9852	-100.998
1.742	-90.2929	-103.305
1.743	-89.6317	-102.74
1.744	-91.8684	-100.272
1.745	-92.461	-98.3556
1.746	-89.9922	-103.46
1.747	-92.0796	-102.128
1.748	-90.8452	-102.329
1.749	-91.9352	-107.82
1.75	-91.5919	-102.719
1.751	-92.0567	-104.973
1.752	-91.7939	-109.466
1.753	-90.3038	-97.3959
1.754	-93.4264	-98.9275
1.755	-90.2233	-98.2685
1.756	-88.3696	-102.658
1.757	-88.6549	-100.932
1.758	-89.6541	-100.525
1.759	-89.8412	-98.9114
1.76	-88.6097	-94.6828
1.761	-87.8138	-95.8085
1.762	-88.7042	-99.4152
1.763	-88.8948	-99.2998
1.764	-89.8842	-104.463
1.765	-87.2159	-99.8704
1.766	-89.2191	-101.546
1.767	-87.6828	-100.159
1.768	-88.4184	-94.2082
1.769	-88.7755	-97.5696
1.77	-89.3171	-97.3851
1.771	-88.4599	-94.6037
1.772	-88.7454	-106.186
1.773	-88.3056	-96.1903
1.774	-90.0902	-95.7491
1.775	-89.8558	-94.5303
1.776	-90.0623	-93.06
1.777	-88.8615	-93.6361
1.778	-90.9465	-92.7277
1.779	-90.6318	-95.9438
1.78	-89.1967	-95.6414
1.781	-88.6498	-91.2674
1.782	-88.904	-95.1815
1.783	-90.2266	-93.7691
1.784	-88.4906	-96.355
1.785	-88.2961	-98.5515
1.786	-90.595	-95.9202
1.787	-89.0189	-96.2729
1.788	-89.7851	-94.7315
1.789	-89.8216	-93.2325
1.79	-89.6598	-96.9866
1.791	-89.9802	-90.733
1.792	-90.1625	-93.0583
1.793	-88.9355	-91.9139
1.794	-89.0714	-90.01
1.795	-92.1081	-92.5134
1.796	-88.5701	-90.772
1.797	-88.8618	-90.5727
1.798	-89.5692	-92.2241
1.799	-89.8693	-93.0614
1.8	-88.1979	-92.3646
1.801	-89.7848	-92.6957
1.802	-91.0727	-91.0681
1.803	-92.1306	-92.144
1.804	-88.5255	-94.6332
1.805	-90.797	-93.3206
1.806	-89.7841	-92.239
1.807	-89.3724	-91.5228
1.808	-89.8599	-91.7722
1.809	-88.5541	-92.1339
1.81	-89.6285	-93.5366
1.811	-88.4641	-93.7788
1.812	-88.822	-92.8742
1.813	-90.216	-96.0624
1.814	-89.9096	-95.1331
1.815	-89.0003	-94.3998
1.816	-90.922	-94.8106
1.817	-91.0338	-93.9246
1.818	-90.9845	-96.6901
1.819	-90.5238	-91.1986
1.82	-90.2361	-90.2461
1.821	-92.5356	-91.699
1.822	-92.5257	-91.6034
1.823	-91.2652	-91.5274
1.824	-93.1188	-90.5769
1.825	-89.7144	-90.6512
1.826	-90.6511	-88.7075
1.827	-90.4976	-88.451
1.828	-90.8001	-91.1289
1.829	-91.607	-89.1934
1.83	-88.4337	-90.442
1.831	-90.9206	-88.5678
1.832	-90.8069	-88.5384
1.833	-91.6358	-88.09
1.834	-92.6802	-87.4049
1.835	-93.2866	-87.932
1.836	-90.8072	-89.352
1.837	-92.6419	-87.5334
1.838	-90.1573	-87.648
1.839	-89.0017	-89.3066
1.84	-87.8835	-86.4625
1.841	-88.7405	-87.4615
1.842	-89.6801	-87.8474
1.843	-87.3231	-88.1103
1.844	-88.3064	-87.6088
1.845	-90.1825	-88.0271
1.846	-89.2046	-87.3294
1.847	-89.232	-87.0814
1.848	-88.4456	-89.5294
1.849	-88.1087	-88.4626
1.85	-88.2109	-90.1262
1.851	-88.0998	-89.6586
1.852	-88.2391	-87.5928
1.853	-86.2359	-89.6636
1.854	-86.7487	-88.7718
1.855	-85.348	-88.7124
1.856	-86.5387	-87.5274
1.857	-86.1947	-88.1104
1.858	-87.607	-85.5246
1.859	-87.0391	-86.7452
1.86	-86.9487	-88.6694
1.861	-88.9491	-85.0204
1.862	-86.9154	-87.2933
1.863	-88.7661	-85.8447
1.864	-87.4769	-86.9411
1.865	-86.9999	-85.2837
1.866	-88.745	-86.4537
1.867	-88.4893	-85.9569
1.868	-88.4811	-85.442
1.869	-89.3873	-86.5546
1.87	-86.79	-85.6834
1.871	-91.3374	-85.8271
1.872	-87.8333	-86.7691
1.873	-88.4453	-87.7104
1.874	-88.0271	-87.5111
1.875	-87.5534	-87.453
1.876	-88.907	-88.5213
1.877	-87.7768	-87.2081
1.878	-87.4335	-87.0146
1.879	-89.9116	-89.636
1.88	-88.4301	-87.8505
1.881	-89.7389	-90.3448
1.882	-87.9541	-91.2374
1.883	-90.6749	-89.7078
1.884	-90.7003	-90.5303
1.885	-90.8341	-90.6956
1.886	-92.2648	-90.9897
1.887	-90.5241	-92.0844
1.888	-89.306	-91.8036
1.889	-89.4493	-92.9041
1.89	-91.9792	-92.7357
1.891	-93.2536	-91.7256
1.892	-90.2794	-96.9948
1.893	-90.5504	-93.0764
1.894	-88.7354	-99.0559
1.895	-89.2996	-95.7775
1.896	-89.4355	-97.3671
1.897	-88.6471	-98.5523
1.898	-88.9397	-98.8052
1.899	-91.5337	-97.7926
1.9	-90.7882	-99.0984
1.901	-88.8262	-95.5548
1.902	-89.4227	-96.8281
1.903	-89.7719	-103.016
1.904	-90.1037	-95.9636
1.905	-90.4586	-98.4393
1.906	-92.721	-94.898
1.907	-91.649	-94.939
1.908	-90.4433	-94.4031
1.909	-91.2871	-93.0858
1.91	-91.454	-92.3763
1.911	-93.3605	-92.1477
1.912	-90.6397	-91.9485
1.913	-93.2195	-89.6674
1.914	-93.9253	-91.7302
1.915	-92.1317	-93.8319
1.916	-93.6741	-92.737
1.917	-95.6869	-92.0392
1.918	-99.359	-90.9787
1.919	-98.2483	-91.6271
1.92	-94.8677	-92.449
1.921	-97.946	-90.8783
1.922	-94.2561	-92.0939
1.923	-97.147	-92.5359
1.924	-93.9353	-92.2025
1.925	-94.8372	-92.9524
1.926	-94.0512	-91.7177
1.927	-94.148	-93.1267
1.928	-93.9997	-96.1919
1.929	-91.7378	-94.2907
1.93	-92.5761	-94.7565
1.931	-91.3763	-94.7978
1.932	-91.2004	-96.128
1.933	-90.4414	-96.6078
1.934	-90.4531	-97.5546
1.935	-89.7256	-98.5163
1.936	-88.6272	-100.793
1.937	-92.3624	-94.087
1.938	-90.2932	-99.0459
1.939	-94.2469	-95.9151
1.94	-92.125	-95.6378
1.941	-92.4546	-99.238
1.942	-91.6187	-96.6537
1.943	-91.2471	-101.952
1.944	-92.7976	-95.1187
1.945	-90.4364	-96.0443
1.946	-90.5775	-97.8152
1.947	-92.597	-93.9403
1.948	-92.805	-95.5203
1.949	-92.4266	-97.1793
1.95	-92.237	-98.932
1.951	-91.7779	-100.228
1.952	-95.8908	-93.7252
1.953	-93.8093	-97.8385
1.954	-89.9537	-101.045
1.955	-92.452	-106.232
1.956	-94.0553	-100.361
1.957	-91.8097	-97.301
1.958	-91.4506	-99.9756
1.959	-92.3726	-98.453
1.96	-90.5115	-94.6966
1.961	-94.2512	-96.1287
1.962	-91.6229	-97.22
1.963	-92.3747	-97.5383
1.964	-90.8734	-98.6364
1.965	-92.2807	-98.3717
1.966	-91.891	-94.6806
1.967	-91.6937	-100.732
1.968	-92.2351	-96.7707
1.969	-89.8947	-108.934
1.97	-91.5819	-101.383
1.971	-91.3626	-106.351
1.972	-90.8898	-100.319
1.973	-92.0631	-98.727
1.974	-91.2005	-99.2035
1.975	-93.0694	-98.1131
1.976	-91.3343	-97.7257
1.977	-91.439	-97.2989
1.978	-91.5349	-95.263
1.979	-93.2835	-103.327
1.98	-92.29	-98.7486
1.981	-91.1728	-94.1484
1.982	-92.3203	-97.9729
1.983	-94.9878	-100.454
1.984	-89.2749	-96.1616
1.985	-90.6353	-93.0512
1.986	-92.3566	-96.7302
1.987	-90.7616	-93.6597
1.988	-91.9689	-92.5666
1.989	-92.8314	-93.656
1.99	-90.0308	-93.3386
1.991	-88.7254	-95.508
1.992	-90.6832	-94.1556
1.993	-88.6476	-91.241
1.994	-89.3051	-91.9727
1.995	-90.1723	-91.5223
1.996	-90.3593	-93.075
1.997	-90.3436	-90.7832
1.998	-90.8789	-92.1985
1.999	-92.2798	-97.7826
2	-91.2327	-97.1933
