# Supplementary material for: Wireless in-body sensing through genetically engineered bacteria
Source: Nat Commun. 2025 Nov 25;16:10432. doi: 10.1038/s41467-025-65416-5 (PMC12647575; doi:10.1038/s41467-025-65416-5)
Supplement: Supplementary file 6 — Source Data [file 41467_2025_65416_MOESM6_ESM.zip › fig-s6-d.xlsx]

## Sheet: Sheet1
	|ΔS21| (dB)
Frequency (GHz)	with implant	without implant
0.5	-77.6607	-90.5532
0.501	-77.2378	-89.2359
0.502	-77.1416	-88.7364
0.503	-77.3862	-88.7574
0.504	-77.1311	-88.7954
0.505	-76.814	-88.7606
0.506	-76.6295	-87.0331
0.507	-76.4688	-87.0963
0.508	-75.8236	-85.1545
0.509	-75.8285	-84.261
0.51	-75.6719	-84.0177
0.511	-75.4962	-83.1422
0.512	-75.8803	-82.8155
0.513	-75.69	-82.7826
0.514	-75.9296	-82.8371
0.515	-75.7561	-82.4363
0.516	-75.6884	-82.2645
0.517	-75.4775	-81.9918
0.518	-75.2612	-81.515
0.519	-75.216	-81.6475
0.52	-75.1933	-81.367
0.521	-75.0336	-80.3229
0.522	-75.0348	-80.2591
0.523	-75.0862	-80.0588
0.524	-75.0215	-79.2134
0.525	-75.4114	-79.6355
0.526	-75.6691	-79.4708
0.527	-76.4031	-79.5977
0.528	-76.7137	-79.5855
0.529	-77.7403	-80.1431
0.53	-79.2876	-82.6869
0.531	-80.1464	-88.5096
0.532	-81.0054	-89.39
0.533	-80.3879	-86.1458
0.534	-79.6997	-83.8099
0.535	-81.2726	-83.1999
0.536	-81.1095	-82.6444
0.537	-81.7567	-82.986
0.538	-82.0245	-83.4588
0.539	-83.2216	-84.5779
0.54	-83.2284	-86.0036
0.541	-82.6684	-85.4602
0.542	-81.5549	-86.7236
0.543	-80.8754	-86.1297
0.544	-80.5099	-85.8212
0.545	-79.6529	-85.6596
0.546	-79.4679	-85.0004
0.547	-79.1505	-83.3546
0.548	-79.9351	-82.4995
0.549	-80.3398	-81.7753
0.55	-81.0461	-82.0185
0.551	-82.7851	-82.7487
0.552	-82.9318	-82.9947
0.553	-84.0415	-84.6835
0.554	-83.5399	-85.3225
0.555	-82.9238	-86.4295
0.556	-81.2163	-89.2705
0.557	-81.319	-89.0595
0.558	-80.478	-89.7957
0.559	-79.6941	-92.3745
0.56	-80.0085	-89.7306
0.561	-79.3873	-91.0403
0.562	-79.6805	-88.8086
0.563	-79.2296	-89.1729
0.564	-79.2535	-89.0597
0.565	-78.2139	-92.2948
0.566	-77.6619	-93.3147
0.567	-77.5671	-92.5236
0.568	-76.9424	-95.9777
0.569	-75.8573	-107.21
0.57	-75.1995	-102.425
0.571	-74.7653	-96.2343
0.572	-74.5154	-91.5051
0.573	-74.1494	-89.6604
0.574	-74.1288	-87.8722
0.575	-73.8845	-85.9962
0.576	-73.9248	-84.7204
0.577	-74.4465	-85.1456
0.578	-74.4329	-84.125
0.579	-74.1908	-82.5986
0.58	-74.6277	-81.8305
0.581	-74.48	-81.3975
0.582	-74.7676	-81.0228
0.583	-74.9912	-80.291
0.584	-75.2943	-80.2819
0.585	-75.2715	-79.917
0.586	-75.3828	-79.9477
0.587	-75.8435	-79.7218
0.588	-75.7885	-79.3556
0.589	-75.9411	-79.1735
0.59	-76.1643	-79.0405
0.591	-75.8093	-79.4735
0.592	-75.72	-80.3555
0.593	-75.3354	-80.4063
0.594	-75.1255	-80.6336
0.595	-74.4824	-81.0869
0.596	-73.9358	-81.9363
0.597	-73.8878	-81.4568
0.598	-73.5868	-82.1514
0.599	-73.0706	-82.318
0.6	-72.7382	-83.1667
0.601	-72.5594	-83.0193
0.602	-72.3901	-82.8383
0.603	-71.9549	-83.5757
0.604	-71.6865	-83.615
0.605	-71.4296	-85.0058
0.606	-71.4061	-84.2653
0.607	-71.4092	-83.9857
0.608	-71.4426	-83.1357
0.609	-71.5496	-81.8678
0.61	-71.6687	-81.4105
0.611	-71.5379	-80.7708
0.612	-71.4531	-80.865
0.613	-71.3296	-80.2934
0.614	-70.8945	-80.7899
0.615	-70.3407	-81.4834
0.616	-69.9862	-81.8246
0.617	-69.7029	-82.505
0.618	-69.3017	-83.1832
0.619	-69.168	-84.6147
0.62	-68.9763	-84.7313
0.621	-68.6906	-86.7376
0.622	-68.7904	-87.4532
0.623	-68.6731	-88.8113
0.624	-68.5466	-91.0767
0.625	-68.421	-90.9236
0.626	-68.4157	-97.1044
0.627	-68.5768	-97.1067
0.628	-68.6373	-106.398
0.629	-68.5601	-97.9808
0.63	-68.5702	-96.9119
0.631	-68.5138	-99.7957
0.632	-68.4472	-97.7248
0.633	-68.4323	-92.3439
0.634	-68.1743	-92.6838
0.635	-67.8971	-89.8894
0.636	-67.6194	-90.9983
0.637	-67.5019	-91.2338
0.638	-67.3603	-89.4217
0.639	-67.1233	-90.2705
0.64	-67.022	-90.3347
0.641	-66.9187	-90.2602
0.642	-66.7104	-88.2092
0.643	-66.7507	-87.7199
0.644	-66.5842	-87.3127
0.645	-66.5657	-87.4732
0.646	-66.414	-85.2435
0.647	-66.4596	-85.7438
0.648	-66.3997	-84.7272
0.649	-66.3335	-85.1667
0.65	-66.5225	-84.3036
0.651	-66.6831	-84.6032
0.652	-66.7912	-85.3973
0.653	-66.8743	-85.5651
0.654	-67.0363	-85.4304
0.655	-67.1536	-85.6931
0.656	-67.1301	-88.3302
0.657	-67.3586	-89.1436
0.658	-67.3532	-90.5545
0.659	-67.1885	-91.9987
0.66	-67.1107	-94.6218
0.661	-67.0074	-95.0229
0.662	-66.765	-96.5724
0.663	-66.5843	-92.7799
0.664	-66.4576	-92.2609
0.665	-66.2702	-89.6019
0.666	-66.1764	-88.4544
0.667	-66.0132	-87.0712
0.668	-65.9102	-84.619
0.669	-65.8827	-84.3927
0.67	-66.0431	-84.4179
0.671	-65.9919	-83.7281
0.672	-66.1378	-83.9195
0.673	-66.1618	-82.8957
0.674	-66.1669	-83.7065
0.675	-66.1211	-83.6449
0.676	-66.0168	-82.2706
0.677	-66.0075	-82.8196
0.678	-65.978	-82.1552
0.679	-66.0193	-82.7518
0.68	-66.0477	-82.4811
0.681	-66.0595	-82.555
0.682	-66.1941	-82.5022
0.683	-66.238	-81.6214
0.684	-66.1201	-81.5323
0.685	-66.143	-81.0327
0.686	-66.0517	-80.6454
0.687	-66.0274	-79.8881
0.688	-65.9376	-79.9983
0.689	-65.985	-79.3574
0.69	-66.0051	-79.6233
0.691	-66.0238	-79.1923
0.692	-65.9746	-79.3465
0.693	-66.0072	-79.6763
0.694	-66.068	-79.4448
0.695	-66.0429	-79.8941
0.696	-66.137	-79.7759
0.697	-66.159	-80.5929
0.698	-66.1708	-81.4677
0.699	-66.1849	-81.7845
0.7	-66.1818	-81.1941
0.701	-66.2679	-82.1262
0.702	-66.1328	-82.4016
0.703	-66.166	-82.1613
0.704	-66.1873	-81.1773
0.705	-66.1592	-82.6532
0.706	-66.0907	-83.4239
0.707	-65.9592	-84.1452
0.708	-65.9082	-85.1316
0.709	-65.8764	-85.5662
0.71	-65.783	-87.0071
0.711	-65.6143	-88.3711
0.712	-65.5554	-89.5642
0.713	-65.4793	-90.7969
0.714	-65.3553	-95.3709
0.715	-65.297	-94.4624
0.716	-65.0827	-97.5666
0.717	-65.0375	-94.7064
0.718	-64.9175	-92.439
0.719	-64.8199	-92.1423
0.72	-64.8279	-90.5535
0.721	-64.7732	-88.1852
0.722	-64.6364	-89.1013
0.723	-64.5914	-86.8973
0.724	-64.5475	-88.0322
0.725	-64.5158	-87.4881
0.726	-64.4914	-87.0165
0.727	-64.559	-84.9096
0.728	-64.5088	-85.7778
0.729	-64.4835	-84.6763
0.73	-64.6174	-83.0864
0.731	-64.6519	-83.2066
0.732	-64.8039	-83.0168
0.733	-64.896	-83.0417
0.734	-64.989	-82.8316
0.735	-65.0325	-82.711
0.736	-65.0492	-83.2554
0.737	-65.0837	-82.3267
0.738	-65.1308	-84.0308
0.739	-65.0809	-83.7421
0.74	-65.0482	-83.5456
0.741	-64.9942	-84.0846
0.742	-64.9594	-83.7194
0.743	-64.951	-83.5612
0.744	-64.9152	-83.669
0.745	-64.8626	-84.521
0.746	-64.8637	-84.1143
0.747	-64.8639	-83.102
0.748	-64.8509	-83.7609
0.749	-64.8411	-83.7564
0.75	-64.8757	-83.2021
0.751	-64.8409	-83.9523
0.752	-64.8711	-83.2337
0.753	-64.8989	-83.0792
0.754	-64.8378	-83.8331
0.755	-64.846	-83.797
0.756	-65.0197	-83.9361
0.757	-65.0835	-83.141
0.758	-65.1415	-83.3319
0.759	-65.1449	-83.3778
0.76	-65.1861	-83.4364
0.761	-65.2518	-83.27
0.762	-65.2619	-83.9249
0.763	-65.3189	-85.0402
0.764	-65.3128	-85.0753
0.765	-65.3032	-86.9569
0.766	-65.2191	-87.9002
0.767	-65.1932	-89.5064
0.768	-65.2313	-90.2657
0.769	-65.3027	-89.118
0.77	-65.2606	-89.8564
0.771	-65.3258	-90.1845
0.772	-65.3757	-89.5409
0.773	-65.3107	-89.4042
0.774	-65.3136	-89.5342
0.775	-65.4136	-87.0995
0.776	-65.3539	-87.3809
0.777	-65.4497	-86.4463
0.778	-65.4746	-83.964
0.779	-65.5664	-85.7131
0.78	-65.5959	-84.6191
0.781	-65.5834	-85.0526
0.782	-65.7886	-83.6881
0.783	-65.713	-84.0938
0.784	-65.7532	-83.9528
0.785	-65.7308	-85.153
0.786	-65.7238	-84.9353
0.787	-65.6539	-86.5334
0.788	-65.6629	-85.346
0.789	-65.576	-86.5738
0.79	-65.3938	-87.6229
0.791	-65.3774	-86.5374
0.792	-65.1887	-86.8769
0.793	-65.1606	-88.4599
0.794	-65.2313	-86.3285
0.795	-65.1883	-87.7424
0.796	-65.0733	-85.8159
0.797	-65.0026	-87.4283
0.798	-64.9331	-85.9161
0.799	-65.1764	-84.5147
0.8	-64.9221	-85.6369
0.801	-64.9734	-84.787
0.802	-65.0475	-85.3275
0.803	-64.6832	-86.2041
0.804	-64.6965	-86.7905
0.805	-64.7838	-83.6627
0.806	-64.8024	-85.5631
0.807	-64.8019	-84.2905
0.808	-64.6574	-83.5228
0.809	-64.9211	-84.0038
0.81	-65.0907	-82.4999
0.811	-65.1791	-82.2436
0.812	-65.5387	-81.6494
0.813	-65.5566	-80.7212
0.814	-65.5463	-81.6887
0.815	-65.545	-81.6006
0.816	-65.5248	-80.8935
0.817	-65.5327	-80.9939
0.818	-65.5446	-80.9978
0.819	-65.6124	-81.0066
0.82	-65.5314	-81.4239
0.821	-65.48	-81.5691
0.822	-65.4261	-81.7706
0.823	-65.334	-82.1168
0.824	-65.278	-82.2394
0.825	-65.0964	-83.7445
0.826	-64.9306	-85.1643
0.827	-64.8457	-87.4082
0.828	-64.8693	-87.4086
0.829	-64.8968	-87.238
0.83	-64.889	-86.6259
0.831	-64.827	-86.7081
0.832	-64.7915	-86.8857
0.833	-64.8023	-86.419
0.834	-64.696	-86.4181
0.835	-64.713	-85.9468
0.836	-64.7353	-85.3452
0.837	-64.7029	-84.6112
0.838	-64.6863	-84.3168
0.839	-64.733	-84.6464
0.84	-64.6688	-84.2988
0.841	-64.6113	-85.1689
0.842	-64.6196	-85.6409
0.843	-64.5636	-85.7635
0.844	-64.5727	-86.5915
0.845	-64.5705	-86.0323
0.846	-64.5724	-86.3782
0.847	-64.5422	-86.4505
0.848	-64.5757	-86.4922
0.849	-64.5729	-86.6875
0.85	-64.5747	-85.9019
0.851	-64.6277	-85.8848
0.852	-64.6797	-85.457
0.853	-64.6984	-84.9551
0.854	-64.7155	-85.224
0.855	-64.8495	-84.1058
0.856	-64.8235	-83.4595
0.857	-64.9266	-82.9631
0.858	-64.8773	-83.9784
0.859	-64.9567	-83.0893
0.86	-64.9496	-83.2255
0.861	-64.9161	-83.5942
0.862	-64.9507	-83.7427
0.863	-64.9085	-83.8732
0.864	-64.8119	-85.1597
0.865	-64.8393	-85.892
0.866	-64.7362	-85.685
0.867	-64.7008	-86.4753
0.868	-64.5175	-89.2858
0.869	-64.3873	-91.0956
0.87	-64.3746	-93.532
0.871	-64.3137	-95.1856
0.872	-64.2415	-91.5671
0.873	-64.2195	-91.8106
0.874	-64.1436	-89.1714
0.875	-64.2412	-89.4504
0.876	-64.2242	-87.9498
0.877	-64.207	-86.2212
0.878	-64.184	-85.4381
0.879	-64.1861	-85.6349
0.88	-64.2234	-86.2098
0.881	-64.165	-85.0531
0.882	-64.2201	-86.2184
0.883	-64.1509	-85.5016
0.884	-64.0699	-86.0294
0.885	-64.1593	-85.5334
0.886	-64.12	-87.0067
0.887	-64.1812	-88.0625
0.888	-64.219	-88.3714
0.889	-64.2732	-89.8314
0.89	-64.1995	-91.2189
0.891	-64.2499	-91.9385
0.892	-64.2471	-91.5561
0.893	-64.2803	-91.2873
0.894	-64.3418	-88.4007
0.895	-64.3975	-88.0659
0.896	-64.2403	-86.2946
0.897	-64.2495	-84.1571
0.898	-64.2469	-84.1594
0.899	-64.2431	-83.1635
0.9	-64.2446	-82.3768
0.901	-64.5379	-81.5419
0.902	-64.5634	-81.7013
0.903	-64.5917	-80.8556
0.904	-64.8024	-80.2044
0.905	-64.899	-80.5963
0.906	-64.8345	-81.0959
0.907	-65.0139	-80.4123
0.908	-65.0204	-80.3549
0.909	-65.0898	-80.8701
0.91	-64.9806	-81.6577
0.911	-65.1581	-81.8259
0.912	-65.0871	-81.7086
0.913	-65.1347	-82.0492
0.914	-65.1898	-82.5267
0.915	-65.0359	-83.2597
0.916	-65.0479	-83.5808
0.917	-65.0024	-82.6745
0.918	-64.9622	-83.0727
0.919	-64.9159	-82.646
0.92	-64.8925	-82.1937
0.921	-64.9331	-81.4475
0.922	-64.9614	-81.423
0.923	-64.7406	-80.105
0.924	-65.0687	-80.9821
0.925	-65.2589	-78.7289
0.926	-65.7927	-80.885
0.927	-65.0903	-78.9214
0.928	-65.3586	-79.2819
0.929	-65.1947	-79.5119
0.93	-65.256	-81.3968
0.931	-65.3457	-79.6505
0.932	-65.2412	-79.8768
0.933	-65.2718	-82.113
0.934	-65.2306	-79.9096
0.935	-65.2551	-79.5122
0.936	-65.4247	-78.9333
0.937	-65.4614	-78.3175
0.938	-65.6677	-77.7231
0.939	-65.9184	-76.4958
0.94	-65.9272	-76.9752
0.941	-66.4162	-78.798
0.942	-66.4491	-77.1008
0.943	-66.8954	-79.0736
0.944	-67.0712	-78.9744
0.945	-67.5379	-77.6567
0.946	-67.3676	-79.1191
0.947	-67.7962	-78.2687
0.948	-67.7147	-79.0024
0.949	-67.8862	-80.5916
0.95	-67.9222	-80.9787
0.951	-67.8209	-80.5906
0.952	-68.2481	-83.1422
0.953	-68.1951	-81.6736
0.954	-68.2569	-81.0938
0.955	-68.0101	-83.1978
0.956	-67.6747	-87.1609
0.957	-67.2522	-84.9098
0.958	-67.4408	-85.4845
0.959	-67.2236	-85.1103
0.96	-67.1461	-84.2353
0.961	-67.0184	-85.0193
0.962	-67.0133	-85.171
0.963	-66.9337	-83.7618
0.964	-66.8163	-84.3284
0.965	-66.8644	-83.534
0.966	-66.8045	-84.0712
0.967	-66.9663	-83.9339
0.968	-67.0247	-83.5419
0.969	-67.1214	-84.7254
0.97	-67.3815	-84.5311
0.971	-67.2904	-85.5125
0.972	-67.4378	-85.7225
0.973	-67.4053	-86.4599
0.974	-67.4733	-87.4046
0.975	-67.4315	-87.3344
0.976	-67.4288	-89.2019
0.977	-67.3515	-88.9691
0.978	-67.2486	-87.3331
0.979	-67.1642	-87.2906
0.98	-67.0289	-86.7049
0.981	-66.9365	-84.2446
0.982	-66.9639	-84.3592
0.983	-67.0775	-83.8735
0.984	-66.9769	-82.7853
0.985	-67.211	-83.1464
0.986	-67.1092	-82.5601
0.987	-67.3	-82.7685
0.988	-67.4578	-82.7189
0.989	-67.4513	-82.2115
0.99	-67.6292	-81.632
0.991	-67.8904	-83.2108
0.992	-68.039	-83.1868
0.993	-68.3343	-84.0701
0.994	-68.6483	-84.2461
0.995	-68.7768	-85.7178
0.996	-68.9829	-86.4069
0.997	-69.0024	-86.634
0.998	-69.0427	-86.6447
0.999	-68.9063	-85.5199
1	-68.9342	-85.0525
1.001	-68.8687	-84.8086
1.002	-68.8725	-84.0829
1.003	-68.92	-84.1362
1.004	-68.8923	-83.7473
1.005	-68.9388	-82.975
1.006	-69.0632	-83.1472
1.007	-69.1599	-83.426
1.008	-69.3116	-83.8194
1.009	-69.3794	-83.7787
1.01	-69.542	-83.5549
1.011	-69.6098	-84.5991
1.012	-69.8141	-84.9818
1.013	-69.8536	-85.7839
1.014	-70.0109	-86.9124
1.015	-69.8204	-87.2327
1.016	-70.0696	-89.1653
1.017	-70.1944	-90.1967
1.018	-70.1921	-89.991
1.019	-70.2802	-87.9347
1.02	-70.5069	-90.7348
1.021	-70.8888	-91.3164
1.022	-71.1337	-91.6777
1.023	-71.4456	-94.8116
1.024	-71.5933	-100.296
1.025	-72.0739	-99.4148
1.026	-72.0467	-95.4632
1.027	-72.1137	-94.7447
1.028	-71.9929	-91.3405
1.029	-72.2305	-89.4904
1.03	-71.9808	-88.4419
1.031	-71.8276	-88.0322
1.032	-71.5836	-85.943
1.033	-71.7077	-85.4542
1.034	-71.6563	-84.9116
1.035	-71.3748	-84.5018
1.036	-71.4586	-84.7579
1.037	-71.3536	-83.6008
1.038	-71.5426	-84.2811
1.039	-71.2656	-83.4456
1.04	-71.3333	-83.4843
1.041	-71.4044	-83.3017
1.042	-71.3486	-83.3013
1.043	-71.1556	-81.7559
1.044	-71.4601	-81.2775
1.045	-71.216	-81.0118
1.046	-71.3987	-81.0626
1.047	-71.3445	-80.5051
1.048	-71.1575	-80.1396
1.049	-71.1332	-80.0066
1.05	-71.1219	-80.7396
1.051	-70.8445	-79.9075
1.052	-70.9612	-80.0601
1.053	-70.8269	-80.4909
1.054	-70.6812	-80.699
1.055	-70.6388	-80.6701
1.056	-70.8706	-81.0707
1.057	-70.9627	-82.0845
1.058	-71.0055	-81.7479
1.059	-71.2588	-82.6951
1.06	-71.3291	-82.53
1.061	-71.57	-83.5976
1.062	-71.816	-83.1381
1.063	-72.0498	-83.7567
1.064	-72.1171	-83.26
1.065	-72.4538	-83.3038
1.066	-72.5114	-82.8515
1.067	-73.203	-82.8998
1.068	-73.1965	-82.2448
1.069	-73.4236	-81.6447
1.07	-73.3937	-81.8723
1.071	-73.7695	-81.9895
1.072	-73.6991	-81.6304
1.073	-73.7874	-81.3159
1.074	-73.7174	-80.9705
1.075	-73.3185	-80.2268
1.076	-73.1822	-80.1717
1.077	-73.1456	-79.8256
1.078	-72.7406	-79.2744
1.079	-72.5924	-78.64
1.08	-72.5089	-78.4921
1.081	-72.284	-78.6281
1.082	-72.3171	-78.7109
1.083	-72.2551	-78.9245
1.084	-72.208	-78.7387
1.085	-72.4303	-79.4405
1.086	-72.3605	-79.1731
1.087	-72.6216	-79.9439
1.088	-72.5051	-80.3718
1.089	-72.5267	-80.7662
1.09	-72.7579	-80.8996
1.091	-72.7431	-81.0121
1.092	-72.9888	-81.7469
1.093	-72.9269	-81.4639
1.094	-73.0391	-82.321
1.095	-73.3549	-82.0578
1.096	-73.3073	-81.873
1.097	-72.9848	-81.0472
1.098	-73.2617	-81.1834
1.099	-73.2487	-81.2232
1.1	-73.4094	-81.0046
1.101	-73.7061	-81.0279
1.102	-73.6407	-80.4812
1.103	-73.798	-80.5789
1.104	-73.7956	-79.8236
1.105	-74.2368	-80.2316
1.106	-74.2038	-79.9375
1.107	-74.6921	-80.7931
1.108	-74.9014	-80.8875
1.109	-74.9517	-81.1756
1.11	-75.4999	-81.2631
1.111	-75.8962	-82.2392
1.112	-75.9526	-81.9067
1.113	-76.7801	-83.2217
1.114	-76.7456	-82.3185
1.115	-77.4636	-82.8968
1.116	-77.4446	-82.7121
1.117	-77.0645	-82.1846
1.118	-77.4331	-81.9211
1.119	-77.1956	-80.8691
1.12	-77.3284	-80.7103
1.121	-76.7897	-80.0887
1.122	-76.797	-80.0232
1.123	-76.6805	-79.3083
1.124	-76.8579	-79.987
1.125	-77.3686	-80.2821
1.126	-77.7642	-80.9184
1.127	-77.699	-81.5863
1.128	-77.9536	-82.1523
1.129	-77.9068	-82.2549
1.13	-77.5377	-82.498
1.131	-77.1574	-83.043
1.132	-77.1725	-82.3958
1.133	-76.6233	-82.6654
1.134	-76.306	-82.2688
1.135	-75.8358	-81.767
1.136	-75.4947	-81.8747
1.137	-75.2867	-82.4652
1.138	-74.9452	-81.8987
1.139	-75.0629	-82.4127
1.14	-74.5946	-82.137
1.141	-74.2745	-82.4246
1.142	-74.1355	-82.5118
1.143	-73.8273	-82.5722
1.144	-73.7819	-82.0031
1.145	-73.759	-81.1615
1.146	-73.2805	-80.7883
1.147	-73.5462	-80.814
1.148	-73.2254	-81.0789
1.149	-73.2762	-80.4584
1.15	-73.028	-79.6264
1.151	-72.9078	-79.9037
1.152	-72.9944	-79.6725
1.153	-73.0287	-80.4823
1.154	-72.9163	-80.8999
1.155	-72.669	-81.1361
1.156	-72.5293	-82.0832
1.157	-72.4405	-82.8763
1.158	-72.2209	-83.0877
1.159	-72.059	-83.2994
1.16	-71.6933	-83.9072
1.161	-71.6471	-83.3723
1.162	-71.5527	-83.0868
1.163	-71.6119	-82.5485
1.164	-71.2737	-81.9936
1.165	-71.2215	-81.3224
1.166	-71.1774	-80.9921
1.167	-71.3847	-80.8061
1.168	-71.4658	-80.487
1.169	-71.467	-80.553
1.17	-71.9095	-81.1752
1.171	-71.893	-80.7388
1.172	-72.5087	-82.4604
1.173	-72.4321	-82.2784
1.174	-72.698	-83.062
1.175	-72.5818	-83.1158
1.176	-72.5526	-83.5553
1.177	-72.501	-83.4924
1.178	-72.2191	-82.9294
1.179	-72.053	-82.1121
1.18	-71.8911	-81.9277
1.181	-71.8604	-81.8035
1.182	-71.6607	-81.4922
1.183	-71.5395	-81.5899
1.184	-71.4306	-81.3211
1.185	-71.188	-81.7222
1.186	-71.5256	-82.196
1.187	-71.3341	-81.2773
1.188	-71.4904	-81.839
1.189	-71.5181	-82.2374
1.19	-71.3027	-81.7604
1.191	-71.183	-82.0532
1.192	-71.3878	-82.1742
1.193	-71.2836	-81.9012
1.194	-71.1424	-81.1017
1.195	-71.0259	-80.0205
1.196	-71.0574	-80.1347
1.197	-71.2991	-80.1
1.198	-71.3938	-79.6889
1.199	-71.4609	-79.4624
1.2	-71.6381	-79.914
1.201	-71.9382	-80.1412
1.202	-72.1254	-80.1982
1.203	-72.0916	-79.8971
1.204	-72.2267	-80.6921
1.205	-72.3298	-80.4491
1.206	-72.6916	-80.461
1.207	-72.6944	-80.9182
1.208	-72.8671	-81.2989
1.209	-72.925	-80.9389
1.21	-73.1043	-81.6691
1.211	-73.4085	-81.6988
1.212	-73.2738	-82.215
1.213	-73.6636	-82.3732
1.214	-73.9286	-82.606
1.215	-73.9287	-82.591
1.216	-74.1168	-82.6491
1.217	-74.152	-82.3093
1.218	-73.9917	-81.2861
1.219	-74.1901	-81.2978
1.22	-74.6544	-80.8283
1.221	-74.8299	-80.7582
1.222	-75.2578	-80.679
1.223	-75.718	-80.1125
1.224	-76.0738	-81.2484
1.225	-76.4729	-81.4597
1.226	-76.7712	-82.108
1.227	-77.1056	-82.4218
1.228	-76.9181	-83.131
1.229	-76.8433	-84.1389
1.23	-76.8429	-83.8987
1.231	-76.3887	-84.6958
1.232	-76.6309	-84.0576
1.233	-76.424	-84.4049
1.234	-76.1895	-83.4041
1.235	-76.3769	-82.7649
1.236	-77.0277	-82.9071
1.237	-77.0882	-81.5437
1.238	-77.4467	-81.1394
1.239	-78.1583	-80.794
1.24	-78.5708	-80.6986
1.241	-79.2382	-80.2116
1.242	-78.8958	-80.0163
1.243	-79.8069	-79.9702
1.244	-80.0083	-80.0976
1.245	-80.8483	-80.0049
1.246	-81.512	-79.6586
1.247	-81.8811	-80.0268
1.248	-81.8892	-80.633
1.249	-83.2953	-80.1766
1.25	-82.9042	-80.3304
1.251	-83.3144	-80.4518
1.252	-83.4363	-81.1391
1.253	-83.6655	-81.3411
1.254	-82.6804	-82.5631
1.255	-83.5384	-82.1326
1.256	-83.9414	-83.1368
1.257	-82.7332	-84.2093
1.258	-82.8965	-85.0546
1.259	-81.9741	-85.1684
1.26	-81.0682	-86.7078
1.261	-80.9467	-87.0284
1.262	-81.1438	-86.4299
1.263	-81.1541	-86.043
1.264	-81.9703	-85.9684
1.265	-81.2576	-85.4819
1.266	-82.7302	-86.7138
1.267	-82.6217	-86.7022
1.268	-83.3275	-87.2802
1.269	-83.1156	-85.7451
1.27	-82.5001	-86.1955
1.271	-82.0891	-85.3065
1.272	-81.8434	-86.1314
1.273	-81.2201	-84.7163
1.274	-80.9283	-85.1182
1.275	-80.4991	-84.0855
1.276	-80.6569	-83.7825
1.277	-80.3004	-84.4392
1.278	-80.1162	-84.1377
1.279	-79.7129	-83.403
1.28	-80.0564	-83.2727
1.281	-80.0382	-83.2275
1.282	-80.0779	-83.5248
1.283	-79.763	-83.4673
1.284	-79.5354	-84.2712
1.285	-79.2198	-84.2349
1.286	-79.5236	-83.3314
1.287	-79.0571	-82.6531
1.288	-79.4019	-82.8613
1.289	-79.578	-82.0111
1.29	-79.029	-81.8773
1.291	-79.7599	-81.3626
1.292	-79.3714	-80.7144
1.293	-78.5176	-79.1752
1.294	-78.8454	-79.0239
1.295	-79.1204	-79.0408
1.296	-78.7814	-78.3132
1.297	-78.3726	-78.1206
1.298	-78.998	-78.1928
1.299	-79.0889	-78.009
1.3	-78.9592	-78.0085
1.301	-79.7458	-78.7153
1.302	-79.4064	-78.3413
1.303	-79.5997	-78.9049
1.304	-79.8003	-79.3602
1.305	-79.8725	-79.4429
1.306	-80.0567	-80.0728
1.307	-79.938	-79.9746
1.308	-80.0945	-79.7865
1.309	-80.0545	-79.1871
1.31	-80.1078	-79.4453
1.311	-80.5071	-79.0796
1.312	-80.4845	-78.3556
1.313	-81.2554	-78.6444
1.314	-81.0209	-78.5163
1.315	-81.7398	-78.5992
1.316	-82.3753	-78.6224
1.317	-83.4493	-79.1352
1.318	-84.3228	-79.6028
1.319	-84.2764	-80.2132
1.32	-85.2422	-81.3784
1.321	-84.656	-81.9511
1.322	-85.1608	-82.3915
1.323	-83.5251	-82.1013
1.324	-82.5999	-82.8199
1.325	-83.598	-82.9497
1.326	-82.4325	-83.4007
1.327	-82.6006	-84.1516
1.328	-82.7045	-83.5733
1.329	-81.6856	-84.1518
1.33	-81.4502	-83.1551
1.331	-81.3373	-82.7264
1.332	-80.6311	-82.6662
1.333	-79.7297	-82.3472
1.334	-79.635	-81.3134
1.335	-79.073	-81.364
1.336	-78.391	-81.1367
1.337	-77.943	-80.497
1.338	-77.6474	-80.1129
1.339	-77.6537	-80.4069
1.34	-77.5452	-79.9026
1.341	-77.1808	-79.7313
1.342	-77.2354	-79.3216
1.343	-77.2942	-79.6392
1.344	-77.605	-79.3318
1.345	-77.8289	-78.9622
1.346	-77.8777	-79.2501
1.347	-78.006	-79.1854
1.348	-78.5168	-79.3674
1.349	-78.7913	-79.6015
1.35	-78.3368	-79.1147
1.351	-78.7055	-79.0707
1.352	-78.7137	-79.4657
1.353	-78.8112	-79.8792
1.354	-78.6311	-79.8087
1.355	-78.4531	-80.4346
1.356	-78.3167	-80.504
1.357	-77.8073	-80.1046
1.358	-77.1051	-79.8073
1.359	-76.7788	-79.4284
1.36	-76.7773	-79.3536
1.361	-76.1715	-78.7755
1.362	-76.1143	-78.2624
1.363	-76.2714	-78.0464
1.364	-75.6921	-77.8047
1.365	-75.6202	-77.8834
1.366	-75.7737	-78.3511
1.367	-75.6025	-78.157
1.368	-75.7212	-78.2196
1.369	-75.6124	-78.2875
1.37	-75.7138	-78.4111
1.371	-75.3937	-78.2035
1.372	-75.5206	-78.5597
1.373	-75.8335	-78.484
1.374	-75.7835	-79.0017
1.375	-75.9378	-78.614
1.376	-75.8241	-78.7823
1.377	-75.9065	-79.0047
1.378	-76.0946	-79.3718
1.379	-76.2913	-79.2248
1.38	-76.2656	-79.8042
1.381	-76.031	-79.5546
1.382	-75.741	-79.0737
1.383	-75.6611	-79.2247
1.384	-75.7582	-78.8282
1.385	-75.1683	-78.4839
1.386	-75.07	-78.8649
1.387	-75.1183	-78.9492
1.388	-74.9137	-79.1477
1.389	-74.3966	-78.4369
1.39	-74.4509	-79.1582
1.391	-74.174	-79.0346
1.392	-74.2126	-79.3104
1.393	-73.8817	-78.3946
1.394	-73.4265	-78.4988
1.395	-73.5645	-78.7995
1.396	-73.6673	-79.1516
1.397	-73.6133	-78.698
1.398	-73.5087	-78.7047
1.399	-73.7132	-79.1994
1.4	-73.6351	-79.1643
1.401	-73.8462	-79.097
1.402	-74.3768	-79.2751
1.403	-74.4056	-79.4926
1.404	-74.5288	-80.1758
1.405	-74.7731	-80.8411
1.406	-75.1597	-80.6528
1.407	-75.4135	-80.6127
1.408	-75.3385	-80.6842
1.409	-75.3421	-80.728
1.41	-75.2142	-80.1158
1.411	-75.4001	-80.1486
1.412	-75.3768	-80.5283
1.413	-75.4014	-80.6729
1.414	-75.6266	-80.1472
1.415	-76.0012	-81.0092
1.416	-76.4826	-81.6502
1.417	-76.8783	-81.247
1.418	-77.1594	-81.2887
1.419	-77.4474	-81.4098
1.42	-77.0027	-80.9498
1.421	-76.9331	-80.3552
1.422	-76.9083	-80.4617
1.423	-76.7633	-79.541
1.424	-76.3921	-79.2389
1.425	-76.2927	-78.8119
1.426	-75.6022	-78.1965
1.427	-75.46	-78.0272
1.428	-75.4888	-78.1221
1.429	-75.4961	-78.9013
1.43	-75.5429	-78.8211
1.431	-76.1914	-79.4946
1.432	-76.3714	-79.4023
1.433	-77.1602	-79.9876
1.434	-77.3618	-79.9995
1.435	-77.8074	-79.6321
1.436	-78.5447	-80.029
1.437	-78.5306	-79.3737
1.438	-79.1604	-79.9466
1.439	-78.9836	-79.784
1.44	-78.9615	-79.2928
1.441	-78.981	-79.6298
1.442	-79.6805	-79.8079
1.443	-80.1617	-80.3202
1.444	-79.7045	-79.7891
1.445	-80.1682	-79.7749
1.446	-80.5486	-80.3805
1.447	-81.0284	-80.2028
1.448	-80.6367	-79.935
1.449	-80.8002	-79.8501
1.45	-81.1357	-79.4921
1.451	-81.3151	-79.1468
1.452	-80.986	-78.8772
1.453	-80.4267	-78.013
1.454	-80.9158	-77.8276
1.455	-80.214	-77.074
1.456	-80.2309	-77.1111
1.457	-79.4073	-76.2655
1.458	-78.8356	-75.7026
1.459	-79.131	-75.936
1.46	-78.3582	-75.8178
1.461	-78.0417	-75.7037
1.462	-77.5792	-75.5548
1.463	-77.714	-75.6744
1.464	-78.1575	-76.1582
1.465	-77.283	-75.7858
1.466	-78.0695	-75.8509
1.467	-78.01	-75.6189
1.468	-78.5487	-75.9837
1.469	-78.9884	-75.7687
1.47	-78.8444	-75.7593
1.471	-79.0607	-75.7051
1.472	-78.851	-75.5959
1.473	-78.8395	-75.5656
1.474	-79.261	-75.5216
1.475	-78.7817	-75.2346
1.476	-79.2192	-75.3501
1.477	-79.0233	-75.1025
1.478	-79.3609	-75.1442
1.479	-79.1934	-75.4106
1.48	-79.0679	-75.2241
1.481	-79.7233	-75.4047
1.482	-79.3283	-75.3212
1.483	-79.8789	-75.291
1.484	-80.0422	-75.3066
1.485	-79.7737	-75.3912
1.486	-79.5241	-75.561
1.487	-79.8973	-75.3646
1.488	-79.5515	-75.5867
1.489	-79.6947	-76.0136
1.49	-79.4423	-75.9218
1.491	-79.6436	-76.011
1.492	-79.3477	-76.1002
1.493	-80.0922	-76.6961
1.494	-80.3716	-76.9225
1.495	-79.3587	-76.8699
1.496	-79.5809	-76.341
1.497	-79.1959	-76.2831
1.498	-79.5765	-75.8656
1.499	-79.0055	-75.9232
1.5	-79.243	-75.7167
1.501	-79.5061	-75.8457
1.502	-79.3425	-75.8717
1.503	-79.4277	-76.2144
1.504	-79.4961	-76.376
1.505	-79.8459	-76.0913
1.506	-79.7654	-76.1853
1.507	-79.6824	-76.6165
1.508	-79.589	-76.8722
1.509	-78.8544	-76.281
1.51	-78.9013	-76.5356
1.511	-78.8225	-76.5244
1.512	-78.8576	-76.3708
1.513	-79.2303	-76.8537
1.514	-78.9667	-76.5786
1.515	-79.2269	-76.9662
1.516	-79.9703	-77.4081
1.517	-80.1122	-77.7927
1.518	-80.2903	-77.963
1.519	-80.7792	-78.2555
1.52	-81.593	-78.9031
1.521	-82.37	-78.9678
1.522	-81.3133	-78.543
1.523	-81.6066	-78.362
1.524	-82.1042	-78.0937
1.525	-81.3469	-78.0344
1.526	-81.2843	-78.0846
1.527	-81.3723	-77.7294
1.528	-81.4714	-78.268
1.529	-82.2041	-78.7197
1.53	-81.7557	-78.1087
1.531	-81.8532	-78.1789
1.532	-81.6404	-78.607
1.533	-81.5729	-77.8875
1.534	-81.1997	-77.8587
1.535	-80.5849	-77.8519
1.536	-80.7824	-77.9157
1.537	-81.2042	-77.4444
1.538	-80.769	-77.5863
1.539	-80.5309	-77.2824
1.54	-80.5223	-77.6455
1.541	-80.8757	-77.3226
1.542	-81.1808	-77.7684
1.543	-81.3821	-77.8335
1.544	-81.6695	-78.2412
1.545	-82.4025	-78.6025
1.546	-82.0477	-78.2979
1.547	-81.5494	-77.8802
1.548	-81.8269	-78.0122
1.549	-82.1906	-78.4032
1.55	-81.3683	-78.1133
1.551	-81.4745	-78.2492
1.552	-81.6549	-78.5973
1.553	-81.4095	-78.713
1.554	-82.3652	-78.789
1.555	-81.93	-78.771
1.556	-83.1085	-78.8404
1.557	-82.6179	-78.9945
1.558	-83.18	-79.4823
1.559	-84.0136	-80.2554
1.56	-83.7322	-80.1154
1.561	-83.7246	-80.2459
1.562	-84.338	-80.6065
1.563	-84.0569	-80.5089
1.564	-84.4693	-81.2861
1.565	-83.8562	-81.1245
1.566	-84.2463	-80.9608
1.567	-83.6898	-80.8391
1.568	-84.9302	-80.8831
1.569	-83.8899	-80.4035
1.57	-84.3204	-81.2541
1.571	-84.7235	-80.5379
1.572	-84.4962	-80.3979
1.573	-84.0604	-80.8024
1.574	-84.6156	-80.2319
1.575	-82.8859	-79.8082
1.576	-82.8968	-80.2764
1.577	-83.8665	-80.5438
1.578	-83.4423	-80.2706
1.579	-83.2813	-79.8272
1.58	-83.2552	-80.1868
1.581	-83.6881	-80.4487
1.582	-84.3481	-80.5445
1.583	-83.2581	-80.0957
1.584	-83.6687	-80.5904
1.585	-84.2218	-80.8975
1.586	-83.4085	-79.9495
1.587	-84.251	-80.3942
1.588	-83.3264	-80.3985
1.589	-83.2582	-80.5635
1.59	-82.962	-80.0132
1.591	-82.7531	-79.9277
1.592	-82.9	-79.7492
1.593	-81.8157	-79.3491
1.594	-82.1348	-79.4132
1.595	-81.4705	-79.1014
1.596	-81.3633	-79.2195
1.597	-81.4053	-79.2261
1.598	-82.2261	-79.9504
1.599	-82.4459	-79.6346
1.6	-82.0936	-79.6272
1.601	-82.7415	-79.8683
1.602	-82.1563	-80.0189
1.603	-83.4877	-80.5079
1.604	-82.7009	-81.0456
1.605	-82.7458	-81.2765
1.606	-82.0816	-80.9124
1.607	-82.3785	-80.4181
1.608	-81.9546	-81.0808
1.609	-82.7319	-81.3365
1.61	-84.0285	-82.1217
1.611	-82.4904	-81.875
1.612	-83.0798	-82.4283
1.613	-83.4696	-82.316
1.614	-84.9838	-84.1854
1.615	-84.4109	-83.7443
1.616	-84.8613	-83.337
1.617	-85.1049	-83.5162
1.618	-84.1144	-83.2605
1.619	-84.0039	-82.9304
1.62	-83.6419	-82.746
1.621	-82.7557	-81.8369
1.622	-83.1466	-81.6681
1.623	-82.9419	-81.6174
1.624	-83.4295	-82.9751
1.625	-83.3741	-82.9945
1.626	-83.1194	-83.0951
1.627	-84.0364	-83.6108
1.628	-85.4175	-84.4801
1.629	-84.9398	-84.636
1.63	-85.5157	-84.4739
1.631	-87.1388	-86.2789
1.632	-87.7471	-85.8068
1.633	-88.8164	-86.9769
1.634	-89.1282	-87.1799
1.635	-89.202	-87.7754
1.636	-89.4078	-87.0078
1.637	-91.2501	-87.2945
1.638	-89.7285	-87.0134
1.639	-91.7246	-88.351
1.64	-89.5236	-87.0919
1.641	-88.7535	-86.6489
1.642	-89.8108	-86.2275
1.643	-88.5308	-85.2948
1.644	-88.6854	-86.5428
1.645	-88.2912	-85.657
1.646	-88.2041	-84.8702
1.647	-89.7223	-85.6324
1.648	-88.2635	-85.6823
1.649	-89.7335	-87.3941
1.65	-90.5229	-86.7585
1.651	-88.8073	-86.48
1.652	-89.5799	-85.9211
1.653	-89.5297	-85.9849
1.654	-89.5687	-85.2881
1.655	-87.2199	-85.3645
1.656	-90.0888	-85.4674
1.657	-87.3032	-84.9667
1.658	-87.1229	-84.3183
1.659	-87.4499	-85.2926
1.66	-88.1483	-85.9711
1.661	-88.6427	-85.0089
1.662	-87.5725	-83.9823
1.663	-86.2672	-84.3902
1.664	-87.2532	-83.4886
1.665	-87.7165	-84.2124
1.666	-87.2086	-83.8007
1.667	-87.9074	-84.8005
1.668	-88.2271	-84.9772
1.669	-88.4961	-84.5948
1.67	-88.9931	-84.7802
1.671	-88.4818	-84.1029
1.672	-91.5297	-86.3916
1.673	-91.0824	-86.2075
1.674	-92.3707	-87.0238
1.675	-91.6159	-85.6831
1.676	-92.3099	-87.2065
1.677	-92.0661	-86.1927
1.678	-88.7827	-85.9595
1.679	-89.1986	-85.4514
1.68	-91.2149	-85.7354
1.681	-88.6939	-84.7181
1.682	-87.9411	-84.5095
1.683	-87.3577	-85.5901
1.684	-87.4795	-84.5558
1.685	-86.782	-83.3263
1.686	-87.6318	-84.028
1.687	-86.7551	-84.3559
1.688	-88.3675	-85.4095
1.689	-87.154	-84.6522
1.69	-86.7117	-83.5335
1.691	-86.9176	-84.3969
1.692	-88.9614	-87.0395
1.693	-87.2266	-85.2612
1.694	-87.3767	-85.3726
1.695	-87.7899	-85.8988
1.696	-86.952	-85.6812
1.697	-87.0536	-84.1619
1.698	-86.5949	-84.4907
1.699	-88.9433	-86.4758
1.7	-88.3761	-85.8446
1.701	-89.2841	-88.4623
1.702	-89.1277	-87.298
1.703	-89.6048	-87.2817
1.704	-90.2749	-86.7109
1.705	-90.1009	-86.5657
1.706	-90.7372	-86.0445
1.707	-91.715	-87.1622
1.708	-89.7748	-86.0857
1.709	-89.7406	-84.501
1.71	-89.1027	-85.4775
1.711	-89.6782	-85.9892
1.712	-89.1856	-85.443
1.713	-88.3194	-84.027
1.714	-88.6212	-85.0155
1.715	-88.4286	-84.957
1.716	-90.3122	-85.4606
1.717	-91.86	-86.7948
1.718	-97.402	-88.9291
1.719	-91.7489	-86.025
1.72	-94.1317	-87.1821
1.721	-93.8911	-86.4958
1.722	-92.7527	-88.4543
1.723	-93.4229	-87.1004
1.724	-94.4659	-87.2646
1.725	-97.9775	-87.4261
1.726	-94.7488	-88.1224
1.727	-94.6397	-87.0481
1.728	-93.8148	-87.8967
1.729	-95.1307	-88.2173
1.73	-92.4187	-86.8806
1.731	-92.9806	-89.5299
1.732	-93.915	-88.1401
1.733	-94.2252	-88.6998
1.734	-92.508	-88.2737
1.735	-91.4111	-87.7047
1.736	-91.2958	-88.834
1.737	-91.5433	-88.4043
1.738	-90.0711	-88.4233
1.739	-88.6573	-87.2633
1.74	-88.3134	-87.6343
1.741	-86.2711	-86.7463
1.742	-85.7474	-86.9187
1.743	-86.8153	-87.9558
1.744	-87.3367	-87.7098
1.745	-85.8377	-85.8623
1.746	-85.5735	-86.5606
1.747	-85.4689	-85.6114
1.748	-85.0384	-86.4323
1.749	-84.328	-85.7497
1.75	-85.3469	-86.242
1.751	-83.9872	-85.6086
1.752	-83.5277	-84.5181
1.753	-83.2793	-85.4206
1.754	-83.7246	-86.1728
1.755	-83.185	-85.273
1.756	-82.6512	-84.3995
1.757	-82.824	-84.9576
1.758	-82.6704	-84.541
1.759	-82.3703	-83.67
1.76	-82.7599	-84.3436
1.761	-82.5792	-83.7965
1.762	-83.2499	-84.5996
1.763	-83.8284	-84.4423
1.764	-82.8559	-84.5639
1.765	-81.927	-83.9393
1.766	-82.5789	-84.3366
1.767	-82.7876	-83.4888
1.768	-83.4567	-83.8162
1.769	-83.6259	-84.8014
1.77	-83.4275	-83.3394
1.771	-82.9361	-83.2783
1.772	-82.5368	-84.1419
1.773	-83.6489	-85.1855
1.774	-83.3937	-84.8452
1.775	-82.6864	-84.3994
1.776	-82.8008	-84.0285
1.777	-82.9729	-83.6301
1.778	-82.9042	-83.9867
1.779	-84.3034	-84.0588
1.78	-82.8086	-83.606
1.781	-82.7676	-83.2727
1.782	-83.2108	-83.1011
1.783	-83.1272	-83.2502
1.784	-82.9073	-83.5068
1.785	-83.2366	-83.6947
1.786	-83.927	-84.7185
1.787	-84.4375	-84.4389
1.788	-84.1605	-84.3105
1.789	-83.3672	-84.367
1.79	-84.8652	-84.1479
1.791	-85.3367	-84.9147
1.792	-85.701	-84.9095
1.793	-86.0734	-84.6587
1.794	-86.6447	-85.7296
1.795	-85.2402	-84.3703
1.796	-85.4259	-84.4782
1.797	-85.2347	-84.4651
1.798	-85.9812	-85.2613
1.799	-85.5727	-84.2908
1.8	-84.6329	-83.5624
1.801	-84.0743	-83.5886
1.802	-84.1345	-83.4406
1.803	-83.9216	-83.6709
1.804	-84.1232	-83.5731
1.805	-83.9514	-83.6941
1.806	-83.7457	-83.5776
1.807	-82.8355	-82.8796
1.808	-83.1706	-84.1431
1.809	-83.0106	-83.8476
1.81	-84.1116	-84.2088
1.811	-83.2506	-84.3628
1.812	-83.5864	-84.3406
1.813	-82.6094	-83.9093
1.814	-84.2784	-84.945
1.815	-84.0864	-85.3025
1.816	-84.8149	-85.6263
1.817	-83.7726	-85.7348
1.818	-84.084	-85.5477
1.819	-85.0064	-87.367
1.82	-85.7289	-87.0512
1.821	-85.1413	-86.4808
1.822	-84.3672	-87.2698
1.823	-84.358	-86.5188
1.824	-83.8533	-86.8171
1.825	-85.4629	-87.6281
1.826	-84.8967	-87.1777
1.827	-85.7949	-88.0812
1.828	-84.6891	-87.5276
1.829	-84.4712	-87.6602
1.83	-85.8201	-89.103
1.831	-85.0537	-87.1425
1.832	-84.1831	-85.3327
1.833	-82.9822	-85.305
1.834	-83.3177	-85.4498
1.835	-82.9398	-85.2496
1.836	-82.3329	-83.9969
1.837	-82.5021	-85.1697
1.838	-83.1225	-84.4368
1.839	-83.0106	-84.7006
1.84	-82.8813	-84.7067
1.841	-83.6814	-85.2997
1.842	-83.5662	-84.1068
1.843	-83.1769	-83.3727
1.844	-82.5249	-84.2212
1.845	-83.3929	-83.7834
1.846	-82.6854	-82.9294
1.847	-83.6201	-82.9422
1.848	-83.532	-84.8976
1.849	-82.904	-83.5645
1.85	-82.1668	-83.7736
1.851	-85.1262	-85.4512
1.852	-83.9089	-85.0045
1.853	-85.1447	-85.6528
1.854	-85.1803	-85.2204
1.855	-83.3133	-84.2474
1.856	-84.6139	-85.3503
1.857	-84.9244	-85.6432
1.858	-85.6292	-85.1677
1.859	-83.9891	-84.7195
1.86	-84.8555	-85.8449
1.861	-86.351	-85.6091
1.862	-85.1257	-86.4259
1.863	-86.2046	-86.9319
1.864	-85.2224	-88.0072
1.865	-86.4379	-87.9609
1.866	-86.324	-88.9898
1.867	-86.8366	-88.1482
1.868	-87.2549	-88.0771
1.869	-88.5135	-90.3206
1.87	-88.6583	-89.1442
1.871	-88.6386	-88.598
1.872	-86.5321	-87.2118
1.873	-85.2021	-86.4392
1.874	-85.3669	-86.0125
1.875	-86.3681	-86.4307
1.876	-85.8914	-86.6131
1.877	-85.8345	-86.5892
1.878	-86.6523	-87.0494
1.879	-86.9259	-86.7428
1.88	-87.0027	-87.4609
1.881	-85.7597	-85.4046
1.882	-87.165	-87.0061
1.883	-85.3204	-85.6473
1.884	-86.5298	-85.6006
1.885	-85.5691	-86.4695
1.886	-85.8684	-85.2694
1.887	-86.3783	-84.8769
1.888	-85.5643	-85.0426
1.889	-86.5207	-85.1698
1.89	-85.9359	-84.3569
1.891	-86.5304	-84.7854
1.892	-87.4124	-85.2438
1.893	-88.4919	-86.1333
1.894	-85.7293	-84.4522
1.895	-87.4934	-86.2585
1.896	-86.6759	-85.5964
1.897	-86.5525	-85.6237
1.898	-87.9023	-86.7216
1.899	-86.982	-85.7965
1.9	-87.917	-85.9172
1.901	-86.6928	-84.9129
1.902	-86.6229	-85.3317
1.903	-88.7786	-85.9121
1.904	-88.6985	-86.8197
1.905	-90.251	-87.4693
1.906	-87.0026	-85.9514
1.907	-89.5805	-86.7627
1.908	-88.8414	-86.3628
1.909	-88.8798	-86.2826
1.91	-86.9623	-85.1112
1.911	-88.1208	-85.7816
1.912	-87.7704	-85.0728
1.913	-87.6006	-84.469
1.914	-86.8875	-84.6225
1.915	-86.5354	-84.064
1.916	-87.6844	-86.0883
1.917	-86.6898	-84.5357
1.918	-87.3962	-86.6682
1.919	-85.8252	-85.6807
1.92	-88.286	-85.7118
1.921	-85.9593	-85.5658
1.922	-86.632	-86.4204
1.923	-86.8273	-85.167
1.924	-87.6127	-85.521
1.925	-88.2787	-87.0152
1.926	-87.038	-85.2223
1.927	-87.2136	-84.9228
1.928	-88.0356	-87.6427
1.929	-88.5606	-86.0441
1.93	-88.5897	-87.322
1.931	-87.0717	-87.0131
1.932	-89.5329	-86.8384
1.933	-89.576	-87.5194
1.934	-89.0323	-87.6767
1.935	-91.0571	-87.5882
1.936	-92.3059	-86.9687
1.937	-93.7619	-88.53
1.938	-89.4	-85.4355
1.939	-90.7957	-87.894
1.94	-90.9812	-86.4257
1.941	-89.8467	-85.9279
1.942	-91.0237	-86.5987
1.943	-90.7356	-86.2399
1.944	-91.9968	-86.8292
1.945	-89.8569	-86.8143
1.946	-93.9501	-86.7593
1.947	-92.9265	-86.2308
1.948	-96.3591	-86.5115
1.949	-92.0126	-86.348
1.95	-97.6673	-87.221
1.951	-95.3689	-86.5103
1.952	-93.0305	-86.6496
1.953	-92.7312	-85.4189
1.954	-90.3756	-85.3607
1.955	-90.5167	-85.1107
1.956	-89.4025	-84.5132
1.957	-90.8107	-85.0656
1.958	-91.1784	-85.8364
1.959	-91.3048	-86.147
1.96	-92.2898	-87.1437
1.961	-92.1717	-86.4892
1.962	-93.223	-87.436
1.963	-95.2814	-87.3506
1.964	-91.816	-87.5002
1.965	-94.9944	-86.9282
1.966	-94.8916	-87.095
1.967	-94.1211	-86.6943
1.968	-98.4556	-89.027
1.969	-94.5848	-87.4045
1.97	-94.6669	-86.8321
1.971	-97.8121	-87.1468
1.972	-93.1398	-88.6297
1.973	-94.4103	-87.4951
1.974	-96.0417	-88.521
1.975	-95.8544	-88.2083
1.976	-94.2999	-88.5428
1.977	-95.1967	-88.2627
1.978	-96.0598	-89.2855
1.979	-94.2463	-88.5563
1.98	-96.1636	-89.0028
1.981	-94.5708	-88.502
1.982	-97.0176	-88.8992
1.983	-96.7411	-88.0711
1.984	-95.0646	-88.0643
1.985	-96.6532	-89.3354
1.986	-92.3228	-88.3609
1.987	-94.0653	-88.5795
1.988	-91.9348	-87.2698
1.989	-93.0578	-87.9913
1.99	-92.646	-86.7595
1.991	-93.9432	-88.7807
1.992	-92.4326	-87.8754
1.993	-94.6213	-87.6461
1.994	-90.7226	-86.7675
1.995	-92.9662	-87.7566
1.996	-93.1662	-87.3844
1.997	-93.3038	-86.8814
1.998	-93.8368	-86.6657
1.999	-89.6026	-85.1225
2	-91.0993	-86.3765
