# Supplementary material for: Wireless in-body sensing through genetically engineered bacteria
Source: Nat Commun. 2025 Nov 25;16:10432. doi: 10.1038/s41467-025-65416-5 (PMC12647575; doi:10.1038/s41467-025-65416-5)
Supplement: Supplementary file 6 — Source Data [file 41467_2025_65416_MOESM6_ESM.zip › fig-s6-e.xlsx]

## Sheet: Sheet1
	|ΔS21| (dB)
Frequency (GHz)	with implant	without implant
0.5	-101.472	-88.15
0.501	-100.235	-87.7216
0.502	-99.0478	-87.8887
0.503	-105.54	-88.9674
0.504	-103.516	-88.1484
0.505	-109.598	-89.2714
0.506	-112.234	-88.7187
0.507	-99.3791	-89.8827
0.508	-112.568	-89.2052
0.509	-104.72	-91.8846
0.51	-104.1	-90.9066
0.511	-103.3	-91.8893
0.512	-102.535	-93.0391
0.513	-97.8331	-92.3807
0.514	-98.033	-93.7621
0.515	-96.3724	-93.2395
0.516	-95.8526	-92.257
0.517	-94.3304	-92.7632
0.518	-94.4599	-92.5312
0.519	-93.501	-94.3644
0.52	-92.8567	-92.4509
0.521	-92.1669	-93.4304
0.522	-88.8438	-97.0286
0.523	-89.526	-95.6706
0.524	-87.2935	-100.886
0.525	-87.3871	-100.256
0.526	-85.4041	-95.665
0.527	-84.9072	-95.58
0.528	-86.1044	-91.7574
0.529	-85.7932	-89.5995
0.53	-86.2268	-87.7941
0.531	-87.2892	-87.4837
0.532	-88.762	-89.2222
0.533	-89.1103	-92.3635
0.534	-87.037	-90.8349
0.535	-87.0102	-91.664
0.536	-85.8935	-88.827
0.537	-85.0747	-87.9226
0.538	-85.3385	-88.2323
0.539	-85.3186	-87.0091
0.54	-85.306	-87.4332
0.541	-86.0037	-86.7952
0.542	-86.0853	-88.0324
0.543	-87.1544	-89.3016
0.544	-86.9595	-90.2919
0.545	-88.4961	-92.6004
0.546	-88.5733	-93.108
0.547	-88.7309	-96.4272
0.548	-91.4021	-100.696
0.549	-90.7985	-93.5357
0.55	-90.7847	-93.4933
0.551	-89.3464	-89.9323
0.552	-88.4288	-89.6071
0.553	-87.9611	-88.3691
0.554	-87.8285	-86.9974
0.555	-86.9182	-86.2791
0.556	-86.5248	-85.6157
0.557	-88.1994	-86.616
0.558	-87.0253	-85.6028
0.559	-88.4193	-86.36
0.56	-88.7949	-86.2595
0.561	-91.3018	-86.7254
0.562	-90.4317	-86.1118
0.563	-93.2513	-86.7152
0.564	-93.1505	-86.3901
0.565	-94.0864	-85.3709
0.566	-100.991	-86.3273
0.567	-105.024	-86.5551
0.568	-104.911	-86.05
0.569	-100.621	-85.4893
0.57	-116.438	-86.5224
0.571	-106.285	-86.8797
0.572	-102.109	-86.7894
0.573	-102.112	-87.0319
0.574	-96.091	-87.5661
0.575	-92.5704	-88.479
0.576	-91.5085	-88.95
0.577	-89.0634	-90.5151
0.578	-89.9962	-90.2615
0.579	-88.5064	-90.2707
0.58	-86.1927	-91.1324
0.581	-86.5798	-89.4069
0.582	-85.4916	-91.198
0.583	-84.3016	-90.4784
0.584	-84.3004	-90.3998
0.585	-83.3721	-90.2201
0.586	-82.7838	-90.0901
0.587	-82.3523	-90.5957
0.588	-81.511	-89.822
0.589	-81.4675	-89.1914
0.59	-81.0102	-89.2735
0.591	-80.8759	-89.1547
0.592	-79.8382	-90.0317
0.593	-80.0224	-89.7635
0.594	-79.388	-89.4627
0.595	-79.56	-91.4862
0.596	-79.0185	-89.7385
0.597	-79.2164	-91.242
0.598	-79.3742	-91.068
0.599	-79.0234	-92.2084
0.6	-79.7139	-91.6997
0.601	-79.9353	-93.0261
0.602	-80.3484	-95.2451
0.603	-80.34	-97.5068
0.604	-80.4179	-96.6571
0.605	-80.3922	-100.608
0.606	-81.7902	-94.8655
0.607	-81.6315	-97.9952
0.608	-81.2853	-101.4
0.609	-81.2025	-98.7646
0.61	-82.054	-96.9727
0.611	-81.4342	-105.082
0.612	-81.2031	-118.639
0.613	-81.0032	-106.327
0.614	-80.8028	-101.053
0.615	-80.4228	-100.303
0.616	-80.5158	-98.0602
0.617	-80.0504	-100.61
0.618	-79.512	-97.2871
0.619	-80.1973	-94.7516
0.62	-79.6442	-94.4528
0.621	-79.4119	-96.5533
0.622	-80.0881	-91.2553
0.623	-79.9244	-91.4698
0.624	-79.4438	-92.5861
0.625	-79.3757	-91.475
0.626	-79.2075	-89.9737
0.627	-79.1941	-91.4726
0.628	-79.1219	-92.368
0.629	-79.3833	-89.4897
0.63	-78.7827	-91.1975
0.631	-78.2984	-92.7413
0.632	-78.71	-93.6129
0.633	-78.5501	-94.8573
0.634	-78.8615	-96.4475
0.635	-78.5778	-95.8176
0.636	-78.7456	-98.7633
0.637	-78.7745	-99.7207
0.638	-78.9412	-96.0925
0.639	-78.9482	-102.661
0.64	-79.232	-104.847
0.641	-79.2405	-108.331
0.642	-79.0571	-107.152
0.643	-79.3628	-103.077
0.644	-79.3485	-96.8299
0.645	-79.2049	-98.4311
0.646	-79.2191	-98.2528
0.647	-79.264	-92.7872
0.648	-78.8006	-97.1709
0.649	-78.7289	-96.8961
0.65	-78.5955	-95.1331
0.651	-78.5739	-92.8311
0.652	-77.9887	-93.4246
0.653	-77.6381	-90.5898
0.654	-77.382	-89.0505
0.655	-78.024	-88.6934
0.656	-77.4085	-87.0628
0.657	-77.4525	-86.5706
0.658	-76.7804	-86.7728
0.659	-76.8308	-86.3473
0.66	-76.5925	-87.1902
0.661	-76.6441	-86.0019
0.662	-76.3048	-86.657
0.663	-76.2201	-86.9139
0.664	-75.9938	-86.0798
0.665	-75.8105	-86.9957
0.666	-75.4697	-86.9672
0.667	-75.1561	-86.4518
0.668	-75.0995	-87.1809
0.669	-75.1103	-86.2862
0.67	-74.9646	-86.0176
0.671	-74.7968	-87.0798
0.672	-74.7324	-86.7834
0.673	-74.9435	-86.1769
0.674	-74.9159	-85.279
0.675	-75.245	-85.485
0.676	-75.0878	-85.5032
0.677	-75.1423	-85.1911
0.678	-75.1234	-84.7515
0.679	-75.0526	-85.004
0.68	-75.1652	-84.1328
0.681	-74.884	-84.1215
0.682	-75.1184	-84.0903
0.683	-75.0953	-83.28
0.684	-75.1126	-82.2714
0.685	-75.429	-81.5591
0.686	-75.8609	-81.398
0.687	-76.2233	-80.3421
0.688	-76.4928	-79.8857
0.689	-77.0646	-79.2947
0.69	-77.3342	-79.3153
0.691	-77.7945	-78.8979
0.692	-77.6695	-79.2731
0.693	-77.6784	-79.212
0.694	-77.1958	-79.0367
0.695	-77.2016	-79.2824
0.696	-76.3771	-79.4989
0.697	-76.0443	-79.7076
0.698	-75.744	-79.8074
0.699	-75.4504	-80.1218
0.7	-75.3607	-79.9561
0.701	-75.3827	-80.4836
0.702	-74.8441	-80.1718
0.703	-74.6572	-80.8247
0.704	-74.6429	-79.8581
0.705	-74.2719	-79.7305
0.706	-74.3282	-79.6496
0.707	-74.0267	-80.0028
0.708	-73.7692	-80.0613
0.709	-73.5645	-80.512
0.71	-73.5162	-80.113
0.711	-73.1865	-80.9455
0.712	-72.9499	-80.7441
0.713	-72.9608	-81.5117
0.714	-72.5871	-82.1202
0.715	-72.723	-82.2067
0.716	-72.3354	-82.9852
0.717	-71.9523	-82.8489
0.718	-72.0986	-83.6173
0.719	-71.8522	-85.1432
0.72	-71.856	-84.9344
0.721	-71.7824	-87.0637
0.722	-71.8241	-86.238
0.723	-71.8382	-86.4564
0.724	-71.5632	-85.1622
0.725	-71.5846	-86.3787
0.726	-71.4743	-86.2358
0.727	-71.4503	-86.5002
0.728	-71.5068	-86.2209
0.729	-71.1675	-86.7246
0.73	-71.0292	-85.061
0.731	-70.86	-87.1117
0.732	-70.8562	-86.9662
0.733	-70.6658	-87.5222
0.734	-70.7272	-88.5697
0.735	-70.7546	-89.3027
0.736	-70.5145	-88.0127
0.737	-70.8463	-91.8184
0.738	-70.8149	-91.4321
0.739	-70.8873	-91.6223
0.74	-70.9546	-93.6944
0.741	-70.7503	-94.2514
0.742	-70.9095	-93.9559
0.743	-70.69	-96.0327
0.744	-70.7422	-95.3471
0.745	-70.6915	-94.0896
0.746	-70.7169	-98.2041
0.747	-70.5754	-93.9276
0.748	-70.6131	-96.1891
0.749	-70.4726	-94.8439
0.75	-70.4581	-97.5998
0.751	-70.3941	-95.3763
0.752	-70.2929	-92.6971
0.753	-70.3303	-95.0076
0.754	-70.1911	-95.331
0.755	-70.2332	-92.6083
0.756	-70.1631	-96.8053
0.757	-70.2583	-99.2596
0.758	-70.3887	-94.4081
0.759	-70.4425	-94.8784
0.76	-70.1082	-96.7759
0.761	-70.305	-93.863
0.762	-70.3835	-95.2067
0.763	-70.5024	-93.7146
0.764	-70.58	-95.453
0.765	-70.6265	-92.3051
0.766	-70.5348	-92.0917
0.767	-70.6019	-90.4805
0.768	-70.6951	-88.505
0.769	-71.0226	-88.4106
0.77	-70.8252	-88.0133
0.771	-70.912	-86.4137
0.772	-70.9027	-86.9681
0.773	-70.7504	-85.3903
0.774	-70.8858	-85.3689
0.775	-70.5629	-84.82
0.776	-70.7825	-85.1832
0.777	-70.6477	-84.1874
0.778	-70.7089	-84.0565
0.779	-70.6959	-84.0329
0.78	-70.5567	-84.2464
0.781	-70.6725	-84.4352
0.782	-70.6513	-83.8449
0.783	-70.6358	-83.9033
0.784	-70.8439	-85.7301
0.785	-70.8382	-84.4873
0.786	-70.8754	-85.5582
0.787	-70.9266	-87.1118
0.788	-70.9844	-87.3475
0.789	-70.9012	-86.3853
0.79	-71.0776	-85.007
0.791	-70.8758	-83.8862
0.792	-71.1069	-85.0895
0.793	-70.4591	-84.642
0.794	-70.8642	-82.0924
0.795	-70.8155	-80.7543
0.796	-70.2941	-81.7487
0.797	-70.6809	-80.8741
0.798	-70.2446	-80.1711
0.799	-70.1359	-80.076
0.8	-70.2176	-79.7308
0.801	-69.879	-79.9111
0.802	-69.6364	-81.3329
0.803	-69.6868	-78.7892
0.804	-69.7872	-79.1166
0.805	-69.5031	-77.5938
0.806	-70.1268	-80.1683
0.807	-69.9343	-79.0047
0.808	-69.9869	-81.3003
0.809	-69.0607	-81.5199
0.81	-69.8051	-78.8272
0.811	-69.4204	-81.6661
0.812	-69.7344	-81.1948
0.813	-69.9991	-82.5573
0.814	-70.1729	-82.8119
0.815	-69.9987	-82.4299
0.816	-70.0773	-82.4734
0.817	-70.371	-82.7067
0.818	-70.1723	-83.467
0.819	-70.237	-82.0477
0.82	-70.6405	-84.7849
0.821	-70.8433	-85.1337
0.822	-70.9401	-85.213
0.823	-71.2274	-85.8862
0.824	-71.4617	-87.1614
0.825	-71.8499	-86.7514
0.826	-71.8928	-87.236
0.827	-72.0725	-86.3197
0.828	-72.1382	-86.2888
0.829	-72.6695	-86.6343
0.83	-72.6901	-87.2303
0.831	-73.025	-87.5369
0.832	-73.3639	-87.6191
0.833	-73.6048	-87.7337
0.834	-73.8865	-87.1554
0.835	-74.004	-86.9495
0.836	-74.2286	-87.5733
0.837	-74.533	-86.1449
0.838	-74.3776	-85.3992
0.839	-74.4172	-85.115
0.84	-74.4951	-84.237
0.841	-74.7177	-82.9214
0.842	-74.5943	-83.192
0.843	-74.2441	-82.345
0.844	-74.6105	-82.1092
0.845	-74.2591	-81.4664
0.846	-74.228	-81.4684
0.847	-74.0506	-80.8515
0.848	-74.0783	-80.9624
0.849	-73.8065	-80.3872
0.85	-74.048	-80.0449
0.851	-74.0145	-79.9454
0.852	-73.9997	-80.2707
0.853	-73.8502	-79.9562
0.854	-73.8257	-79.9811
0.855	-73.8736	-80.5167
0.856	-73.4583	-80.6804
0.857	-73.8594	-80.7171
0.858	-73.725	-81.3724
0.859	-74.0443	-80.9504
0.86	-74.0184	-80.9833
0.861	-74.0106	-80.8987
0.862	-74.3658	-81.2196
0.863	-74.3031	-80.9228
0.864	-74.4838	-80.9209
0.865	-74.6368	-80.6331
0.866	-74.4372	-81.2094
0.867	-74.1232	-80.8541
0.868	-74.0613	-81.3765
0.869	-73.9958	-80.9818
0.87	-73.8796	-81.8557
0.871	-74.0354	-82.2907
0.872	-74.1014	-81.978
0.873	-74.2461	-82.7315
0.874	-74.537	-82.8195
0.875	-74.5196	-83.648
0.876	-74.6445	-84.5843
0.877	-75.014	-84.279
0.878	-75.4885	-84.7455
0.879	-75.8767	-84.2828
0.88	-76.2508	-84.1474
0.881	-76.3603	-83.0751
0.882	-76.7232	-83.5242
0.883	-76.7726	-82.6797
0.884	-77.2633	-82.5965
0.885	-77.515	-83.0646
0.886	-77.4424	-82.6925
0.887	-77.8461	-82.4354
0.888	-78.0012	-82.4774
0.889	-77.8487	-83.4614
0.89	-77.9946	-82.7904
0.891	-77.9173	-82.7947
0.892	-78.5691	-81.798
0.893	-78.1152	-82.1567
0.894	-78.7646	-82.2596
0.895	-78.0465	-81.6463
0.896	-78.8757	-81.3825
0.897	-78.5979	-81.2576
0.898	-78.6964	-81.4609
0.899	-78.5468	-81.0782
0.9	-78.4814	-81.9026
0.901	-78.3638	-81.1867
0.902	-78.2114	-80.8587
0.903	-78.3092	-80.8767
0.904	-78.3297	-81.3119
0.905	-77.9705	-81.56
0.906	-78.3766	-81.0818
0.907	-78.2105	-81.4589
0.908	-78.6249	-81.7157
0.909	-78.7144	-81.9916
0.91	-78.7284	-82.0428
0.911	-79.4684	-82.8612
0.912	-79.3533	-83.8415
0.913	-79.7321	-83.6186
0.914	-79.4256	-84.6762
0.915	-79.4526	-85.2663
0.916	-79.6801	-84.1974
0.917	-80.6619	-84.7603
0.918	-80.3026	-84.9943
0.919	-80.9799	-84.6702
0.92	-80.9031	-85.6764
0.921	-80.9536	-85.8823
0.922	-81.344	-86.0709
0.923	-81.6356	-88.3135
0.924	-81.8663	-88.7076
0.925	-82.4994	-88.1396
0.926	-81.6443	-88.9583
0.927	-83.9687	-85.4222
0.928	-83.0374	-87.1288
0.929	-83.3775	-86.8118
0.93	-83.6335	-86.0001
0.931	-84.6233	-85.8509
0.932	-84.2281	-86.6002
0.933	-90.824	-83.5348
0.934	-86.7159	-83.8341
0.935	-84.0684	-84.0748
0.936	-84.1069	-84.3284
0.937	-85.4011	-83.1203
0.938	-86.1128	-83.1394
0.939	-87.555	-80.2985
0.94	-87.6919	-80.0763
0.941	-84.8189	-82.3961
0.942	-85.5723	-79.7881
0.943	-87.615	-79.8315
0.944	-87.7644	-78.9387
0.945	-88.6908	-81.0318
0.946	-87.0163	-79.5125
0.947	-93.8236	-79.0352
0.948	-87.0902	-79.7521
0.949	-89.8972	-78.4774
0.95	-87.245	-78.3217
0.951	-86.7065	-78.6671
0.952	-89.8222	-78.1835
0.953	-86.5976	-79.3505
0.954	-84.1953	-79.3634
0.955	-84.704	-78.7168
0.956	-84.4221	-78.9842
0.957	-83.314	-79.9162
0.958	-85.4959	-78.4921
0.959	-84.3115	-78.8492
0.96	-85.0314	-78.5586
0.961	-84.7854	-78.3963
0.962	-84.964	-78.3074
0.963	-86.5325	-78.086
0.964	-84.8707	-77.9279
0.965	-85.6066	-77.6749
0.966	-86.3666	-77.619
0.967	-85.9387	-77.6942
0.968	-85.6656	-78.0129
0.969	-85.1597	-77.72
0.97	-85.3653	-77.8229
0.971	-85.5462	-77.1505
0.972	-86.0434	-77.3427
0.973	-87.385	-76.8385
0.974	-86.8395	-77.1947
0.975	-87.7286	-76.5345
0.976	-88.4725	-76.89
0.977	-89.4446	-76.7747
0.978	-90.7783	-76.8333
0.979	-90.997	-77.0399
0.98	-93.2616	-77.476
0.981	-93.9669	-77.4013
0.982	-95.838	-77.7309
0.983	-91.0428	-78.0952
0.984	-90.4107	-77.7553
0.985	-89.7436	-78.0352
0.986	-88.3912	-78.4504
0.987	-87.7917	-78.3402
0.988	-88.6246	-78.0624
0.989	-90.2915	-77.5434
0.99	-88.2704	-77.9903
0.991	-87.5169	-78.1429
0.992	-88.0928	-77.9543
0.993	-89.0091	-77.9765
0.994	-87.2417	-78.2449
0.995	-86.5908	-78.3934
0.996	-86.2105	-78.2096
0.997	-85.0336	-78.4517
0.998	-85.1876	-78.6465
0.999	-84.167	-78.4325
1	-84.385	-78.3618
1.001	-84.0497	-78.3603
1.002	-83.7664	-78.4202
1.003	-83.6495	-78.481
1.004	-83.2934	-77.9784
1.005	-82.854	-78.3032
1.006	-82.3317	-78.4645
1.007	-82.3815	-78.8392
1.008	-82.395	-78.277
1.009	-81.8954	-78.572
1.01	-81.81	-78.3934
1.011	-81.7073	-79.0477
1.012	-81.3666	-79.0368
1.013	-81.3494	-79.1158
1.014	-81.2349	-79.0142
1.015	-81.3873	-78.9229
1.016	-81.0907	-79.1531
1.017	-81.4485	-79.4603
1.018	-82.2508	-79.6377
1.019	-82.752	-79.8749
1.02	-82.8659	-79.3905
1.021	-83.4301	-80.2448
1.022	-82.9004	-79.8009
1.023	-84.4021	-80.7673
1.024	-84.5538	-79.8524
1.025	-84.9335	-80.8891
1.026	-85.2138	-81.2883
1.027	-87.76	-81.1124
1.028	-88.0819	-81.3179
1.029	-87.8151	-80.7265
1.03	-88.7062	-82.1704
1.031	-87.3363	-82.7758
1.032	-88.1176	-82.8025
1.033	-88.3875	-82.2477
1.034	-86.8114	-82.3072
1.035	-85.0112	-81.8761
1.036	-84.7506	-82.2007
1.037	-85.1492	-81.6301
1.038	-84.3421	-81.4934
1.039	-83.9604	-81.7507
1.04	-83.3979	-82.1554
1.041	-83.2975	-81.3786
1.042	-83.3437	-81.4797
1.043	-83.0645	-81.6758
1.044	-83.4228	-82.4482
1.045	-81.997	-83.8696
1.046	-81.9163	-83.5147
1.047	-82.031	-86.0913
1.048	-81.2228	-86.4707
1.049	-80.7018	-86.3643
1.05	-79.871	-86.7682
1.051	-78.822	-87.6983
1.052	-78.9822	-86.8349
1.053	-78.2498	-85.2685
1.054	-78.0958	-84.2307
1.055	-78.246	-83.5149
1.056	-77.9711	-82.4967
1.057	-78.3049	-81.8446
1.058	-78.0594	-80.9048
1.059	-78.1976	-80.6756
1.06	-78.1123	-80.7014
1.061	-77.4493	-79.6614
1.062	-77.4329	-79.4461
1.063	-77.1338	-80.0526
1.064	-77.1351	-79.7649
1.065	-76.728	-79.6241
1.066	-76.548	-79.5469
1.067	-76.3478	-79.1925
1.068	-76.0235	-79.5406
1.069	-75.7802	-79.2313
1.07	-75.6233	-79.9085
1.071	-75.5027	-79.5631
1.072	-75.229	-80.0907
1.073	-75.0419	-79.579
1.074	-75.1843	-79.8483
1.075	-74.6799	-79.2905
1.076	-74.816	-79.383
1.077	-74.17	-78.8511
1.078	-74.4949	-78.7764
1.079	-74.08	-78.1462
1.08	-74.1209	-78.6692
1.081	-73.9527	-78.177
1.082	-73.9501	-78.3866
1.083	-73.857	-77.8025
1.084	-73.527	-78.6193
1.085	-73.4041	-78.6949
1.086	-73.0816	-78.1295
1.087	-72.9949	-77.9644
1.088	-72.8531	-77.9987
1.089	-72.3075	-77.7081
1.09	-72.6596	-78.0373
1.091	-72.6314	-77.9667
1.092	-72.4728	-77.672
1.093	-72.4063	-77.2421
1.094	-72.2801	-76.9134
1.095	-72.4065	-77.4774
1.096	-72.5126	-77.3344
1.097	-72.3331	-77.1521
1.098	-72.2485	-77.4986
1.099	-72.3378	-77.6003
1.1	-72.3466	-77.9097
1.101	-72.1095	-77.5513
1.102	-72.1219	-77.7933
1.103	-72.322	-77.5324
1.104	-72.45	-77.0737
1.105	-72.3605	-77.1727
1.106	-72.168	-76.6678
1.107	-72.2978	-76.5495
1.108	-72.3576	-76.0204
1.109	-72.471	-75.8528
1.11	-72.4087	-75.741
1.111	-72.5151	-75.9268
1.112	-72.7977	-75.8535
1.113	-72.8579	-76.101
1.114	-73.0355	-76.1317
1.115	-72.9594	-76.1178
1.116	-72.9588	-76.4272
1.117	-73.3398	-76.6267
1.118	-73.1265	-76.6261
1.119	-73.2499	-76.8376
1.12	-73.3522	-77.044
1.121	-73.5594	-77.4922
1.122	-73.2818	-77.3735
1.123	-73.6948	-78.0058
1.124	-73.0147	-77.3067
1.125	-73.2052	-77.1725
1.126	-72.8609	-77.1069
1.127	-72.7405	-76.3201
1.128	-72.6189	-75.8429
1.129	-72.632	-75.8514
1.13	-72.3309	-75.5337
1.131	-72.1649	-75.1889
1.132	-71.7298	-74.6452
1.133	-71.8365	-74.5352
1.134	-71.5975	-74.3877
1.135	-71.6583	-74.0922
1.136	-71.5708	-73.9436
1.137	-71.411	-74.0708
1.138	-71.3317	-73.6143
1.139	-71.1584	-73.6286
1.14	-71.155	-73.5301
1.141	-71.117	-73.5357
1.142	-71.2176	-73.4088
1.143	-71.309	-73.613
1.144	-71.3148	-73.7809
1.145	-71.4304	-73.8975
1.146	-71.5979	-74.4631
1.147	-71.8683	-74.6384
1.148	-72.1442	-75.0042
1.149	-72.2014	-74.9796
1.15	-72.4685	-74.8024
1.151	-72.5989	-74.9379
1.152	-72.5898	-74.6545
1.153	-72.8884	-74.6685
1.154	-72.7618	-74.385
1.155	-72.7225	-74.0851
1.156	-72.9109	-74.3727
1.157	-72.8651	-74.2615
1.158	-73.1385	-74.5971
1.159	-73.0997	-74.6288
1.16	-73.1327	-75.0148
1.161	-73.7867	-75.7823
1.162	-73.6488	-75.5215
1.163	-73.9786	-75.7342
1.164	-74.0956	-75.5632
1.165	-74.3693	-75.5619
1.166	-74.158	-75.3464
1.167	-73.7988	-75.3587
1.168	-73.8988	-74.6682
1.169	-73.6997	-74.3231
1.17	-73.3969	-73.7917
1.171	-73.2691	-73.609
1.172	-73.0852	-73.3069
1.173	-72.8838	-73.1629
1.174	-72.7622	-72.9802
1.175	-72.8628	-72.9561
1.176	-72.73	-72.6859
1.177	-72.4407	-72.5984
1.178	-72.7485	-73.0286
1.179	-72.9958	-72.9435
1.18	-73.1636	-73.2421
1.181	-73.1068	-73.1795
1.182	-73.4899	-73.1871
1.183	-73.3578	-73.2834
1.184	-73.464	-73.4573
1.185	-73.5339	-73.4268
1.186	-73.7321	-73.5819
1.187	-73.9528	-73.7097
1.188	-74.2157	-74.1057
1.189	-74.6227	-74.3163
1.19	-75.0338	-74.4918
1.191	-75.3662	-74.6945
1.192	-75.7155	-75.1289
1.193	-76.3143	-75.6902
1.194	-76.5624	-75.9976
1.195	-77.1561	-76.3727
1.196	-77.7962	-76.8767
1.197	-78.1569	-77.113
1.198	-78.2443	-77.1983
1.199	-78.5259	-77.6704
1.2	-78.3008	-77.1031
1.201	-77.6835	-76.7625
1.202	-77.4531	-76.6848
1.203	-77.3569	-76.7815
1.204	-77.3588	-76.5627
1.205	-77.2172	-76.8453
1.206	-77.1168	-76.4847
1.207	-76.9349	-76.4909
1.208	-76.6683	-76.0336
1.209	-76.8015	-75.8734
1.21	-76.6635	-75.7026
1.211	-76.3025	-75.3997
1.212	-76.3203	-75.6622
1.213	-75.8707	-75.2824
1.214	-76.1432	-75.5621
1.215	-76.0291	-75.8402
1.216	-75.8758	-75.7533
1.217	-76.2925	-76.021
1.218	-76.3837	-76.3532
1.219	-76.5871	-76.6114
1.22	-76.8556	-76.7627
1.221	-76.583	-76.5
1.222	-77.2546	-76.6536
1.223	-77.3575	-76.5806
1.224	-77.2946	-76.7036
1.225	-77.8977	-76.7769
1.226	-78.0801	-76.7749
1.227	-77.8431	-76.7223
1.228	-77.9033	-76.7951
1.229	-78.4157	-77.602
1.23	-79.1414	-78.0677
1.231	-80.0842	-78.326
1.232	-79.8631	-78.3634
1.233	-80.4874	-78.5723
1.234	-81.8997	-78.5446
1.235	-82.4812	-78.6509
1.236	-83.1041	-78.6023
1.237	-82.6973	-78.0343
1.238	-83.0973	-78.1142
1.239	-82.4598	-77.6167
1.24	-81.4993	-76.9385
1.241	-81.5101	-77.145
1.242	-80.881	-76.8826
1.243	-80.7782	-76.5395
1.244	-80.218	-76.0158
1.245	-80.1396	-76.1831
1.246	-79.6473	-75.9094
1.247	-79.7698	-75.772
1.248	-79.4881	-75.8779
1.249	-79.1388	-75.7685
1.25	-79.4025	-75.9435
1.251	-79.5695	-75.7075
1.252	-79.258	-76.0686
1.253	-79.1193	-76.1699
1.254	-78.9443	-76.3405
1.255	-79.3539	-76.2931
1.256	-79.3286	-76.5678
1.257	-79.488	-76.7641
1.258	-79.5915	-76.9333
1.259	-79.6561	-77.0693
1.26	-79.7304	-77.0896
1.261	-79.4546	-76.9458
1.262	-80.2156	-77.2511
1.263	-79.7389	-77.6255
1.264	-79.6163	-77.5648
1.265	-79.6417	-77.4611
1.266	-79.511	-77.5971
1.267	-79.1668	-77.2254
1.268	-78.3908	-77.0367
1.269	-78.1647	-76.9994
1.27	-78.0362	-77.3661
1.271	-78.0387	-76.6232
1.272	-77.6656	-76.693
1.273	-77.6245	-76.7414
1.274	-77.0614	-76.6542
1.275	-77.6286	-76.8644
1.276	-77.6325	-77.5794
1.277	-77.7966	-77.5849
1.278	-78.1811	-77.5526
1.279	-78.425	-78.1862
1.28	-78.5237	-78.1591
1.281	-78.9919	-78.878
1.282	-78.6386	-78.9718
1.283	-78.9198	-79.2941
1.284	-79.1386	-79.4442
1.285	-79.4609	-79.992
1.286	-79.6398	-80.3362
1.287	-79.8872	-80.6132
1.288	-79.2691	-80.6099
1.289	-79.6957	-80.3035
1.29	-79.3022	-80.4951
1.291	-79.3731	-80.702
1.292	-79.244	-80.6509
1.293	-79.3272	-80.9526
1.294	-79.355	-81.4485
1.295	-79.1865	-81.5951
1.296	-78.9991	-82.0399
1.297	-79.1382	-82.6391
1.298	-79.9098	-83.4249
1.299	-80.5145	-85.0463
1.3	-80.6299	-86.3959
1.301	-81.2656	-87.835
1.302	-81.7901	-86.8965
1.303	-82.318	-87.1964
1.304	-82.7668	-86.0275
1.305	-82.9372	-86.1071
1.306	-83.3281	-84.042
1.307	-83.1812	-83.6879
1.308	-82.4199	-83.8531
1.309	-82.3541	-82.6377
1.31	-82.2095	-82.422
1.311	-81.8633	-82.3346
1.312	-81.197	-82.3301
1.313	-80.7117	-82.5653
1.314	-80.2852	-81.8556
1.315	-80.3483	-82.4961
1.316	-80.3061	-82.3578
1.317	-80.2654	-83.1752
1.318	-80.2899	-83.6958
1.319	-80.1491	-84.4548
1.32	-81.01	-86.3616
1.321	-81.4343	-87.5195
1.322	-80.8295	-85.9869
1.323	-81.6087	-89.8615
1.324	-82.3076	-91.1291
1.325	-82.6599	-93.1465
1.326	-82.7504	-97.2277
1.327	-82.8826	-99.7274
1.328	-83.6978	-103.808
1.329	-83.6512	-100.243
1.33	-83.6912	-97.196
1.331	-82.9898	-108.074
1.332	-83.8896	-97.2028
1.333	-83.0986	-100.831
1.334	-83.2949	-96.786
1.335	-83.7714	-95.9308
1.336	-83.0309	-98.7166
1.337	-83.4875	-95.5646
1.338	-83.6175	-98.9701
1.339	-84.8251	-96.3584
1.34	-85.2765	-92.252
1.341	-86.3115	-91.2985
1.342	-86.4227	-89.4217
1.343	-87.0908	-89.2549
1.344	-90.2865	-88.9643
1.345	-89.9414	-88.0068
1.346	-90.3326	-87.803
1.347	-90.1123	-89.0282
1.348	-90.806	-87.2328
1.349	-89.9305	-87.6467
1.35	-90.9826	-87.5444
1.351	-89.8443	-88.4794
1.352	-90.8826	-86.7398
1.353	-89.3262	-88.964
1.354	-90.5437	-87.4383
1.355	-88.7094	-87.9907
1.356	-87.6915	-90.3048
1.357	-88.4859	-88.6198
1.358	-87.2629	-90.8316
1.359	-89.0531	-88.8011
1.36	-87.7483	-91.548
1.361	-88.2758	-92.5046
1.362	-87.3939	-96.0946
1.363	-86.8154	-97.7531
1.364	-85.7986	-102.783
1.365	-85.2265	-96.1779
1.366	-85.2388	-97.3906
1.367	-84.8436	-94.4537
1.368	-85.0218	-92.6674
1.369	-85.3563	-89.6532
1.37	-85.37	-89.4159
1.371	-84.8746	-89.6126
1.372	-85.658	-89.3862
1.373	-85.5969	-88.3064
1.374	-86.311	-89.81
1.375	-86.1843	-89.7132
1.376	-85.4332	-90.2187
1.377	-85.3415	-89.4884
1.378	-85.5466	-91.1175
1.379	-84.8563	-89.1259
1.38	-84.8165	-90.5373
1.381	-85.049	-89.2257
1.382	-86.2182	-89.551
1.383	-85.7975	-89.3089
1.384	-85.9749	-88.5419
1.385	-86.3706	-88.1242
1.386	-86.0016	-87.0069
1.387	-85.0678	-85.2326
1.388	-86.4575	-84.1241
1.389	-85.8286	-84.0961
1.39	-85.4184	-83.1416
1.391	-85.5905	-82.4363
1.392	-85.826	-82.3205
1.393	-84.9854	-82.0549
1.394	-85.6124	-81.7654
1.395	-85.2387	-81.4747
1.396	-85.4168	-81.8555
1.397	-85.478	-81.7194
1.398	-85.4656	-81.8464
1.399	-84.519	-82.0244
1.4	-84.8042	-82.1446
1.401	-83.902	-81.4527
1.402	-84.4896	-81.4937
1.403	-83.4195	-81.3952
1.404	-84.5524	-81.7016
1.405	-83.2463	-81.1811
1.406	-83.2366	-81.4797
1.407	-82.9305	-81.0627
1.408	-82.4774	-80.7833
1.409	-82.5797	-81.0611
1.41	-82.8027	-80.9135
1.411	-82.9337	-81.3079
1.412	-83.2609	-81.0579
1.413	-82.2827	-80.5737
1.414	-83.3311	-81.2435
1.415	-82.7627	-80.9192
1.416	-83.67	-80.4512
1.417	-84.5706	-81.2333
1.418	-85.0618	-81.0476
1.419	-86.1093	-80.9113
1.42	-85.1615	-81.3785
1.421	-86.6554	-81.6006
1.422	-87.7295	-81.9854
1.423	-86.5576	-81.2938
1.424	-87.9611	-82.4917
1.425	-88.0379	-83.1149
1.426	-87.3789	-83.2485
1.427	-86.0626	-82.2307
1.428	-86.8972	-82.7495
1.429	-85.4151	-83.1833
1.43	-86.1899	-82.833
1.431	-86.2749	-82.2158
1.432	-84.8061	-81.8492
1.433	-84.3735	-80.9653
1.434	-85.3275	-81.3364
1.435	-84.2817	-80.6215
1.436	-85.1746	-80.1214
1.437	-84.3402	-79.521
1.438	-83.143	-78.5052
1.439	-83.1271	-78.5083
1.44	-83.3582	-78.2058
1.441	-82.4483	-77.1438
1.442	-82.4143	-77.2623
1.443	-82.0252	-76.5862
1.444	-82.1609	-76.1737
1.445	-82.4397	-76.0662
1.446	-82.9017	-76.0381
1.447	-82.4515	-75.846
1.448	-81.9099	-75.2125
1.449	-81.9677	-75.0841
1.45	-82.292	-75.0712
1.451	-82.8397	-75.2612
1.452	-82.807	-75.2542
1.453	-82.2222	-75.4067
1.454	-82.6538	-75.4732
1.455	-82.9377	-75.3533
1.456	-82.1867	-75.064
1.457	-83.2463	-75.178
1.458	-84.2894	-75.7194
1.459	-83.6938	-75.6941
1.46	-83.192	-75.2845
1.461	-83.7965	-75.5913
1.462	-83.3184	-75.438
1.463	-83.0631	-75.4604
1.464	-83.5216	-75.4511
1.465	-84.8645	-76.02
1.466	-83.997	-75.9219
1.467	-83.8958	-75.9042
1.468	-84.2876	-76.1026
1.469	-84.6396	-76.1093
1.47	-84.1654	-75.9722
1.471	-84.7675	-76.4564
1.472	-84.6102	-76.2462
1.473	-84.2006	-76.1937
1.474	-84.0601	-76.1308
1.475	-84.265	-76.5109
1.476	-83.8262	-76.3464
1.477	-83.858	-76.622
1.478	-83.0144	-76.0881
1.479	-84.2091	-76.1006
1.48	-83.7801	-76.1544
1.481	-83.7779	-75.9048
1.482	-83.8808	-76.0806
1.483	-83.3884	-75.7779
1.484	-84.1587	-75.662
1.485	-84.4323	-75.9777
1.486	-84.8628	-75.8358
1.487	-84.5596	-76.0853
1.488	-85.3083	-76.2514
1.489	-85.2369	-76.442
1.49	-84.4075	-76.422
1.491	-86.4362	-76.5049
1.492	-86.353	-76.8031
1.493	-87.0132	-77.0231
1.494	-86.5158	-76.9538
1.495	-87.6722	-76.7974
1.496	-87.3084	-76.838
1.497	-87.1942	-77.0915
1.498	-85.8988	-76.8357
1.499	-86.3752	-77.068
1.5	-85.6562	-77.1369
1.501	-87.7003	-77.2596
1.502	-86.4911	-76.9091
1.503	-86.0151	-76.8051
1.504	-85.5725	-77.0826
1.505	-86.6733	-76.9685
1.506	-86.4086	-77.2072
1.507	-87.0604	-77.3448
1.508	-86.2478	-77.6249
1.509	-86.125	-77.5544
1.51	-84.3099	-77.7441
1.511	-85.8564	-78.0015
1.512	-84.5216	-77.7292
1.513	-84.3527	-77.7546
1.514	-84.2284	-77.73
1.515	-83.9104	-77.446
1.516	-83.7467	-77.1349
1.517	-84.3732	-77.3283
1.518	-83.5893	-77.1607
1.519	-83.4852	-77.0016
1.52	-83.4094	-76.4627
1.521	-82.8221	-76.2829
1.522	-83.4816	-76.4356
1.523	-83.2573	-76.4133
1.524	-82.9711	-76.2319
1.525	-82.9619	-76.1409
1.526	-83.2345	-76.6267
1.527	-82.8861	-76.3262
1.528	-83.1204	-76.4379
1.529	-83.7019	-76.4345
1.53	-83.6637	-76.4555
1.531	-84.3697	-76.6479
1.532	-84.0629	-76.6268
1.533	-84.3949	-76.8235
1.534	-85.0698	-77.2077
1.535	-84.5433	-76.9583
1.536	-85.124	-77.2504
1.537	-84.7433	-77.0252
1.538	-85.5488	-77.8788
1.539	-84.4603	-77.5329
1.54	-84.6341	-77.4357
1.541	-83.2298	-77.2134
1.542	-84.1151	-77.5316
1.543	-83.5837	-77.5051
1.544	-83.5143	-77.6413
1.545	-83.1268	-77.3631
1.546	-83.3396	-77.5956
1.547	-82.426	-76.9964
1.548	-83.2773	-77.3699
1.549	-83.9278	-77.5894
1.55	-84.3302	-77.9028
1.551	-83.956	-77.3143
1.552	-84.6422	-78.0724
1.553	-84.3502	-78.0487
1.554	-83.3574	-77.5409
1.555	-83.5965	-77.5562
1.556	-84.0733	-77.3293
1.557	-83.6336	-77.6751
1.558	-83.9697	-77.0467
1.559	-84.9345	-77.4188
1.56	-84.3143	-76.9554
1.561	-84.0096	-77.1009
1.562	-83.9615	-77.265
1.563	-83.8286	-76.8669
1.564	-83.8038	-76.9633
1.565	-85.0531	-77.1023
1.566	-84.4242	-77.2188
1.567	-84.4032	-77.4989
1.568	-84.4719	-77.7725
1.569	-84.2427	-77.3874
1.57	-84.6507	-77.3658
1.571	-83.8814	-77.1713
1.572	-83.7818	-77.5986
1.573	-84.4121	-77.2376
1.574	-84.8174	-77.7269
1.575	-84.7351	-78.0048
1.576	-85.7877	-78.3158
1.577	-85.6182	-78.6296
1.578	-85.7833	-78.8233
1.579	-85.3571	-78.8581
1.58	-85.8785	-78.8971
1.581	-85.6173	-79.0374
1.582	-86.4131	-79.3262
1.583	-85.9604	-79.4413
1.584	-86.7893	-79.7998
1.585	-86.1436	-80.0843
1.586	-86.0145	-80.0189
1.587	-87.9918	-80.6623
1.588	-87.8104	-80.6589
1.589	-88.9143	-80.9685
1.59	-87.7518	-80.8427
1.591	-89.3305	-80.7646
1.592	-89.828	-80.98
1.593	-92.0015	-81.3423
1.594	-91.4556	-81.2842
1.595	-88.9732	-80.5107
1.596	-89.8704	-80.3647
1.597	-90.0027	-80.4369
1.598	-93.0114	-81.1952
1.599	-93.1589	-81.8605
1.6	-92.6716	-81.6927
1.601	-94.1266	-81.3067
1.602	-91.6096	-82.273
1.603	-91.3757	-81.3417
1.604	-94.6517	-82.4354
1.605	-90.5883	-82.5686
1.606	-92.453	-82.7092
1.607	-89.2122	-82.6485
1.608	-89.8617	-83.7782
1.609	-89.4182	-83.4402
1.61	-87.5457	-81.8894
1.611	-86.3145	-82.1225
1.612	-86.3427	-82.4413
1.613	-84.874	-81.4121
1.614	-85.0171	-81.9135
1.615	-85.8401	-82.2113
1.616	-84.7809	-81.47
1.617	-84.8972	-82.2182
1.618	-84.8987	-82.2983
1.619	-85.2157	-82.1423
1.62	-84.9368	-81.9241
1.621	-85.2845	-81.8497
1.622	-84.3893	-81.0174
1.623	-84.48	-81.5395
1.624	-83.9327	-81.3104
1.625	-83.7701	-81.1008
1.626	-84.0286	-81.0181
1.627	-84.4216	-80.9804
1.628	-84.3314	-80.5519
1.629	-84.3157	-80.4851
1.63	-84.2472	-80.2934
1.631	-84.507	-81.5939
1.632	-85.7356	-81.3668
1.633	-85.8085	-81.8527
1.634	-85.1914	-80.8788
1.635	-86.2775	-81.8615
1.636	-85.7402	-81.685
1.637	-85.5608	-81.701
1.638	-86.2348	-82.1144
1.639	-85.4686	-81.0436
1.64	-86.1114	-81.3059
1.641	-87.6323	-81.538
1.642	-87.1312	-82.0268
1.643	-87.1869	-81.8938
1.644	-88.3916	-82.3684
1.645	-88.1829	-82.1014
1.646	-88.4264	-81.601
1.647	-89.1429	-82.0098
1.648	-87.7485	-81.4129
1.649	-86.2749	-81.4319
1.65	-87.8206	-82.2714
1.651	-85.8082	-82.392
1.652	-87.3492	-82.0343
1.653	-85.8679	-81.8454
1.654	-85.6593	-82.2298
1.655	-86.1155	-82.4773
1.656	-86.4277	-82.5594
1.657	-86.0929	-82.7116
1.658	-86.1427	-82.5232
1.659	-85.6142	-83.3553
1.66	-87.3334	-83.9029
1.661	-86.05	-83.3165
1.662	-86.1566	-83.2555
1.663	-87.4429	-83.9685
1.664	-84.7575	-82.5528
1.665	-86.3868	-83.998
1.666	-85.8322	-82.405
1.667	-87.2382	-84.1954
1.668	-86.9605	-83.5714
1.669	-86.1602	-83.3407
1.67	-86.6995	-83.1648
1.671	-86.6789	-83.3198
1.672	-86.9664	-83.3588
1.673	-86.1308	-83.7547
1.674	-88.1701	-83.747
1.675	-86.9041	-83.5164
1.676	-86.4201	-83.2682
1.677	-86.5784	-82.3964
1.678	-86.3715	-82.2541
1.679	-86.0822	-82.7971
1.68	-85.4432	-81.8496
1.681	-86.4352	-82.1667
1.682	-86.7789	-83.007
1.683	-86.5113	-81.6653
1.684	-85.3805	-81.6666
1.685	-85.9486	-82.3324
1.686	-86.0087	-82.3901
1.687	-86.0045	-82.7174
1.688	-85.416	-81.8327
1.689	-86.4029	-81.9207
1.69	-86.7489	-82.0825
1.691	-86.4949	-82.8953
1.692	-85.6362	-81.9374
1.693	-86.167	-82.5219
1.694	-85.3387	-81.3632
1.695	-85.6639	-82.0635
1.696	-86.6693	-82.4738
1.697	-85.4761	-81.3196
1.698	-85.8906	-81.7431
1.699	-86.4114	-81.8322
1.7	-85.8094	-81.7496
1.701	-86.6207	-82.0147
1.702	-85.5047	-82.0118
1.703	-86.0529	-81.5995
1.704	-85.1484	-81.2041
1.705	-85.5761	-82.1686
1.706	-86.0721	-81.8023
1.707	-86.5997	-82.3447
1.708	-85.0906	-81.8804
1.709	-86.0292	-82.3372
1.71	-86.0316	-81.2407
1.711	-87.1215	-82.1281
1.712	-85.6874	-81.5152
1.713	-88.0808	-82.3324
1.714	-86.0173	-82.0003
1.715	-86.2877	-82.2861
1.716	-86.9338	-81.6805
1.717	-88.0366	-82.857
1.718	-85.9078	-82.0682
1.719	-85.3719	-81.884
1.72	-85.1291	-81.6339
1.721	-86.1611	-81.659
1.722	-86.377	-82.3511
1.723	-85.353	-81.6625
1.724	-84.9841	-81.5039
1.725	-85.276	-81.458
1.726	-84.2898	-82.1383
1.727	-84.9245	-81.0915
1.728	-84.363	-80.6606
1.729	-84.6706	-80.8445
1.73	-84.433	-80.849
1.731	-85.0202	-81.827
1.732	-83.7195	-80.7385
1.733	-84.6148	-81.0699
1.734	-83.1816	-80.0045
1.735	-83.8676	-79.7679
1.736	-84.341	-80.3083
1.737	-83.9729	-79.5485
1.738	-83.7755	-80.1514
1.739	-83.007	-79.8355
1.74	-83.4967	-79.9719
1.741	-84.0629	-79.9554
1.742	-83.4726	-80.1649
1.743	-84.0222	-80.4248
1.744	-83.2608	-79.7464
1.745	-84.0811	-80.2393
1.746	-84.7155	-80.662
1.747	-83.3889	-80.5171
1.748	-84.1803	-80.8583
1.749	-84.2446	-81.2824
1.75	-85.0788	-81.2474
1.751	-85.249	-81.8848
1.752	-84.5648	-81.441
1.753	-85.1782	-81.9942
1.754	-85.483	-81.7476
1.755	-85.3004	-82.3375
1.756	-85.8444	-82.5168
1.757	-86.3726	-82.3178
1.758	-85.1276	-82.005
1.759	-86.8099	-82.2158
1.76	-85.0668	-82.4238
1.761	-85.8325	-82.4422
1.762	-86.1029	-82.7347
1.763	-86.6949	-82.9663
1.764	-86.17	-82.634
1.765	-86.6416	-82.6859
1.766	-86.7032	-82.978
1.767	-86.285	-82.844
1.768	-86.6765	-82.9832
1.769	-87.2447	-83.1271
1.77	-86.8397	-82.6698
1.771	-86.3515	-83.0415
1.772	-87.6051	-83.9978
1.773	-87.8898	-83.614
1.774	-88.2549	-83.9809
1.775	-87.9373	-84.5296
1.776	-88.8153	-83.8874
1.777	-88.314	-83.843
1.778	-88.9407	-84.3876
1.779	-90.3699	-86.3614
1.78	-90.2411	-84.8055
1.781	-92.1456	-85.8967
1.782	-93.4938	-85.684
1.783	-93.4225	-86.5081
1.784	-96.2394	-86.7989
1.785	-97.3056	-88.5868
1.786	-95.034	-88.1945
1.787	-94.6671	-87.1816
1.788	-95.4955	-87.1922
1.789	-93.4938	-87.0297
1.79	-96.5009	-87.29
1.791	-95.3102	-87.1088
1.792	-96.165	-87.4082
1.793	-93.9163	-87.3706
1.794	-94.0481	-86.6751
1.795	-93.732	-88.8053
1.796	-91.9439	-87.1504
1.797	-94.3648	-88.8242
1.798	-93.0423	-87.2773
1.799	-90.5599	-86.9956
1.8	-91.7806	-86.804
1.801	-91.2815	-87.1304
1.802	-91.9322	-88.0984
1.803	-90.5198	-86.6248
1.804	-90.7933	-86.5725
1.805	-89.8734	-88.401
1.806	-89.1317	-87.1251
1.807	-89.3108	-88.0482
1.808	-87.2134	-86.9367
1.809	-88.9362	-86.9257
1.81	-88.263	-86.6144
1.811	-87.7292	-87.2877
1.812	-87.3812	-86.3526
1.813	-86.4866	-86.1741
1.814	-88.3409	-87.5277
1.815	-88.2646	-87.5783
1.816	-88.4621	-88.9206
1.817	-89.1921	-87.9612
1.818	-88.8781	-87.7783
1.819	-91.0811	-88.5974
1.82	-87.4149	-86.6514
1.821	-87.7806	-86.6473
1.822	-90.9703	-88.9667
1.823	-89.2843	-87.2279
1.824	-89.7149	-89.2716
1.825	-89.8085	-90.4799
1.826	-89.2797	-87.5939
1.827	-89.795	-89.8922
1.828	-90.0199	-92.235
1.829	-90.6831	-91.4072
1.83	-91.0074	-92.9489
1.831	-89.5086	-90.8809
1.832	-89.0206	-90.6083
1.833	-89.4804	-90.1816
1.834	-88.9727	-88.8119
1.835	-88.0484	-87.3321
1.836	-90.1459	-88.7398
1.837	-89.1774	-89.2955
1.838	-88.3792	-88.338
1.839	-86.8361	-86.3829
1.84	-86.6592	-87.4245
1.841	-87.0313	-88.268
1.842	-88.281	-89.9735
1.843	-87.456	-88.9951
1.844	-87.932	-88.305
1.845	-88.411	-88.8816
1.846	-87.7329	-88.4808
1.847	-88.0401	-88.0006
1.848	-88.2716	-88.5042
1.849	-90.2407	-87.5231
1.85	-88.0491	-88.8965
1.851	-89.4042	-87.6431
1.852	-90.6086	-88.7019
1.853	-90.3892	-87.9594
1.854	-90.2788	-86.9715
1.855	-89.5705	-89.1198
1.856	-90.3256	-88.5033
1.857	-89.5834	-91.0871
1.858	-91.0485	-87.6496
1.859	-92.842	-89.2675
1.86	-95.0485	-88.564
1.861	-94.8247	-89.7057
1.862	-95.2512	-89.1844
1.863	-93.5829	-89.7806
1.864	-93.503	-88.2888
1.865	-93.8291	-89.2483
1.866	-98.5565	-87.8084
1.867	-99.9462	-88.6949
1.868	-98.0399	-87.8439
1.869	-98.0216	-87.4443
1.87	-105.39	-87.8852
1.871	-98.554	-87.0843
1.872	-115.09	-86.1828
1.873	-102.089	-87.6276
1.874	-107.828	-88.1938
1.875	-101.621	-85.9698
1.876	-100.848	-86.5006
1.877	-100.402	-87.0289
1.878	-112.1	-88.3901
1.879	-105.713	-87.9582
1.88	-99.0358	-86.7238
1.881	-98.9769	-86.9475
1.882	-96.6118	-87.7367
1.883	-107.232	-87.5842
1.884	-94.4411	-86.999
1.885	-103.146	-87.0255
1.886	-102.229	-86.8242
1.887	-99.6631	-87.1074
1.888	-98.3468	-87.3998
1.889	-99.703	-86.4262
1.89	-97.3098	-86.4841
1.891	-98.7517	-87.5691
1.892	-97.4029	-87.2384
1.893	-97.9279	-87.1357
1.894	-97.879	-88.9011
1.895	-98.0447	-86.9239
1.896	-97.3527	-85.6852
1.897	-93.451	-86.9856
1.898	-98.0681	-87.6799
1.899	-92.3832	-85.6558
1.9	-95.337	-86.5997
1.901	-96.7591	-86.4546
1.902	-98.9224	-87.2443
1.903	-94.835	-86.9267
1.904	-97.8422	-86.3994
1.905	-96.2438	-86.2965
1.906	-96.9533	-86.5354
1.907	-99.6373	-86.7267
1.908	-97.9103	-86.0428
1.909	-100.024	-87.8014
1.91	-97.0155	-87.3638
1.911	-97.3547	-87.5526
1.912	-95.1243	-87.8287
1.913	-94.1409	-88.4746
1.914	-93.4865	-88.6989
1.915	-94.1395	-86.4775
1.916	-96.5569	-87.6912
1.917	-93.8484	-87.4059
1.918	-92.2295	-86.8781
1.919	-97.4744	-88.6224
1.92	-92.4921	-86.3144
1.921	-95.4492	-86.8939
1.922	-97.1766	-88.377
1.923	-94.4953	-87.9463
1.924	-94.6663	-87.8648
1.925	-92.7829	-87.1755
1.926	-94.8207	-87.445
1.927	-93.6917	-88.1019
1.928	-92.9839	-87.4
1.929	-91.4996	-87.6783
1.93	-96.0396	-88.5154
1.931	-91.1376	-86.9827
1.932	-90.7392	-86.4783
1.933	-93.8957	-86.7575
1.934	-92.5037	-87.533
1.935	-92.8032	-87.2919
1.936	-94.2874	-86.4478
1.937	-94.2035	-90.1482
1.938	-93.3775	-87.6973
1.939	-97.9415	-87.9584
1.94	-94.5755	-87.5743
1.941	-95.3175	-88.0286
1.942	-94.4414	-87.6151
1.943	-95.6779	-88.9692
1.944	-96.277	-89.4222
1.945	-95.3807	-87.8704
1.946	-94.113	-89.2631
1.947	-98.001	-89.25
1.948	-95.9953	-89.2516
1.949	-93.2565	-88.9161
1.95	-95.9716	-89.994
1.951	-98.359	-91.4975
1.952	-93.4617	-88.8725
1.953	-94.5103	-88.8386
1.954	-92.9567	-90.3625
1.955	-94.1794	-90.9642
1.956	-92.9391	-89.5109
1.957	-94.2089	-89.893
1.958	-92.3332	-89.008
1.959	-94.5793	-91.6725
1.96	-94.7652	-91.4756
1.961	-92.2718	-90.3938
1.962	-90.806	-89.6838
1.963	-92.284	-92.1234
1.964	-92.9439	-91.5603
1.965	-91.5573	-90.0926
1.966	-90.6234	-91.8466
1.967	-94.0509	-91.6483
1.968	-93.3514	-91.7553
1.969	-91.9939	-90.3792
1.97	-92.7061	-91.7108
1.971	-91.718	-89.3352
1.972	-95.682	-90.0282
1.973	-93.6908	-90.7061
1.974	-93.7875	-90.2515
1.975	-91.1809	-90.4007
1.976	-92.7625	-89.0925
1.977	-91.4659	-89.7256
1.978	-95.3461	-90.2459
1.979	-92.7376	-88.9708
1.98	-94.1938	-88.8929
1.981	-92.5229	-89.9634
1.982	-92.3213	-88.9387
1.983	-90.571	-89.1882
1.984	-94.0617	-90.2951
1.985	-93.8331	-92.3904
1.986	-93.9114	-90.9662
1.987	-92.4542	-90.9126
1.988	-96.3925	-90.6297
1.989	-93.9456	-88.8166
1.99	-90.5359	-88.0631
1.991	-94.1435	-90.2526
1.992	-94.2393	-89.1855
1.993	-93.9196	-89.7191
1.994	-94.6292	-90.1708
1.995	-93.0678	-89.9301
1.996	-93.7955	-90.0395
1.997	-93.2056	-90.4429
1.998	-91.2066	-92.0993
1.999	-92.6699	-89.7957
2	-97.0198	-90.5799
