# Supplementary material for: Wireless in-body sensing through genetically engineered bacteria
Source: Nat Commun. 2025 Nov 25;16:10432. doi: 10.1038/s41467-025-65416-5 (PMC12647575; doi:10.1038/s41467-025-65416-5)
Supplement: Supplementary file 6 — Source Data [file 41467_2025_65416_MOESM6_ESM.zip › fig-s6-f.xlsx]

## Sheet: Sheet1
	|ΔS21| (dB)
Frequency (GHz)	with implant	without implant
0.5	-86.3826	-81.591
0.501	-85.7365	-81.3857
0.502	-86.0155	-80.5138
0.503	-85.2439	-80.5532
0.504	-84.9465	-80.4145
0.505	-84.6215	-80.0864
0.506	-85.2811	-79.936
0.507	-85.9674	-79.1909
0.508	-84.9713	-79.0903
0.509	-84.8346	-78.7103
0.51	-84.8644	-78.8979
0.511	-85.0098	-79.0005
0.512	-84.8494	-79.0589
0.513	-84.4465	-78.9592
0.514	-84.5769	-79.2184
0.515	-84.6015	-79.442
0.516	-84.1058	-79.4654
0.517	-83.8141	-79.932
0.518	-83.9534	-80.4636
0.519	-84.2563	-80.9883
0.52	-83.6295	-81.3494
0.521	-84.8927	-82.8368
0.522	-84.9198	-83.2613
0.523	-84.9228	-84.1145
0.524	-85.8543	-84.5419
0.525	-86.326	-84.8842
0.526	-86.7313	-84.2757
0.527	-87.6198	-84.9572
0.528	-88.9907	-84.6804
0.529	-94.6801	-83.9197
0.53	-108.079	-82.6023
0.531	-93.0184	-81.8139
0.532	-90.3491	-81.2142
0.533	-87.8826	-80.8995
0.534	-88.2614	-80.2587
0.535	-87.1084	-79.7954
0.536	-86.7241	-78.8032
0.537	-87.0923	-79.1525
0.538	-86.4645	-78.063
0.539	-85.4438	-78.1807
0.54	-86.7161	-78.1075
0.541	-87.0143	-78.4611
0.542	-86.6743	-78.5356
0.543	-86.6555	-78.8378
0.544	-86.3851	-78.9946
0.545	-88.7834	-79.9737
0.546	-87.3891	-79.8826
0.547	-89.8262	-80.3848
0.548	-89.7124	-81.2569
0.549	-91.5605	-81.1721
0.55	-91.957	-81.9678
0.551	-92.549	-82.3697
0.552	-92.345	-82.6242
0.553	-89.3564	-82.8752
0.554	-89.347	-82.4485
0.555	-86.8359	-81.9119
0.556	-85.2895	-82.3724
0.557	-85.5975	-81.8391
0.558	-85.4537	-82.8714
0.559	-85.6329	-82.5074
0.56	-85.1796	-82.8852
0.561	-86.0828	-82.9136
0.562	-86.155	-83.4327
0.563	-85.7846	-83.275
0.564	-86.6878	-84.2634
0.565	-86.8991	-85.3078
0.566	-87.3119	-86.9949
0.567	-87.6262	-88.6084
0.568	-87.7324	-89.8351
0.569	-88.0992	-90.0632
0.57	-89.3677	-88.7324
0.571	-89.2956	-88.4184
0.572	-91.1137	-88.3772
0.573	-91.5111	-89.3396
0.574	-91.2805	-89.6548
0.575	-92.6257	-90.9881
0.576	-94.9464	-91.2763
0.577	-93.3504	-90.7685
0.578	-94.7221	-91.5199
0.579	-96.8398	-92.1345
0.58	-95.9047	-90.8023
0.581	-97.7395	-89.3471
0.582	-94.3327	-87.7355
0.583	-93.4382	-86.2208
0.584	-90.7972	-85.3539
0.585	-89.4638	-84.1272
0.586	-88.8193	-83.5149
0.587	-87.6264	-82.9118
0.588	-86.8026	-81.1658
0.589	-85.6623	-81.1574
0.59	-84.4216	-80.7938
0.591	-84.1063	-80.7051
0.592	-83.1049	-80.6129
0.593	-83.3373	-80.3019
0.594	-83.0972	-80.5613
0.595	-82.9819	-80.359
0.596	-82.0414	-80.2085
0.597	-81.6963	-79.609
0.598	-81.7674	-79.7674
0.599	-81.0321	-79.9092
0.6	-80.6858	-79.6958
0.601	-80.2968	-80.1208
0.602	-80.08	-80.4055
0.603	-80.308	-81.0836
0.604	-80.2606	-81.1985
0.605	-79.9759	-81.6237
0.606	-80.0128	-82.4985
0.607	-80.3209	-82.6051
0.608	-79.8403	-82.6268
0.609	-79.7732	-81.8567
0.61	-79.657	-82.0507
0.611	-79.2883	-81.8512
0.612	-79.2354	-81.6607
0.613	-78.9309	-81.0451
0.614	-78.6684	-80.7803
0.615	-78.5389	-81.1969
0.616	-78.4116	-81.3221
0.617	-78.5008	-82.1193
0.618	-78.6995	-81.6104
0.619	-78.7116	-81.5472
0.62	-78.7467	-82.0243
0.621	-78.989	-81.8293
0.622	-78.9761	-82.9144
0.623	-79.2774	-83.8358
0.624	-79.4119	-83.8019
0.625	-79.0494	-84.0063
0.626	-79.4509	-85.1773
0.627	-79.6321	-85.8578
0.628	-79.7187	-87.5095
0.629	-79.5135	-86.7682
0.63	-79.8363	-88.9741
0.631	-79.3657	-90.3204
0.632	-79.6197	-91.2431
0.633	-79.7605	-92.123
0.634	-79.9796	-94.4549
0.635	-79.9494	-94.5941
0.636	-79.7827	-96.0372
0.637	-78.7419	-92.2235
0.638	-78.9861	-94.2355
0.639	-77.9846	-89.9152
0.64	-78.3778	-90.0044
0.641	-78.0498	-88.9712
0.642	-78.1164	-87.456
0.643	-77.6317	-84.5871
0.644	-77.7215	-83.9452
0.645	-78.0375	-82.6179
0.646	-78.2328	-82.2033
0.647	-78.7485	-81.5583
0.648	-78.874	-81.618
0.649	-79.1365	-80.8387
0.65	-79.2876	-80.5766
0.651	-79.4307	-80.0798
0.652	-79.1814	-79.7728
0.653	-79.5805	-79.7972
0.654	-80.0515	-79.5241
0.655	-80.9172	-79.4865
0.656	-81.0835	-79.0169
0.657	-81.4825	-78.8307
0.658	-82.1808	-79.174
0.659	-82.6273	-78.9526
0.66	-84.0603	-78.5434
0.661	-84.243	-78.7966
0.662	-84.4509	-79.5271
0.663	-83.8704	-79.0002
0.664	-83.8712	-79.2393
0.665	-84.7857	-79.0436
0.666	-83.437	-79.74
0.667	-82.5729	-80.1798
0.668	-82.1756	-80.5441
0.669	-81.6916	-80.3618
0.67	-81.2266	-79.9622
0.671	-80.2998	-80.2418
0.672	-80.0899	-79.9693
0.673	-79.3913	-79.9663
0.674	-79.6296	-78.7903
0.675	-79.1856	-78.6509
0.676	-78.961	-78.7401
0.677	-78.844	-78.2651
0.678	-79.0154	-77.9954
0.679	-78.6265	-77.9517
0.68	-78.8875	-77.6451
0.681	-78.7174	-77.7654
0.682	-79.0103	-77.8
0.683	-77.8632	-78.3786
0.684	-77.8226	-78.5863
0.685	-78.0579	-78.3014
0.686	-78.1055	-78.6236
0.687	-77.6855	-79.3783
0.688	-77.4168	-79.5349
0.689	-77.311	-79.5515
0.69	-77.0466	-79.7743
0.691	-76.4996	-79.6274
0.692	-76.1744	-79.8878
0.693	-75.6669	-80.6568
0.694	-75.7155	-81.1748
0.695	-75.6584	-81.9653
0.696	-75.1486	-81.7005
0.697	-75.1474	-82.2959
0.698	-74.952	-82.6524
0.699	-74.9951	-83.4636
0.7	-74.73	-83.3267
0.701	-74.5396	-84.186
0.702	-74.2703	-83.7391
0.703	-74.5545	-84.2
0.704	-74.3824	-83.6859
0.705	-74.577	-83.8814
0.706	-74.6838	-83.6176
0.707	-74.5118	-83.7823
0.708	-74.567	-82.9734
0.709	-74.21	-82.4869
0.71	-74.1414	-82.0519
0.711	-74.0452	-81.1181
0.712	-73.5934	-81.1005
0.713	-73.6609	-80.3081
0.714	-73.7963	-80.8544
0.715	-73.7807	-80.473
0.716	-73.7547	-80.7013
0.717	-73.61	-80.1647
0.718	-73.3956	-79.9325
0.719	-73.7084	-80.7036
0.72	-73.6981	-80.6084
0.721	-73.782	-81.1712
0.722	-73.9131	-81.0974
0.723	-73.8527	-81.5593
0.724	-74.0921	-82.0207
0.725	-73.9713	-82.0825
0.726	-73.7561	-82.1266
0.727	-73.9801	-82.5114
0.728	-73.957	-82.2845
0.729	-74.341	-82.4396
0.73	-74.226	-82.7144
0.731	-74.4298	-81.9966
0.732	-74.4074	-82.7804
0.733	-74.2605	-81.8014
0.734	-74.0628	-81.2282
0.735	-74.2222	-82.1958
0.736	-74.0481	-81.4445
0.737	-74.3446	-82.0184
0.738	-74.4421	-81.0143
0.739	-74.382	-81.5119
0.74	-74.3037	-81.2584
0.741	-74.4853	-81.6953
0.742	-74.3646	-81.3736
0.743	-74.0085	-81.4333
0.744	-74.4094	-81.9796
0.745	-74.3919	-81.8767
0.746	-74.4638	-82.0431
0.747	-74.4932	-82.7016
0.748	-74.8224	-82.5843
0.749	-74.6465	-83.1503
0.75	-74.9895	-82.9304
0.751	-75.1675	-84.0042
0.752	-75.2829	-84.414
0.753	-75.5462	-85.4271
0.754	-75.6634	-84.2583
0.755	-75.9348	-85.0542
0.756	-75.7173	-84.7158
0.757	-75.7992	-84.1348
0.758	-75.9071	-84.0695
0.759	-76.004	-84.0572
0.76	-75.9464	-83.3397
0.761	-75.7112	-83.4039
0.762	-75.7754	-84.0045
0.763	-76.0587	-84.0025
0.764	-76.1295	-83.6078
0.765	-76.2162	-83.7985
0.766	-76.201	-84.266
0.767	-76.2733	-85.032
0.768	-76.8481	-84.4494
0.769	-76.6941	-84.0846
0.77	-76.7878	-84.5729
0.771	-76.8753	-84.4955
0.772	-76.5311	-84.3516
0.773	-77.0252	-84.4544
0.774	-77.0907	-83.6175
0.775	-77.1611	-83.9832
0.776	-76.7561	-83.3698
0.777	-76.8947	-83.407
0.778	-76.8971	-83.0605
0.779	-77.3185	-82.5787
0.78	-76.7337	-81.9795
0.781	-76.9343	-80.8679
0.782	-76.9001	-80.3408
0.783	-76.8521	-79.9481
0.784	-76.5545	-79.1247
0.785	-76.5655	-79.5138
0.786	-76.9687	-78.7684
0.787	-76.5336	-79.0344
0.788	-76.4216	-79.1047
0.789	-76.3101	-79.3712
0.79	-76.1166	-80.0051
0.791	-76.0548	-79.3695
0.792	-75.3767	-79.3551
0.793	-75.3053	-80.3957
0.794	-75.7524	-79.7535
0.795	-75.5684	-80.4176
0.796	-75.3433	-79.6597
0.797	-75.602	-80.4285
0.798	-75.4284	-80.2573
0.799	-74.9278	-79.873
0.8	-75.5758	-80.8812
0.801	-75.0361	-81.804
0.802	-74.7672	-81.3271
0.803	-75.2693	-82.1496
0.804	-74.9077	-80.2211
0.805	-75.3196	-84.0533
0.806	-74.2301	-83.0774
0.807	-74.7307	-83.0224
0.808	-74.977	-85.5811
0.809	-74.7185	-87.4893
0.81	-75.2004	-84.7602
0.811	-75.4917	-87.2669
0.812	-75.3155	-88.7806
0.813	-75.8832	-91.6838
0.814	-76.2101	-93.4444
0.815	-75.8333	-93.2135
0.816	-76.0177	-93.6824
0.817	-76.8291	-89.0685
0.818	-76.812	-89.0445
0.819	-76.8583	-87.2153
0.82	-77.4563	-85.6863
0.821	-77.6803	-84.2865
0.822	-77.8837	-83.2098
0.823	-78.1651	-82.5005
0.824	-78.5133	-81.9052
0.825	-78.829	-81.528
0.826	-79.9078	-80.8846
0.827	-79.5174	-80.5427
0.828	-79.5845	-81.1733
0.829	-79.6812	-80.593
0.83	-80.0609	-80.7999
0.831	-80.6203	-79.993
0.832	-80.1992	-80.2494
0.833	-80.8106	-79.6339
0.834	-81.4795	-79.2201
0.835	-81.7162	-79.5546
0.836	-82.2348	-78.906
0.837	-82.9119	-78.8342
0.838	-83.3494	-78.5607
0.839	-83.3706	-78.6195
0.84	-83.7483	-78.0977
0.841	-83.9368	-77.929
0.842	-83.4684	-77.6493
0.843	-82.9581	-77.574
0.844	-83.5075	-77.1934
0.845	-83.524	-77.0415
0.846	-83.8962	-76.5793
0.847	-84.322	-76.3492
0.848	-83.3454	-76.7727
0.849	-82.5077	-76.5283
0.85	-82.5153	-76.8744
0.851	-82.4432	-76.7732
0.852	-81.5235	-77.1028
0.853	-81.8098	-76.9085
0.854	-81.8634	-76.5221
0.855	-81.6175	-76.5383
0.856	-81.504	-76.3148
0.857	-81.265	-76.2577
0.858	-81.7103	-76.0976
0.859	-82.4076	-75.6517
0.86	-82.5388	-75.5827
0.861	-82.5222	-75.3224
0.862	-83.35	-75.169
0.863	-83.0312	-74.9113
0.864	-83.1968	-75.0102
0.865	-83.4232	-74.6827
0.866	-83.081	-74.3244
0.867	-83.3299	-74.4011
0.868	-83.9546	-74.0398
0.869	-83.6364	-74.0044
0.87	-84.0369	-73.6471
0.871	-83.8025	-73.4762
0.872	-84.0705	-73.4289
0.873	-83.9	-73.3637
0.874	-84.0618	-73.4512
0.875	-83.9122	-73.3791
0.876	-84.4699	-73.5201
0.877	-83.2449	-73.9566
0.878	-83.5403	-73.7331
0.879	-83.7376	-73.6926
0.88	-84.3453	-73.6361
0.881	-84.3706	-73.6373
0.882	-84.0047	-73.3817
0.883	-85.0363	-73.438
0.884	-83.7109	-73.6764
0.885	-83.8958	-73.5029
0.886	-83.3132	-73.5716
0.887	-83.4434	-73.6968
0.888	-82.4972	-73.7822
0.889	-82.5686	-73.8383
0.89	-82.2043	-73.9621
0.891	-81.9287	-74.0035
0.892	-81.7941	-74.1823
0.893	-82.2998	-74.2477
0.894	-81.6527	-74.236
0.895	-82.4725	-74.3127
0.896	-82.3244	-74.3006
0.897	-82.5917	-74.5503
0.898	-82.8701	-74.7437
0.899	-83.0923	-74.7291
0.9	-83.3711	-75.2644
0.901	-83.3889	-75.4166
0.902	-82.9104	-75.8031
0.903	-83.894	-75.9747
0.904	-83.8944	-75.7231
0.905	-84.5384	-75.9229
0.906	-83.5732	-76.4321
0.907	-83.9701	-76.6703
0.908	-83.8331	-76.6285
0.909	-83.0431	-77.1591
0.91	-83.2369	-77.6321
0.911	-83.2016	-77.8922
0.912	-82.0968	-78.0506
0.913	-82.0848	-78.4611
0.914	-81.7817	-78.3487
0.915	-81.1348	-78.0863
0.916	-80.9936	-78.3544
0.917	-80.4436	-77.6748
0.918	-80.8634	-77.4671
0.919	-80.0498	-77.1878
0.92	-80.1498	-76.6328
0.921	-79.9	-76.4549
0.922	-79.7526	-76.2273
0.923	-80.0692	-76.1373
0.924	-80.0562	-75.799
0.925	-79.1892	-74.8039
0.926	-80.6139	-75.7018
0.927	-79.6157	-75.4677
0.928	-79.7665	-75.5951
0.929	-78.7778	-74.6955
0.93	-79.3921	-74.5413
0.931	-79.3443	-74.8967
0.932	-78.6787	-74.5158
0.933	-79.1866	-76.0139
0.934	-79.5469	-74.5626
0.935	-79.6035	-74.806
0.936	-79.6523	-74.5441
0.937	-79.6327	-75.0289
0.938	-80.2666	-76.1369
0.939	-80.6368	-74.5411
0.94	-79.6718	-74.568
0.941	-79.244	-75.4605
0.942	-84.6429	-76.9315
0.943	-85.2364	-76.6488
0.944	-85.03	-75.7101
0.945	-81.2255	-75.3373
0.946	-83.3985	-75.1784
0.947	-82.3853	-75.2959
0.948	-82.3392	-74.8049
0.949	-82.58	-76.2412
0.95	-82.9154	-75.3258
0.951	-83.5245	-76.1938
0.952	-84.4326	-76.4132
0.953	-83.6104	-76.6348
0.954	-83.2228	-76.2581
0.955	-84.7672	-76.7006
0.956	-83.4981	-77.4971
0.957	-83.7908	-77.2417
0.958	-83.5112	-77.3986
0.959	-82.5257	-77.1678
0.96	-82.6543	-77.5132
0.961	-83.7318	-77.8393
0.962	-83.7933	-77.7173
0.963	-84.5229	-78.0751
0.964	-86.7417	-79.1002
0.965	-85.3044	-79.1118
0.966	-86.4878	-79.441
0.967	-86.298	-79.8208
0.968	-85.4894	-80.1934
0.969	-86.7464	-80.4646
0.97	-87.1297	-80.7899
0.971	-88.5641	-81.4545
0.972	-86.8086	-81.4843
0.973	-86.846	-81.0804
0.974	-88.5264	-81.5576
0.975	-88.4886	-81.588
0.976	-89.4694	-82.1715
0.977	-89.1938	-82.7009
0.978	-89.041	-83.614
0.979	-88.5696	-83.2763
0.98	-88.3675	-84.0912
0.981	-86.3929	-85.2182
0.982	-86.938	-85.2641
0.983	-85.9707	-85.4815
0.984	-86.011	-85.3917
0.985	-85.157	-85.2989
0.986	-84.2996	-87.1853
0.987	-83.8926	-86.9496
0.988	-84.6938	-88.3789
0.989	-83.2963	-88.7958
0.99	-82.5961	-90.1236
0.991	-82.7526	-90.6266
0.992	-83.2611	-90.9764
0.993	-82.7029	-91.0683
0.994	-82.8136	-90.7179
0.995	-83.2644	-93.415
0.996	-82.8801	-95.6827
0.997	-82.8554	-95.9193
0.998	-82.4551	-105.449
0.999	-82.3125	-111.113
1	-82.4169	-98.9283
1.001	-82.6697	-100.238
1.002	-82.3747	-94.6828
1.003	-82.1185	-93.4271
1.004	-82.16	-89.2582
1.005	-81.6028	-88.4568
1.006	-81.5743	-88.717
1.007	-81.8135	-86.1929
1.008	-81.0883	-85.4877
1.009	-80.7324	-83.291
1.01	-80.7634	-83.1661
1.011	-80.557	-82.7709
1.012	-79.9417	-82.0847
1.013	-80.0832	-82.0984
1.014	-79.9313	-81.8878
1.015	-79.7209	-81.0525
1.016	-79.6193	-81.4865
1.017	-80.4935	-81.3408
1.018	-79.9726	-81.3984
1.019	-80.3563	-82.4764
1.02	-80.3927	-82.2182
1.021	-80.4599	-82.2071
1.022	-81.1714	-81.9895
1.023	-80.6397	-82.2935
1.024	-80.1678	-81.0712
1.025	-80.4137	-81.7035
1.026	-80.3393	-81.3917
1.027	-80.3841	-81.7102
1.028	-79.5958	-81.0067
1.029	-80.1893	-81.1051
1.03	-79.2734	-80.375
1.031	-79.7993	-80.4742
1.032	-79.0259	-79.8382
1.033	-79.0454	-79.8333
1.034	-78.6869	-79.456
1.035	-78.5709	-79.4689
1.036	-78.8622	-79.3638
1.037	-78.7761	-79.2867
1.038	-78.6381	-79.1053
1.039	-78.9182	-78.8667
1.04	-78.6267	-78.7493
1.041	-79.1932	-78.5043
1.042	-78.6628	-78.0891
1.043	-78.9873	-78.1394
1.044	-78.8482	-78.0265
1.045	-78.3477	-77.5004
1.046	-77.7569	-77.1985
1.047	-77.2398	-76.9271
1.048	-77.201	-76.9275
1.049	-76.9973	-76.3281
1.05	-76.8881	-76.1423
1.051	-76.4736	-75.5445
1.052	-76.6089	-75.3965
1.053	-76.6455	-75.0746
1.054	-76.6463	-75.1726
1.055	-76.5279	-74.6539
1.056	-76.5581	-74.7698
1.057	-76.6604	-74.3426
1.058	-76.4762	-74.7674
1.059	-76.7285	-74.3999
1.06	-76.8575	-74.5797
1.061	-76.8403	-75.0987
1.062	-76.9675	-75.2303
1.063	-77.127	-75.1224
1.064	-76.8554	-75.54
1.065	-76.8877	-75.536
1.066	-76.933	-75.4125
1.067	-77.0488	-74.9905
1.068	-77.1264	-75.0812
1.069	-77.1356	-74.6342
1.07	-77.0726	-74.4945
1.071	-77.2966	-74.1844
1.072	-77.0337	-73.7546
1.073	-77.2666	-73.7976
1.074	-77.6911	-73.534
1.075	-77.5275	-73.3189
1.076	-77.3447	-73.1216
1.077	-77.4495	-72.9883
1.078	-77.6689	-73.2211
1.079	-77.6846	-73.0443
1.08	-76.9634	-72.9861
1.081	-77.317	-73.0143
1.082	-77.4651	-73.0571
1.083	-76.8078	-73.0093
1.084	-76.9387	-73.0463
1.085	-77.4215	-73.0916
1.086	-77.0718	-72.8923
1.087	-77.1042	-72.7127
1.088	-77.5998	-72.5015
1.089	-76.9876	-72.0051
1.09	-77.1247	-71.7032
1.091	-77.281	-71.5428
1.092	-77.1699	-71.5446
1.093	-76.4578	-71.1191
1.094	-76.9936	-71.1509
1.095	-76.8264	-71.243
1.096	-76.5114	-71.1361
1.097	-76.7388	-71.1099
1.098	-76.5096	-71.06
1.099	-76.8103	-71.0651
1.1	-76.3145	-71.0283
1.101	-76.3664	-71.1074
1.102	-76.4808	-71.0552
1.103	-76.1832	-70.7719
1.104	-75.7936	-70.6778
1.105	-76.1003	-70.7266
1.106	-75.8853	-70.8305
1.107	-75.6386	-70.6576
1.108	-75.8885	-70.6542
1.109	-75.9082	-70.6051
1.11	-75.7972	-70.8033
1.111	-75.8091	-70.9521
1.112	-75.4538	-70.7918
1.113	-75.3624	-70.883
1.114	-74.9725	-70.7835
1.115	-74.6951	-70.7696
1.116	-74.6716	-70.812
1.117	-74.6996	-70.8862
1.118	-74.727	-70.8976
1.119	-74.4573	-70.7562
1.12	-74.1843	-70.609
1.121	-74.0633	-70.5893
1.122	-74.1703	-70.612
1.123	-73.9714	-70.6138
1.124	-73.9945	-70.467
1.125	-73.758	-70.6329
1.126	-73.9379	-70.3916
1.127	-73.8267	-70.3685
1.128	-74.093	-70.4328
1.129	-74.2114	-70.5772
1.13	-74.2036	-70.347
1.131	-74.1606	-70.3319
1.132	-74.1921	-70.3897
1.133	-74.2111	-70.383
1.134	-74.0868	-70.1661
1.135	-73.9299	-70.2387
1.136	-73.8833	-70.0866
1.137	-74.1559	-69.9514
1.138	-74.2571	-70.0368
1.139	-74.1604	-69.8508
1.14	-74.0873	-69.7917
1.141	-74.2021	-69.8284
1.142	-74.1789	-69.5434
1.143	-74.2945	-69.6169
1.144	-74.3616	-69.4974
1.145	-74.3662	-69.6171
1.146	-74.7122	-69.8445
1.147	-74.9216	-70.0526
1.148	-74.6661	-70.0538
1.149	-74.6484	-70.0138
1.15	-74.5931	-70.2253
1.151	-74.611	-70.2596
1.152	-74.8579	-70.4244
1.153	-75.01	-70.5761
1.154	-74.8533	-70.5721
1.155	-74.9913	-70.6939
1.156	-75.0036	-70.7155
1.157	-75.2273	-70.4478
1.158	-75.367	-70.6062
1.159	-75.4717	-70.5098
1.16	-75.5901	-70.1842
1.161	-75.9255	-70.5528
1.162	-75.9714	-70.4905
1.163	-76.4491	-70.7595
1.164	-76.6524	-70.778
1.165	-76.6222	-71.031
1.166	-77.3807	-71.0586
1.167	-77.3715	-71.4631
1.168	-77.4322	-71.6102
1.169	-77.5373	-71.7536
1.17	-77.5803	-71.8998
1.171	-77.6431	-72.0534
1.172	-77.6357	-72.1189
1.173	-77.6629	-72.3079
1.174	-77.6245	-72.1931
1.175	-77.9541	-72.4878
1.176	-77.8514	-72.41
1.177	-77.7389	-72.2998
1.178	-78.4267	-72.4979
1.179	-78.7461	-72.7104
1.18	-78.7866	-72.6324
1.181	-78.8856	-72.7647
1.182	-78.7985	-72.819
1.183	-79.26	-72.923
1.184	-79.1378	-72.8615
1.185	-79.2466	-72.8239
1.186	-79.5955	-73.1606
1.187	-79.6636	-73.1567
1.188	-79.8188	-73.4098
1.189	-80.2178	-73.222
1.19	-79.6705	-73.0077
1.191	-80.0166	-73.3472
1.192	-79.8979	-73.2238
1.193	-79.9339	-73.3929
1.194	-80.7075	-73.7402
1.195	-81.154	-74.0295
1.196	-80.6476	-74.2503
1.197	-80.5309	-74.389
1.198	-80.3996	-74.7851
1.199	-80.6231	-75.1486
1.2	-80.4464	-75.7164
1.201	-80.6048	-75.7054
1.202	-80.7542	-76.8336
1.203	-80.9635	-76.9652
1.204	-81.3008	-77.0371
1.205	-81.4778	-77.144
1.206	-82.0099	-78.0216
1.207	-81.2416	-77.9019
1.208	-81.7531	-77.3263
1.209	-82.729	-77.3526
1.21	-82.3678	-77.5072
1.211	-83.3872	-77.2219
1.212	-83.0194	-77.5687
1.213	-83.1589	-76.8369
1.214	-83.6195	-76.466
1.215	-84.3409	-76.3378
1.216	-83.3154	-75.9484
1.217	-84.2587	-75.9255
1.218	-83.6634	-75.6717
1.219	-84.54	-75.8191
1.22	-84.0255	-75.855
1.221	-83.9419	-76.0812
1.222	-83.3942	-75.8545
1.223	-83.4685	-75.981
1.224	-83.3632	-76.0715
1.225	-84.275	-76.1325
1.226	-83.2157	-76.3507
1.227	-84.7854	-76.1856
1.228	-84.7399	-76.3353
1.229	-85.5795	-76.4048
1.23	-86.241	-76.5537
1.231	-86.1177	-76.422
1.232	-87.6123	-77.131
1.233	-89.2866	-77.2072
1.234	-89.3884	-77.6374
1.235	-89.6213	-77.9594
1.236	-91.2555	-78.9507
1.237	-92.1101	-79.3991
1.238	-90.4993	-79.5911
1.239	-89.0704	-80.5237
1.24	-86.7978	-80.659
1.241	-87.7112	-81.588
1.242	-86.9226	-82.4195
1.243	-86.8451	-82.5679
1.244	-86.1618	-82.5944
1.245	-86.8097	-83.0314
1.246	-87.0211	-83.1603
1.247	-87.3221	-84.0882
1.248	-88.0888	-84.8179
1.249	-88.9617	-84.9257
1.25	-89.3862	-84.2466
1.251	-89.9482	-84.0105
1.252	-89.5974	-83.7105
1.253	-90.8427	-82.9864
1.254	-90.5971	-82.8095
1.255	-92.6044	-81.8394
1.256	-93.9035	-81.1244
1.257	-94.0976	-80.4752
1.258	-93.032	-80.3543
1.259	-91.9901	-79.5498
1.26	-92.9916	-78.7493
1.261	-91.3136	-78.7243
1.262	-89.7037	-78.5135
1.263	-88.1381	-78.401
1.264	-87.3105	-78.3126
1.265	-86.6282	-78.2696
1.266	-84.1169	-78.0121
1.267	-83.9393	-77.7851
1.268	-83.5395	-77.8545
1.269	-83.6777	-77.6423
1.27	-83.1969	-78.1528
1.271	-82.9566	-77.915
1.272	-83.0127	-77.6384
1.273	-82.5016	-77.2604
1.274	-82.9232	-77.4039
1.275	-83.8606	-77.5989
1.276	-83.9939	-77.7981
1.277	-83.9058	-77.7466
1.278	-84.404	-78.1064
1.279	-84.5236	-79.0489
1.28	-84.4464	-78.8319
1.281	-85.6302	-79.7182
1.282	-85.3432	-79.6815
1.283	-85.7981	-80.6503
1.284	-85.4671	-80.4721
1.285	-85.6014	-80.3321
1.286	-86.1229	-80.1708
1.287	-86.5157	-80.8934
1.288	-86.5374	-80.794
1.289	-85.0105	-80.4511
1.29	-85.9812	-80.8185
1.291	-85.6035	-80.8725
1.292	-84.4619	-81.0629
1.293	-84.5914	-81.5169
1.294	-84.7855	-81.3734
1.295	-84.7554	-81.866
1.296	-84.3573	-81.5609
1.297	-84.8209	-81.6077
1.298	-85.1465	-82.0784
1.299	-83.7725	-81.0464
1.3	-84.89	-81.7096
1.301	-84.9053	-81.4384
1.302	-85.8167	-81.2919
1.303	-87.3352	-80.9561
1.304	-87.1051	-80.9181
1.305	-88.841	-80.8575
1.306	-88.5592	-80.0252
1.307	-89.4886	-79.9954
1.308	-87.9163	-79.2229
1.309	-85.8006	-79.3211
1.31	-85.8483	-79.53
1.311	-84.3878	-79.1795
1.312	-83.7761	-78.8649
1.313	-83.0634	-78.9797
1.314	-83.0091	-79.1322
1.315	-81.8777	-79.1383
1.316	-82.3548	-79.2801
1.317	-81.487	-79.0004
1.318	-81.9444	-79.1169
1.319	-82.5631	-79.3573
1.32	-82.2923	-79.6515
1.321	-82.5706	-80.481
1.322	-82.6249	-80.5274
1.323	-83.135	-80.7814
1.324	-82.5747	-80.444
1.325	-82.5885	-80.3647
1.326	-82.8958	-81.1403
1.327	-82.8318	-81.1256
1.328	-82.6543	-81.6324
1.329	-83.4212	-82.1412
1.33	-82.6938	-81.5695
1.331	-84.5217	-82.894
1.332	-83.0631	-81.8308
1.333	-83.609	-81.4897
1.334	-82.9325	-81.3508
1.335	-84.1571	-81.1467
1.336	-84.1396	-81.1412
1.337	-84.2909	-80.6263
1.338	-83.7897	-80.4634
1.339	-84.4477	-80.242
1.34	-83.5001	-79.4459
1.341	-85.519	-80.0434
1.342	-85.4368	-80.2558
1.343	-86.2249	-80.2563
1.344	-86.2699	-81.0836
1.345	-86.7326	-80.985
1.346	-85.6302	-81.0953
1.347	-85.6622	-81.5068
1.348	-86.0029	-81.9764
1.349	-86.5953	-82.5406
1.35	-86.0626	-82.5973
1.351	-86.0257	-82.8909
1.352	-85.5046	-82.1989
1.353	-85.8718	-82.3797
1.354	-85.4855	-82.2853
1.355	-85.0652	-81.2996
1.356	-84.7943	-80.9827
1.357	-84.9182	-81.3428
1.358	-84.7685	-82.0627
1.359	-85.4145	-81.4983
1.36	-84.7743	-81.5229
1.361	-85.1625	-82.1101
1.362	-84.4419	-82.1773
1.363	-84.0247	-82.4436
1.364	-84.8792	-82.8293
1.365	-84.0626	-82.9782
1.366	-84.8196	-83.6498
1.367	-85.2154	-83.5227
1.368	-85.7454	-83.6895
1.369	-87.1895	-84.7849
1.37	-87.2864	-84.1087
1.371	-86.0332	-84.0074
1.372	-87.7605	-84.4298
1.373	-87.2574	-82.7306
1.374	-89.4219	-83.7365
1.375	-89.5479	-83.5854
1.376	-90.2751	-83.0148
1.377	-89.585	-82.9049
1.378	-93.68	-82.4026
1.379	-94.5835	-81.8195
1.38	-94.5206	-81.5601
1.381	-101.833	-81.3285
1.382	-98.3339	-81.3406
1.383	-98.7445	-80.3673
1.384	-95.0366	-80.1431
1.385	-92.6056	-79.6194
1.386	-89.2113	-79.1447
1.387	-89.6375	-78.9351
1.388	-87.5841	-79.5655
1.389	-87.299	-79.4201
1.39	-86.9141	-79.128
1.391	-88.7235	-79.3426
1.392	-87.7931	-80.3572
1.393	-87.3976	-80.4256
1.394	-88.9376	-81.2579
1.395	-89.4071	-81.968
1.396	-91.2753	-81.9799
1.397	-91.2418	-82.3386
1.398	-93.4305	-82.8639
1.399	-96.9062	-83.5794
1.4	-97.7459	-84.1658
1.401	-99.6824	-84.4649
1.402	-102.058	-84.5516
1.403	-103.018	-84.9561
1.404	-100.231	-84.6021
1.405	-97.8128	-84.7687
1.406	-99.3092	-84.6724
1.407	-97.2812	-84.5316
1.408	-96.7598	-85.8122
1.409	-94.3468	-85.2515
1.41	-94.7318	-86.757
1.411	-93.5551	-86.6543
1.412	-90.7587	-85.8113
1.413	-91.3857	-88.5236
1.414	-92.5566	-87.4168
1.415	-91.3734	-88.1898
1.416	-89.4036	-89.7613
1.417	-90.7808	-90.1999
1.418	-92.2346	-91.4782
1.419	-93.0967	-92.0586
1.42	-94.7259	-90.3803
1.421	-93.752	-90.6881
1.422	-93.4545	-89.7423
1.423	-92.7227	-89.4373
1.424	-91.3406	-86.9039
1.425	-90.2613	-86.979
1.426	-90.0281	-86.3108
1.427	-89.5969	-84.6859
1.428	-87.9655	-84.2595
1.429	-87.2846	-83.0964
1.43	-86.0384	-82.1004
1.431	-84.5817	-82.0698
1.432	-85.6631	-82.4551
1.433	-84.4786	-81.6841
1.434	-84.0795	-80.8014
1.435	-83.878	-80.8548
1.436	-84.1066	-80.6969
1.437	-84.3529	-80.7075
1.438	-84.2227	-81.2789
1.439	-84.2729	-80.4974
1.44	-83.701	-80.5654
1.441	-85.0432	-80.8701
1.442	-83.9059	-80.2709
1.443	-84.8266	-80.8272
1.444	-84.4837	-80.3865
1.445	-84.0996	-80.314
1.446	-85.2369	-80.4
1.447	-84.1361	-79.8018
1.448	-84.1546	-79.8771
1.449	-83.9109	-79.7043
1.45	-84.162	-79.9236
1.451	-83.4225	-79.1109
1.452	-84.1102	-80.054
1.453	-83.4034	-79.7096
1.454	-83.4815	-80.2775
1.455	-83.3585	-80.3617
1.456	-82.91	-80.1405
1.457	-82.2211	-79.9049
1.458	-81.6507	-79.5597
1.459	-80.9959	-78.7147
1.46	-80.9133	-78.8927
1.461	-80.5184	-78.4983
1.462	-80.183	-78.1073
1.463	-79.912	-78.0191
1.464	-79.0119	-77.5568
1.465	-79.6044	-77.8067
1.466	-79.1783	-77.4246
1.467	-79.256	-77.694
1.468	-79.2205	-77.6773
1.469	-79.0389	-77.2956
1.47	-79.2185	-77.5672
1.471	-79.3997	-77.6194
1.472	-79.2252	-77.6512
1.473	-79.429	-78.0108
1.474	-79.1263	-78.2831
1.475	-79.5358	-78.4548
1.476	-79.4898	-78.382
1.477	-79.6334	-78.7478
1.478	-79.5716	-78.5443
1.479	-79.126	-77.9915
1.48	-78.8693	-77.642
1.481	-79.3975	-77.4935
1.482	-79.9156	-77.6647
1.483	-79.6931	-77.5397
1.484	-79.5733	-77.3395
1.485	-79.9687	-77.5285
1.486	-79.5647	-77.4021
1.487	-79.4805	-77.1351
1.488	-79.6996	-76.9593
1.489	-79.3865	-77.008
1.49	-79.2372	-76.8975
1.491	-79.2216	-76.672
1.492	-78.6127	-76.5574
1.493	-78.5815	-76.4257
1.494	-78.3214	-75.9297
1.495	-78.068	-76.0582
1.496	-78.4371	-75.9692
1.497	-77.7448	-75.851
1.498	-78.0137	-75.8313
1.499	-78.3223	-75.9294
1.5	-77.7535	-75.4078
1.501	-77.976	-75.459
1.502	-78.2678	-75.6483
1.503	-77.9158	-75.5163
1.504	-78.4942	-75.1955
1.505	-78.3905	-75.4522
1.506	-78.4024	-75.6248
1.507	-78.745	-75.3887
1.508	-78.2856	-75.047
1.509	-78.8677	-75.4362
1.51	-78.5507	-75.1152
1.511	-78.463	-75.0736
1.512	-78.2017	-75.0674
1.513	-78.9396	-75.0425
1.514	-78.647	-74.7107
1.515	-79.2693	-75.3008
1.516	-79.034	-75.2422
1.517	-78.8682	-75.1631
1.518	-78.715	-74.9569
1.519	-79.1653	-75.0841
1.52	-78.9842	-75.1985
1.521	-79.6648	-75.7458
1.522	-79.5261	-75.8504
1.523	-79.3844	-75.8337
1.524	-80.1755	-76.2518
1.525	-79.8101	-75.5821
1.526	-80.6526	-75.8312
1.527	-80.6136	-76.0469
1.528	-80.9095	-76.2648
1.529	-81.8049	-76.5772
1.53	-81.2238	-76.3624
1.531	-81.5185	-76.5657
1.532	-82.1674	-76.8484
1.533	-81.8605	-76.9889
1.534	-81.7241	-77.252
1.535	-82.6419	-77.622
1.536	-81.5146	-77.2205
1.537	-81.6284	-77.1649
1.538	-81.9446	-77.312
1.539	-81.9887	-77.9202
1.54	-81.6491	-77.6448
1.541	-82.3259	-78.2522
1.542	-81.7812	-77.9297
1.543	-82.0304	-78.2168
1.544	-82.1714	-78.3993
1.545	-82.2931	-78.3328
1.546	-81.624	-78.0438
1.547	-81.8095	-78.1243
1.548	-82.5841	-78.3586
1.549	-82.642	-78.6858
1.55	-82.9914	-78.7191
1.551	-82.7872	-78.694
1.552	-83.1317	-78.8287
1.553	-83.7009	-79.1013
1.554	-84.3855	-79.8075
1.555	-83.849	-79.7796
1.556	-84.3891	-79.9666
1.557	-85.1905	-79.8856
1.558	-85.17	-80.2098
1.559	-86.1075	-81.0412
1.56	-85.6809	-80.6384
1.561	-86.0425	-80.7935
1.562	-86.9561	-81.2585
1.563	-86.669	-81.4804
1.564	-85.6666	-81.8475
1.565	-87.1204	-82.0949
1.566	-87.8779	-82.3453
1.567	-86.1751	-82.2203
1.568	-85.7726	-82.3125
1.569	-86.3954	-83.2434
1.57	-86.3902	-83.1144
1.571	-87.324	-84.1888
1.572	-86.7748	-83.3427
1.573	-86.5679	-83.5536
1.574	-86.1518	-82.3404
1.575	-84.8217	-82.2005
1.576	-85.6434	-82.4127
1.577	-86.6432	-82.405
1.578	-84.5381	-82.2867
1.579	-84.4025	-80.9727
1.58	-84.761	-81.9019
1.581	-85.3865	-81.6953
1.582	-84.4756	-81.6921
1.583	-84.3007	-81.1352
1.584	-84.3793	-81.2255
1.585	-83.7492	-81.2981
1.586	-83.9209	-81.3507
1.587	-83.3971	-81.3988
1.588	-83.3064	-80.6276
1.589	-83.336	-80.9303
1.59	-82.975	-80.4777
1.591	-82.5007	-80.2947
1.592	-83.8365	-81.2977
1.593	-83.3692	-80.5042
1.594	-83.9975	-80.9126
1.595	-84.4001	-80.6062
1.596	-83.6575	-80.968
1.597	-83.357	-80.7836
1.598	-83.8468	-81.3762
1.599	-83.5007	-80.7641
1.6	-83.3939	-80.4709
1.601	-83.3691	-80.9975
1.602	-84.5692	-80.7902
1.603	-84.4821	-81.5297
1.604	-84.3941	-81.562
1.605	-85.0885	-81.5544
1.606	-85.2084	-81.5228
1.607	-84.3077	-81.9041
1.608	-85.6571	-82.2102
1.609	-86.8847	-82.9314
1.61	-86.4941	-82.6991
1.611	-86.9183	-82.8669
1.612	-88.5856	-83.3407
1.613	-88.7095	-83.6807
1.614	-89.0341	-82.4698
1.615	-88.3741	-83.1036
1.616	-88.8316	-83.0141
1.617	-89.2243	-82.6108
1.618	-89.5024	-83.3911
1.619	-88.6651	-83.4039
1.62	-88.7056	-83.2577
1.621	-90.2197	-84.1184
1.622	-90.7491	-84.2347
1.623	-89.3059	-83.7558
1.624	-90.8969	-84.8896
1.625	-90.4067	-84.7618
1.626	-93.3745	-85.1349
1.627	-92.1775	-84.9173
1.628	-92.1863	-85.032
1.629	-92.5122	-85.6886
1.63	-92.4641	-85.9283
1.631	-94.7028	-86.5018
1.632	-93.7931	-85.8557
1.633	-95.1337	-86.2278
1.634	-95.1893	-86.4028
1.635	-95.5239	-85.2854
1.636	-96.1888	-87.2814
1.637	-96.554	-85.3864
1.638	-95.5639	-86.6392
1.639	-96.1211	-87.3881
1.64	-100.059	-89.4437
1.641	-98.7474	-87.9812
1.642	-97.7694	-88.1288
1.643	-106.459	-90.5806
1.644	-94.5034	-87.8441
1.645	-97.5527	-89.5981
1.646	-93.098	-88.8934
1.647	-95.0367	-89.2722
1.648	-98.4398	-90.1565
1.649	-93.0842	-89.1844
1.65	-95.2586	-87.2565
1.651	-93.3427	-87.9552
1.652	-94.2628	-88.7743
1.653	-92.087	-88.2704
1.654	-89.9314	-88.0233
1.655	-91.7943	-86.9928
1.656	-90.7996	-88.4665
1.657	-92.3818	-88.0593
1.658	-90.8744	-88.4187
1.659	-88.9673	-88.3214
1.66	-88.0736	-87.7297
1.661	-89.5287	-87.4813
1.662	-87.4715	-88.0585
1.663	-88.5495	-86.5869
1.664	-88.7452	-87.5711
1.665	-88.9811	-87.6278
1.666	-88.8761	-87.9157
1.667	-88.7378	-87.8661
1.668	-87.6791	-86.8978
1.669	-90.4104	-87.9769
1.67	-89.316	-86.6475
1.671	-87.1738	-86.0373
1.672	-87.5361	-86.009
1.673	-89.356	-86.214
1.674	-90.5213	-87.4028
1.675	-88.4973	-87.1305
1.676	-88.2259	-87.1262
1.677	-89.9362	-86.4171
1.678	-89.471	-86.7866
1.679	-89.6743	-87.5881
1.68	-89.725	-86.3085
1.681	-87.7844	-87.2069
1.682	-87.5941	-87.011
1.683	-88.2807	-87.9309
1.684	-87.6449	-87.7741
1.685	-87.8528	-87.3507
1.686	-87.995	-87.6627
1.687	-86.486	-87.1124
1.688	-87.5591	-86.7687
1.689	-86.8926	-86.6181
1.69	-87.7299	-87.4309
1.691	-86.7762	-86.1966
1.692	-87.2999	-87.4131
1.693	-88.5896	-86.8178
1.694	-88.7549	-86.1365
1.695	-88.5502	-87.2702
1.696	-86.8684	-85.972
1.697	-86.8709	-86.6532
1.698	-88.2795	-87.0988
1.699	-88.331	-86.3669
1.7	-89.4805	-87.5594
1.701	-88.1469	-84.6899
1.702	-87.3806	-86.098
1.703	-86.4937	-84.5668
1.704	-87.7917	-85.3665
1.705	-85.9374	-84.0915
1.706	-85.9199	-83.8482
1.707	-85.4144	-84.2461
1.708	-85.2788	-83.7557
1.709	-84.9564	-84.187
1.71	-84.6787	-83.9818
1.711	-86.0128	-84.3362
1.712	-85.396	-84.0681
1.713	-85.8115	-84.7166
1.714	-86.1377	-85.5553
1.715	-86.3928	-84.5214
1.716	-84.7058	-84.3851
1.717	-86.1962	-84.3655
1.718	-85.7182	-85.2004
1.719	-86.2579	-84.997
1.72	-85.7977	-84.4852
1.721	-86.0207	-84.4509
1.722	-85.7876	-83.967
1.723	-85.8508	-82.6599
1.724	-86.2519	-83.2984
1.725	-87.8834	-83.4079
1.726	-86.7493	-82.9929
1.727	-86.2806	-82.8814
1.728	-88.3904	-83.742
1.729	-86.9461	-82.7542
1.73	-87.0486	-83.4076
1.731	-88.9585	-82.9509
1.732	-87.1522	-83.5561
1.733	-88.887	-84.664
1.734	-88.4107	-84.1847
1.735	-87.5697	-82.9605
1.736	-89.7676	-84.0071
1.737	-87.6435	-84.4382
1.738	-88.3077	-83.9873
1.739	-87.729	-83.5081
1.74	-88.2199	-83.5506
1.741	-88.4082	-84.6454
1.742	-87.7624	-83.9751
1.743	-89.0026	-84.0301
1.744	-88.6515	-83.6012
1.745	-88.4496	-83.7305
1.746	-88.2086	-83.8161
1.747	-91.0482	-84.1632
1.748	-88.9054	-83.6722
1.749	-88.1606	-83.4949
1.75	-88.5662	-83.4436
1.751	-88.6068	-83.8058
1.752	-88.7252	-83.8407
1.753	-90.0946	-84.7678
1.754	-88.8667	-84.0934
1.755	-90.1756	-84.3762
1.756	-88.8002	-84.0519
1.757	-90.1673	-84.2382
1.758	-88.2013	-83.8956
1.759	-87.954	-83.7772
1.76	-90.0876	-83.991
1.761	-88.4836	-83.5708
1.762	-87.2568	-83.0584
1.763	-89.158	-83.4531
1.764	-87.6051	-83.4037
1.765	-87.4186	-83.9376
1.766	-89.4134	-85.0118
1.767	-89.8793	-85.7538
1.768	-89.1984	-85.3016
1.769	-88.9447	-85.1923
1.77	-89.2178	-86.3966
1.771	-89.0182	-85.5814
1.772	-88.7437	-85.9087
1.773	-88.5345	-84.6028
1.774	-88.8184	-84.454
1.775	-89.3897	-85.7651
1.776	-89.548	-85.0812
1.777	-89.1935	-84.3394
1.778	-88.969	-85.733
1.779	-89.8729	-85.4917
1.78	-87.9328	-84.969
1.781	-89.4222	-85.7166
1.782	-88.3581	-85.6168
1.783	-90.0576	-86.2702
1.784	-90.0164	-86.4138
1.785	-89.1732	-86.6244
1.786	-88.6055	-86.9626
1.787	-89.1512	-85.6616
1.788	-88.7288	-85.9965
1.789	-87.8535	-85.3302
1.79	-89.1314	-84.3975
1.791	-91.5891	-85.2992
1.792	-88.4204	-84.6843
1.793	-88.2704	-84.2369
1.794	-90.5006	-86.5597
1.795	-90.7133	-85.8631
1.796	-90.0212	-85.0341
1.797	-89.0992	-84.6278
1.798	-89.3663	-84.1922
1.799	-89.6929	-85.7316
1.8	-91.1514	-85.2284
1.801	-88.766	-84.769
1.802	-89.3635	-85.0256
1.803	-88.4403	-84.3836
1.804	-89.0245	-84.7392
1.805	-88.5881	-83.0826
1.806	-89.9611	-83.6719
1.807	-90.1497	-84.4635
1.808	-90.8115	-83.4532
1.809	-89.8169	-83.8534
1.81	-91.4088	-83.6307
1.811	-89.5648	-83.7165
1.812	-90.4415	-84.4032
1.813	-92.0764	-84.8774
1.814	-90.9063	-84.0554
1.815	-91.7998	-84.6581
1.816	-90.3402	-84.7529
1.817	-89.3594	-85.1651
1.818	-89.6931	-84.2987
1.819	-88.8286	-84.4915
1.82	-88.3397	-85.0971
1.821	-90.2315	-85.1595
1.822	-88.8398	-85.8219
1.823	-89.0233	-84.3826
1.824	-89.8129	-85.794
1.825	-89.4626	-85.1826
1.826	-88.9804	-85.2389
1.827	-88.4641	-85.0228
1.828	-89.0542	-85.458
1.829	-88.8828	-84.1034
1.83	-88.646	-85.1651
1.831	-90.2955	-84.98
1.832	-88.8448	-84.7012
1.833	-88.0846	-84.1743
1.834	-89.2428	-83.2106
1.835	-88.9696	-83.5795
1.836	-88.3624	-82.6475
1.837	-88.1508	-82.0669
1.838	-89.0542	-82.2919
1.839	-88.7171	-82.4687
1.84	-88.9255	-82.6704
1.841	-89.4565	-82.8137
1.842	-88.704	-83.8627
1.843	-90.3608	-83.7808
1.844	-88.9627	-83.659
1.845	-89.5037	-84.0177
1.846	-88.0796	-83.5257
1.847	-90.0082	-85.2121
1.848	-90.2956	-85.598
1.849	-90.1802	-86.4352
1.85	-89.467	-86.0804
1.851	-91.0854	-86.9411
1.852	-89.203	-86.8075
1.853	-90.8881	-85.8847
1.854	-89.4675	-87.0252
1.855	-90.6708	-87.6681
1.856	-92.626	-88.9936
1.857	-92.5397	-88.8048
1.858	-93.2264	-88.4201
1.859	-94.6876	-90.6278
1.86	-91.9658	-87.6156
1.861	-95.2957	-88.6967
1.862	-91.5908	-88.733
1.863	-95.7763	-88.6949
1.864	-93.1453	-88.5096
1.865	-94.6363	-88.7059
1.866	-92.1546	-87.8612
1.867	-92.9026	-87.9522
1.868	-95.1736	-88.518
1.869	-93.1101	-88.115
1.87	-95.3454	-87.312
1.871	-91.3944	-87.0152
1.872	-92.8589	-87.2571
1.873	-93.8025	-86.4209
1.874	-96.0672	-87.383
1.875	-92.897	-85.7764
1.876	-93.7833	-88.5852
1.877	-96.6861	-87.391
1.878	-93.7119	-88.4996
1.879	-96.0592	-89.3483
1.88	-91.8787	-88.1695
1.881	-90.1637	-87.7359
1.882	-92.7915	-87.4987
1.883	-91.6656	-87.421
1.884	-91.1846	-86.5272
1.885	-88.948	-87.4262
1.886	-90.2277	-87.58
1.887	-89.7094	-86.6742
1.888	-91.2755	-88.1406
1.889	-89.367	-87.7104
1.89	-88.9402	-87.1053
1.891	-89.6966	-87.9722
1.892	-89.1042	-87.1815
1.893	-87.9634	-85.6931
1.894	-88.243	-85.812
1.895	-88.8031	-85.8627
1.896	-87.631	-85.5096
1.897	-89.4307	-87.0093
1.898	-87.5284	-86.0515
1.899	-88.3816	-87.4535
1.9	-91.4495	-87.5966
1.901	-87.5657	-87.6648
1.902	-89.6444	-88.0361
1.903	-88.008	-87.0734
1.904	-89.9634	-87.3571
1.905	-88.8999	-88.0538
1.906	-89.9408	-87.1824
1.907	-89.7139	-88.1765
1.908	-89.8371	-88.5022
1.909	-92.4526	-88.7055
1.91	-93.1209	-89.2193
1.911	-90.8162	-88.5455
1.912	-93.3755	-90.7945
1.913	-93.315	-89.6268
1.914	-92.3376	-88.5378
1.915	-92.2382	-90.5775
1.916	-91.0088	-88.1939
1.917	-94.5794	-91.1255
1.918	-91.5123	-89.444
1.919	-91.2928	-87.6485
1.92	-91.8179	-87.5729
1.921	-90.4198	-88.5444
1.922	-89.0861	-88.204
1.923	-91.1985	-88.4724
1.924	-88.7837	-86.5627
1.925	-90.1493	-87.9239
1.926	-90.1142	-88.4632
1.927	-88.8973	-86.7618
1.928	-89.432	-89.0004
1.929	-90.2338	-89.6179
1.93	-89.9941	-88.6847
1.931	-90.0425	-87.3293
1.932	-89.1529	-88.0753
1.933	-89.9908	-89.3533
1.934	-89.4689	-88.0273
1.935	-90.2843	-87.8389
1.936	-89.9252	-88.4634
1.937	-89.1883	-88.8276
1.938	-89.8236	-88.6451
1.939	-88.4516	-87.7404
1.94	-87.511	-87.1993
1.941	-88.675	-89.6575
1.942	-87.5501	-88.5193
1.943	-87.5206	-87.4168
1.944	-88.1768	-87.6469
1.945	-87.5596	-86.4336
1.946	-86.1252	-85.5833
1.947	-87.9003	-85.3753
1.948	-86.3847	-84.5509
1.949	-87.4215	-85.5958
1.95	-86.9308	-84.5573
1.951	-87.243	-84.5882
1.952	-86.8991	-85.7265
1.953	-87.4296	-85.8885
1.954	-86.4197	-85.3482
1.955	-87.4978	-85.0062
1.956	-89.7132	-85.6756
1.957	-89.4065	-85.5418
1.958	-88.7953	-86.6996
1.959	-88.6632	-86.3297
1.96	-88.3678	-85.2347
1.961	-88.9198	-86.6969
1.962	-88.3875	-85.5165
1.963	-88.1962	-86.539
1.964	-88.6781	-86.5903
1.965	-88.6711	-85.6684
1.966	-88.7751	-86.9498
1.967	-86.8346	-85.4289
1.968	-87.8083	-87.0133
1.969	-87.7655	-87.5494
1.97	-88.1827	-87.175
1.971	-86.7625	-87.2474
1.972	-87.8045	-86.7214
1.973	-86.8449	-86.3381
1.974	-87.3373	-86.5867
1.975	-87.9272	-85.2823
1.976	-87.3799	-87.1398
1.977	-88.5709	-88.0847
1.978	-89.1984	-86.7574
1.979	-89.4305	-87.1737
1.98	-88.0812	-86.6399
1.981	-90.8829	-87.9746
1.982	-90.7126	-87.362
1.983	-89.2869	-86.9086
1.984	-88.6449	-86.1401
1.985	-89.6419	-86.8583
1.986	-88.4603	-86.8496
1.987	-89.6592	-86.3021
1.988	-90.7714	-87.2328
1.989	-90.1778	-86.5702
1.99	-90.7675	-86.3716
1.991	-90.3478	-86.5392
1.992	-89.3301	-87.2658
1.993	-89.4761	-87.0297
1.994	-87.5958	-86.9999
1.995	-89.6166	-87.3154
1.996	-89.4154	-85.4985
1.997	-88.3881	-87.1652
1.998	-88.7693	-86.7413
1.999	-90.1727	-87.6067
2	-87.7229	-86.0382
