# Supplementary material for: Wireless in-body sensing through genetically engineered bacteria
Source: Nat Commun. 2025 Nov 25;16:10432. doi: 10.1038/s41467-025-65416-5 (PMC12647575; doi:10.1038/s41467-025-65416-5)
Supplement: Supplementary file 6 — Source Data [file 41467_2025_65416_MOESM6_ESM.zip › fig-s7.xlsx]

## Sheet: Sheet1
	|ΔS21| (dB)
Frequency (GHz)	deionized water	MOPS-mimicking phantom
0.5	-88.0784	-78.4994
0.501	-88.2195	-77.8197
0.502	-87.2465	-78.0938
0.503	-87.1976	-78.1194
0.504	-85.9778	-78.9848
0.505	-84.6703	-78.8948
0.506	-85.0125	-79.162
0.507	-84.7418	-78.9464
0.508	-83.9581	-79.2877
0.509	-82.9629	-79.0476
0.51	-82.1549	-78.555
0.511	-82.15	-78.3164
0.512	-81.4352	-77.7735
0.513	-81.4192	-78.0977
0.514	-80.6267	-77.5691
0.515	-81.0013	-77.7562
0.516	-81.0467	-77.8877
0.517	-80.6705	-77.7656
0.518	-81.0106	-77.848
0.519	-80.8151	-77.981
0.52	-80.7153	-77.8997
0.521	-80.6175	-78.4021
0.522	-80.2276	-78.5693
0.523	-80.1391	-78.3302
0.524	-80.2775	-78.9486
0.525	-79.89	-78.697
0.526	-80.2442	-79.1356
0.527	-80.4533	-78.9636
0.528	-80.8512	-78.5676
0.529	-81.2555	-79.336
0.53	-79.3446	-78.3986
0.531	-78.5596	-78.1528
0.532	-77.8496	-78.8729
0.533	-78.1547	-79.6458
0.534	-78.1955	-79.9824
0.535	-78.1503	-80.4049
0.536	-77.9554	-80.3246
0.537	-78.2033	-80.2848
0.538	-78.1932	-79.822
0.539	-79.1458	-79.1246
0.54	-79.1481	-78.6051
0.541	-79.0618	-77.9706
0.542	-79.6938	-77.8381
0.543	-80.4874	-77.203
0.544	-80.8998	-76.8699
0.545	-81.1062	-76.7234
0.546	-81.7395	-76.0972
0.547	-81.4936	-76.0612
0.548	-81.7875	-75.5563
0.549	-82.7875	-75.1961
0.55	-81.8022	-74.8072
0.551	-81.9862	-74.6652
0.552	-82.4997	-74.265
0.553	-82.1269	-73.908
0.554	-81.5734	-73.7627
0.555	-81.8467	-73.8066
0.556	-81.5097	-73.3882
0.557	-81.3198	-73.2499
0.558	-81.1561	-72.7917
0.559	-80.5958	-72.8474
0.56	-80.8568	-72.7186
0.561	-80.5766	-72.4483
0.562	-81.0915	-72.327
0.563	-80.6908	-72.2218
0.564	-80.89	-71.9817
0.565	-80.8942	-71.9846
0.566	-80.8338	-71.8889
0.567	-79.8934	-71.8533
0.568	-80.481	-71.7235
0.569	-80.3331	-71.6007
0.57	-81.2073	-71.6075
0.571	-80.2446	-71.5104
0.572	-80.3228	-71.3701
0.573	-80.0759	-71.2704
0.574	-79.7275	-71.3657
0.575	-80.9247	-71.4156
0.576	-80.4682	-71.405
0.577	-80.8837	-71.3804
0.578	-80.079	-71.5298
0.579	-80.3097	-71.6245
0.58	-79.9124	-71.7258
0.581	-79.1298	-71.5738
0.582	-78.7907	-71.7101
0.583	-78.5336	-71.618
0.584	-77.9369	-71.676
0.585	-78.4987	-71.6463
0.586	-77.4531	-71.5869
0.587	-77.2516	-71.5273
0.588	-77.0526	-71.3777
0.589	-76.5142	-71.3743
0.59	-76.2094	-71.1388
0.591	-75.7512	-71.2163
0.592	-75.6526	-71.0345
0.593	-75.2184	-70.8717
0.594	-75.2813	-70.571
0.595	-75.5333	-70.6885
0.596	-75.0763	-70.4587
0.597	-75.4246	-70.21
0.598	-75.3848	-70.1414
0.599	-75.6915	-69.8447
0.6	-75.5209	-69.6931
0.601	-75.4289	-69.5785
0.602	-75.5293	-69.4133
0.603	-75.8538	-69.3575
0.604	-76.6987	-69.2362
0.605	-76.814	-69.2131
0.606	-76.5992	-69.0837
0.607	-76.759	-69.0175
0.608	-76.9601	-68.8438
0.609	-76.6426	-68.736
0.61	-76.6735	-68.6791
0.611	-76.3587	-68.7199
0.612	-76.0165	-68.6199
0.613	-76.174	-68.6251
0.614	-75.935	-68.6304
0.615	-75.711	-68.6422
0.616	-75.2966	-68.5387
0.617	-74.8111	-68.6449
0.618	-74.7486	-68.5958
0.619	-74.1046	-68.7559
0.62	-73.8716	-68.5179
0.621	-73.6522	-68.5199
0.622	-73.5583	-68.6547
0.623	-73.4444	-68.492
0.624	-73.3715	-68.3972
0.625	-73.3797	-68.2178
0.626	-73.0627	-68.2838
0.627	-73.5185	-68.0543
0.628	-73.2052	-67.9208
0.629	-72.9203	-67.8891
0.63	-72.7235	-67.7895
0.631	-72.6896	-67.6541
0.632	-72.8743	-67.4105
0.633	-72.4968	-67.4516
0.634	-72.5013	-67.407
0.635	-72.1802	-67.3254
0.636	-72.1447	-67.2968
0.637	-71.6329	-67.1142
0.638	-71.6675	-66.9794
0.639	-71.5646	-66.9809
0.64	-71.3287	-66.8154
0.641	-71.4042	-66.8053
0.642	-71.3537	-66.6569
0.643	-70.8938	-66.7056
0.644	-70.8187	-66.4853
0.645	-70.8533	-66.3852
0.646	-70.4385	-66.5034
0.647	-70.5359	-66.3957
0.648	-70.2368	-66.1335
0.649	-70.1105	-66.2186
0.65	-70.1019	-66.1506
0.651	-70.1385	-66.0692
0.652	-69.8691	-65.965
0.653	-69.799	-65.8942
0.654	-69.7795	-65.8252
0.655	-69.4932	-65.652
0.656	-69.7584	-65.5893
0.657	-69.7007	-65.6494
0.658	-69.8766	-65.6059
0.659	-69.9412	-65.5825
0.66	-70.0034	-65.5106
0.661	-70.0869	-65.3712
0.662	-70.3781	-65.3756
0.663	-70.4309	-65.3604
0.664	-70.4398	-65.3196
0.665	-70.5993	-65.3302
0.666	-70.8197	-65.267
0.667	-70.7419	-65.2398
0.668	-70.9875	-65.3965
0.669	-70.9707	-65.3481
0.67	-70.9946	-65.3524
0.671	-70.7117	-65.4669
0.672	-70.95	-65.6067
0.673	-70.4767	-65.6691
0.674	-70.5469	-65.6926
0.675	-70.4158	-65.8403
0.676	-70.1696	-65.9452
0.677	-70.3401	-66.0031
0.678	-70.387	-66.2106
0.679	-70.5511	-66.3384
0.68	-70.5026	-66.24
0.681	-70.6921	-66.2804
0.682	-70.6685	-66.2076
0.683	-70.6339	-66.1932
0.684	-70.7925	-66.1252
0.685	-70.5059	-66.0045
0.686	-70.4832	-65.8718
0.687	-70.5977	-65.764
0.688	-70.6809	-65.6438
0.689	-70.5681	-65.5538
0.69	-70.7451	-65.3478
0.691	-70.6995	-65.1841
0.692	-70.7451	-65.0553
0.693	-70.7507	-64.9821
0.694	-70.6893	-64.9028
0.695	-70.6053	-64.7273
0.696	-70.5278	-64.603
0.697	-70.4	-64.5644
0.698	-70.19	-64.3957
0.699	-70.2905	-64.4134
0.7	-69.9526	-64.3266
0.701	-69.7795	-64.2292
0.702	-69.7094	-64.1303
0.703	-69.6873	-64.1523
0.704	-69.6968	-64.0737
0.705	-69.7062	-64.0749
0.706	-69.4095	-63.9627
0.707	-69.5852	-64.0554
0.708	-69.6649	-63.962
0.709	-69.7021	-63.8696
0.71	-69.6046	-63.8966
0.711	-69.6166	-63.9084
0.712	-69.5616	-63.8334
0.713	-69.5517	-63.8614
0.714	-69.4868	-63.8216
0.715	-69.5048	-63.8017
0.716	-69.4273	-63.8074
0.717	-69.3382	-63.722
0.718	-69.3007	-63.7805
0.719	-69.2447	-63.7648
0.72	-69.2991	-63.6852
0.721	-69.1883	-63.7626
0.722	-69.1121	-63.7478
0.723	-68.858	-63.681
0.724	-68.9145	-63.74
0.725	-68.9329	-63.7093
0.726	-68.7331	-63.7221
0.727	-68.5019	-63.6699
0.728	-68.3179	-63.6678
0.729	-68.1941	-63.6409
0.73	-68.2607	-63.6678
0.731	-67.9268	-63.5709
0.732	-67.8206	-63.55
0.733	-67.6632	-63.5223
0.734	-67.4147	-63.5057
0.735	-67.2954	-63.4516
0.736	-67.026	-63.4118
0.737	-66.7964	-63.2567
0.738	-66.69	-63.2065
0.739	-66.5423	-63.1834
0.74	-66.4875	-63.1036
0.741	-66.4798	-63.0092
0.742	-66.3104	-62.9332
0.743	-66.2741	-62.9021
0.744	-66.137	-62.8568
0.745	-66.1519	-62.7995
0.746	-65.9228	-62.8668
0.747	-65.9038	-62.8191
0.748	-65.651	-62.8643
0.749	-65.5602	-62.8025
0.75	-65.4057	-62.7591
0.751	-65.1512	-62.8046
0.752	-65.0814	-62.7586
0.753	-64.7371	-62.7607
0.754	-64.684	-62.7283
0.755	-64.5001	-62.7087
0.756	-64.3011	-62.5949
0.757	-64.1735	-62.4998
0.758	-63.9699	-62.5407
0.759	-63.8369	-62.5125
0.76	-63.6579	-62.495
0.761	-63.516	-62.5102
0.762	-63.3367	-62.4571
0.763	-63.2907	-62.5406
0.764	-63.0111	-62.4973
0.765	-62.9381	-62.5285
0.766	-62.7406	-62.5157
0.767	-62.5356	-62.5325
0.768	-62.3863	-62.5839
0.769	-62.2831	-62.6054
0.77	-62.2167	-62.6687
0.771	-62.0682	-62.628
0.772	-61.8825	-62.662
0.773	-61.7221	-62.617
0.774	-61.523	-62.5597
0.775	-61.3922	-62.5869
0.776	-61.2041	-62.5884
0.777	-60.9787	-62.5598
0.778	-60.8025	-62.5407
0.779	-60.5273	-62.5306
0.78	-60.4194	-62.4937
0.781	-60.2378	-62.5097
0.782	-60.0558	-62.4294
0.783	-59.8509	-62.5214
0.784	-59.6827	-62.3985
0.785	-59.4837	-62.3481
0.786	-59.2424	-62.418
0.787	-59.0136	-62.3283
0.788	-58.7701	-62.3683
0.789	-58.5256	-62.3675
0.79	-58.3571	-62.3167
0.791	-58.0833	-62.359
0.792	-57.84	-62.406
0.793	-57.7547	-62.4212
0.794	-57.4224	-62.4145
0.795	-57.2711	-62.5129
0.796	-57.0836	-62.4011
0.797	-56.9188	-62.4481
0.798	-56.6883	-62.4666
0.799	-56.5094	-62.5456
0.8	-56.2917	-62.4175
0.801	-56.1452	-62.5144
0.802	-56.0056	-62.4868
0.803	-55.8579	-62.7076
0.804	-55.6843	-62.6346
0.805	-55.5024	-62.59
0.806	-55.3798	-62.7432
0.807	-55.2088	-62.4828
0.808	-55.0626	-62.6476
0.809	-55.0195	-62.7903
0.81	-54.8381	-62.8139
0.811	-54.6972	-62.6782
0.812	-54.5363	-62.7996
0.813	-54.4841	-62.6698
0.814	-54.4623	-62.6606
0.815	-54.4709	-62.833
0.816	-54.2894	-62.5714
0.817	-54.2748	-62.5402
0.818	-54.2525	-62.4765
0.819	-54.2409	-62.4774
0.82	-54.2039	-62.5125
0.821	-54.2566	-62.5223
0.822	-54.2924	-62.4204
0.823	-54.2898	-62.52
0.824	-54.3202	-62.422
0.825	-54.3681	-62.443
0.826	-54.4529	-62.458
0.827	-54.5026	-62.4941
0.828	-54.5837	-62.4441
0.829	-54.6668	-62.3884
0.83	-54.7115	-62.3825
0.831	-54.8312	-62.3806
0.832	-54.9109	-62.356
0.833	-55.0002	-62.3794
0.834	-55.0909	-62.4198
0.835	-55.1975	-62.3406
0.836	-55.2873	-62.3336
0.837	-55.4114	-62.3125
0.838	-55.4977	-62.38
0.839	-55.5986	-62.427
0.84	-55.6805	-62.4439
0.841	-55.7689	-62.4455
0.842	-55.9116	-62.4361
0.843	-56.004	-62.4195
0.844	-56.0853	-62.4214
0.845	-56.172	-62.504
0.846	-56.2898	-62.5094
0.847	-56.3788	-62.5499
0.848	-56.4788	-62.5373
0.849	-56.5759	-62.5913
0.85	-56.6229	-62.5995
0.851	-56.7259	-62.5424
0.852	-56.8112	-62.609
0.853	-56.9124	-62.5397
0.854	-57.0346	-62.546
0.855	-57.1168	-62.5735
0.856	-57.1888	-62.6684
0.857	-57.3146	-62.5957
0.858	-57.3817	-62.6308
0.859	-57.5117	-62.6478
0.86	-57.6181	-62.6974
0.861	-57.7658	-62.6717
0.862	-57.8499	-62.6149
0.863	-57.9468	-62.673
0.864	-58.0703	-62.6881
0.865	-58.1448	-62.7108
0.866	-58.3054	-62.707
0.867	-58.3909	-62.7561
0.868	-58.4624	-62.7432
0.869	-58.5965	-62.7399
0.87	-58.6937	-62.7788
0.871	-58.7826	-62.8021
0.872	-58.9378	-62.736
0.873	-59.0402	-62.7707
0.874	-59.1627	-62.8035
0.875	-59.2774	-62.8037
0.876	-59.3625	-62.7405
0.877	-59.5502	-62.8276
0.878	-59.6648	-62.8564
0.879	-59.7254	-62.791
0.88	-59.8141	-62.7561
0.881	-59.9338	-62.7833
0.882	-60.0223	-62.7854
0.883	-60.2755	-62.8015
0.884	-60.2493	-62.7326
0.885	-60.3011	-62.8333
0.886	-60.4406	-62.883
0.887	-60.6449	-62.8677
0.888	-60.7622	-62.92
0.889	-60.7918	-62.8341
0.89	-60.8018	-62.9202
0.891	-60.9114	-62.952
0.892	-60.9502	-62.9434
0.893	-61.0841	-62.985
0.894	-61.1331	-62.9858
0.895	-61.2183	-63.0627
0.896	-61.3076	-63.0138
0.897	-61.3494	-63.0925
0.898	-61.3809	-63.1494
0.899	-61.5586	-63.128
0.9	-61.4908	-63.1792
0.901	-61.5705	-63.1298
0.902	-61.5508	-63.209
0.903	-61.6322	-63.1931
0.904	-61.7119	-63.2804
0.905	-61.6527	-63.295
0.906	-61.6683	-63.2491
0.907	-61.7736	-63.2569
0.908	-61.7455	-63.2464
0.909	-61.7889	-63.3179
0.91	-61.8016	-63.3657
0.911	-61.9132	-63.3119
0.912	-61.9354	-63.2744
0.913	-61.9692	-63.2682
0.914	-62.0834	-63.2659
0.915	-62.1012	-63.2773
0.916	-62.1049	-63.2882
0.917	-62.0764	-63.4565
0.918	-62.1604	-63.4571
0.919	-62.1728	-63.478
0.92	-62.2091	-63.5428
0.921	-62.2511	-63.7606
0.922	-62.2784	-63.6786
0.923	-62.4246	-63.8142
0.924	-62.5276	-63.6655
0.925	-62.5131	-63.8553
0.926	-62.5586	-63.9983
0.927	-62.6838	-63.9429
0.928	-62.7342	-63.7883
0.929	-62.6946	-64.2223
0.93	-62.8204	-64.0378
0.931	-62.97	-64.1232
0.932	-62.8994	-64.2166
0.933	-62.9338	-64.077
0.934	-62.8923	-64.2765
0.935	-63.0449	-64.1907
0.936	-63.1606	-64.2218
0.937	-63.1505	-64.2993
0.938	-63.1565	-64.2944
0.939	-63.546	-64.2499
0.94	-63.2571	-64.4467
0.941	-63.428	-64.2244
0.942	-63.6522	-64.2784
0.943	-63.6259	-64.2201
0.944	-63.4549	-64.2618
0.945	-63.5908	-64.2274
0.946	-63.61	-64.2014
0.947	-63.6742	-64.0615
0.948	-63.6917	-64.2512
0.949	-63.79	-64.3772
0.95	-63.7125	-64.2019
0.951	-63.8042	-64.1578
0.952	-64.0787	-64.1986
0.953	-63.8416	-64.2696
0.954	-64.2891	-64.5096
0.955	-64.2879	-64.3949
0.956	-64.6435	-64.4457
0.957	-64.4641	-64.7277
0.958	-64.4697	-64.5523
0.959	-64.3503	-64.6062
0.96	-64.6024	-64.6886
0.961	-64.6571	-64.6866
0.962	-64.7729	-64.7357
0.963	-64.7755	-64.6623
0.964	-64.8995	-64.7466
0.965	-64.9849	-64.7271
0.966	-64.9333	-64.8004
0.967	-65.1125	-64.7773
0.968	-65.2003	-64.7694
0.969	-65.2168	-64.6698
0.97	-65.1857	-64.7225
0.971	-65.2652	-64.8648
0.972	-65.2307	-64.8895
0.973	-65.3915	-64.8909
0.974	-65.4165	-65.0823
0.975	-65.4296	-65.0668
0.976	-65.4347	-65.0995
0.977	-65.607	-65.1124
0.978	-65.5593	-65.184
0.979	-65.4876	-65.1105
0.98	-65.5218	-65.1181
0.981	-65.5786	-65.0959
0.982	-65.6789	-65.1118
0.983	-65.8288	-65.0282
0.984	-65.8834	-65.0969
0.985	-66.0123	-65.1261
0.986	-66.0634	-65.144
0.987	-66.2125	-65.2458
0.988	-66.2342	-65.3065
0.989	-66.3783	-65.3362
0.99	-66.6897	-65.3335
0.991	-66.6776	-65.3154
0.992	-66.8004	-65.2828
0.993	-66.9402	-65.3957
0.994	-67.0059	-65.4101
0.995	-67.156	-65.4213
0.996	-67.2571	-65.4538
0.997	-67.3372	-65.4665
0.998	-67.4024	-65.4377
0.999	-67.3741	-65.3596
1	-67.5605	-65.4777
